# Supplementary material for: GABAergic neuronal dysfunction underlies tremor in spinocerebellar ataxia 3
Source: Dis Model Mech. 2025 Oct 29;18(10):dmm052329. doi: 10.1242/dmm.052329 (PMC12590474; doi:10.1242/dmm.052329)
Supplement: Table S1. List of fly genotypes of GAl4 drivers used to express mutATXN3-(CAG)84 for initial tremor screen. [file dmm-18-052329-TableS1.xlsx]

## Sheet: Table S1A - Primary Screen 1
Table S1A. GAL4 driver lines crossed with UAS-mutATXN3 and screened in initial primary screen for tremor
Line No.	Genetic cross	Bloomington stock number	Number of tremors in each fly (defined as 2 shakes / s)
1	w[1118]; +/+; P{y[+t7.7] w[+mC]=GMR21G03-GAL4}attP2/P{w[+mC]=UAS-hATXN3.fl-Q84.myc}7.2	48952	10	0	4
2	w[1118]; +/+; P{y[+t7.7] w[+mC]=GMR45G06-GAL4}attP2/P{w[+mC]=UAS-hATXN3.fl-Q84.myc}7.3	50244	0	8	0
3	w[1118]; +/+; P{y[+t7.7] w[+mC]=GMR47B12-GAL4}attP2/P{w[+mC]=UAS-hATXN3.fl-Q84.myc}7.4	50296	0	6	0
4	w[1118]; +/+; P{y[+t7.7] w[+mC]=GMR70H05GAL4}attP2/P{w[+mC]=UAS-hATXN3.fl-Q84.myc}7.5	39554	3	0	1
5	w[1118]; +/+; P{y[+t7.7] w[+mC]=GMR42H11-GAL4}attP2/P{w[+mC]=UAS-hATXN3.fl-Q84.myc}7.6	41255	4	0	0
6	w[1118]; +/+; P{y[+t7.7] w[+mC]=GMR38G07-GAL4}attP2/P{w[+mC]=UAS-hATXN3.fl-Q84.myc}7.84	50019	2	2	0
7	w[1118]; +/+; P{y[+t7.7] w[+mC]=GMR45A05-GAL4}attP2/P{w[+mC]=UAS-hATXN3.fl-Q84.myc}7.7	50218	0	0	3
8	w[1118]; +/+; P{y[+t7.7] w[+mC]=GMR69C11-GAL4}attP2/P{w[+mC]=UAS-hATXN3.fl-Q84.myc}7.8	39487	0	3	0
9	w[1118]; +/+; P{y[+t7.7] w[+mC]=GMR20C03-GAL4}attP2/P{w[+mC]=UAS-hATXN3.fl-Q84.myc}7.9	49290	0	2	0
10	w[1118]; +/+; P{y[+t7.7] w[+mC]=GMR20C04-GAL4}attP2/P{w[+mC]=UAS-hATXN3.fl-Q84.myc}7.10	48882	0	2	0
11	w[1118]; +/+; P{y[+t7.7] w[+mC]=GMR51G06-GAL4}attP2/P{w[+mC]=UAS-hATXN3.fl-Q84.myc}7.39	38798	0	0	0
12	w[1118]; +/+; P{y[+t7.7] w[+mC]=GMR14E02-GAL4}attP2/P{w[+mC]=UAS-hATXN3.fl-Q84.myc}7.38	48640	0	0	0
13	w[1118]; +/+; P{y[+t7.7] w[+mC]=GMR53G12-GAL4}attP2/P{w[+mC]=UAS-hATXN3.fl-Q84.myc}7.39	50450	0	0	0
14	w[1118]; +/+; P{y[+t7.7] w[+mC]=GMR19B09-GAL4}attP2/P{w[+mC]=UAS-hATXN3.fl-Q84.myc}7.34	48840	0	0	0
15	w[1118]; +/+; P{y[+t7.7] w[+mC]=GMR72D01-GAL4}attP2/P{w[+mC]=UAS-hATXN3.fl-Q84.myc}7.11	39768	0	0	0
16	w[1118]; +/+; P{y[+t7.7] w[+mC]=GMR11H10-GAL4}attP2/P{w[+mC]=UAS-hATXN3.fl-Q84.myc}7.12	48479	0	0	0
17	w[1118]; +/+; P{y[+t7.7] w[+mC]=GMR20E04-GAL4}attP2/P{w[+mC]=UAS-hATXN3.fl-Q84.myc}7.13	48897	0	0	0
18	w[1118]; +/+; P{y[+t7.7] w[+mC]=GMR22H02-GAL4}attP2/P{w[+mC]=UAS-hATXN3.fl-Q84.myc}7.14	49304	0	0	0
19	w[1118]; +/+; P{y[+t7.7] w[+mC]=GMR13B05-GAL4}attP2/P{w[+mC]=UAS-hATXN3.fl-Q84.myc}7.15	48543	0	0	0
20	w[1118]; +/+; P{y[+t7.7] w[+mC]=GMR23B09-GAL4}attP2/P{w[+mC]=UAS-hATXN3.fl-Q84.myc}7.16	49018	0	0	0
21	w[1118]; +/+; P{y[+t7.7] w[+mC]=GMR23A07-GAL4}attP2/P{w[+mC]=UAS-hATXN3.fl-Q84.myc}7.17	49010	0	0	0
22	w[1118]; +/+; P{y[+t7.7] w[+mC]=GMR38C11-GAL4}attP2/P{w[+mC]=UAS-hATXN3.fl-Q84.myc}7.18	47572	0	0	0
23	w[1118]; +/+; P{y[+t7.7] w[+mC]=GMR64G08-GAL4}attP2/P{w[+mC]=UAS-hATXN3.fl-Q84.myc}7.19	39319	0	0	0
24	w[1118]; +/+; P{y[+t7.7] w[+mC]=GMR35A07-GAL4}attP2/P{w[+mC]=UAS-hATXN3.fl-Q84.myc}7.20	49813	0	0	0
25	w[1118]; +/+; P{y[+t7.7] w[+mC]=GMR52F03-GAL4}attP2/P{w[+mC]=UAS-hATXN3.fl-Q84.myc}7.21	41276	0	0	0
26	w[1118]; +/+; P{y[+t7.7] w[+mC]=GMR22E10-GAL4}attP2/P{w[+mC]=UAS-hATXN3.fl-Q84.myc}7.22	49302	0	0	0
27	w[1118]; +/+; P{y[+t7.7] w[+mC]=GMR21G04-GAL4}attP2/P{w[+mC]=UAS-hATXN3.fl-Q84.myc}7.23	48953	0	0	0
28	w[1118]; +/+; P{y[+t7.7] w[+mC]=GMR47H07-GAL4}attP2/P{w[+mC]=UAS-hATXN3.fl-Q84.myc}7.24	49569	0	0	0
29	w[1118]; +/+; P{y[+t7.7] w[+mC]=GMR22H01-GAL4}attP2/P{w[+mC]=UAS-hATXN3.fl-Q84.myc}7.25	49001	0	0	0
30	w[1118]; +/+; P{y[+t7.7] w[+mC]=GMR12H03-GAL4}attP2/P{w[+mC]=UAS-hATXN3.fl-Q84.myc}7.26	48530	0	0	0

## Sheet: Table S1B - Primary Screen 2
Table S1B. GAL4 driver lines crossed with UAS-mutATXN3 and screened in second primary screen for tremor (defined as 3 shakes per second) - All flies did not show tremor.
Sl.No	Genetic cross	Bl. No.
1	w[1118]; +/+; +/P{w[+mC]=UAS-hATXN3.fl-Q84.myc}7.79; +/P{w[+mW.hs]=GawB}OK107 ey[OK107]	854
2	w[1118]; +/+; P{y[+t7.7] w[+mC]=GMR15F02-GAL4}attP2/P{w[+mC]=UAS-hATXN3.fl-Q84.myc}7.51	48698
3	w[1118]; +/+; P{y[+t7.7] w[+mC]=GMR12D09-GAL4}attP2/P{w[+mC]=UAS-hATXN3.fl-Q84.myc}7.40	48503
4	w[1118]; +/+; P{y[+t7.7] w[+mC]=GMR41A08-GAL4}attP2/P{w[+mC]=UAS-hATXN3.fl-Q84.myc}7.72	50108
5	w[1118]; +/+; P{y[+t7.7] w[+mC]=GMR19C08-GAL4}attP2/P{w[+mC]=UAS-hATXN3.fl-Q84.myc}7.41	48845
6	w[1118]; +/+; P{y[+t7.7] w[+mC]=GMR34B02-GAL4}attP2/P{w[+mC]=UAS-hATXN3.fl-Q84.myc}7.55	49768
7	w[1118]; +/+; P{y[+t7.7] w[+mC]=GMR92G04-GAL4}attP2/P{w[+mC]=UAS-hATXN3.fl-Q84.myc}7.46	40626
8	w[1118]; +/+; P{y[+t7.7] w[+mC]=GMR32B03-GAL4}attP2/P{w[+mC]=UAS-hATXN3.fl-Q84.myc}7.71	49886
9	w[1118]; +/+; P{y[+t7.7] w[+mC]=GMR28C04-GAL4}attP2/P{w[+mC]=UAS-hATXN3.fl-Q84.myc}7.29	49449
10	w[1118]; +/+; P{y[+t7.7] w[+mC]=GMR22D06-GAL4}attP2/P{w[+mC]=UAS-hATXN3.fl-Q84.myc}7.30	48036
11	w[1118]; +/+; P{y[+t7.7] w[+mC]=GMR11G01-GAL4}attP2/P{w[+mC]=UAS-hATXN3.fl-Q84.myc}7.31	48469
12	w[1118]; +/+; P{y[+t7.7] w[+mC]=GMR18B06-GAL4}attP2/P{w[+mC]=UAS-hATXN3.fl-Q84.myc}7.32	48800
13	w[1118]; +/+; P{y[+t7.7] w[+mC]=GMR20C03-GAL4}attP2/P{w[+mC]=UAS-hATXN3.fl-Q84.myc}7.36	49290
14	w[1118]; +/+; P{y[+t7.7] w[+mC]=GMR13D11-GAL4}attP2/P{w[+mC]=UAS-hATXN3.fl-Q84.myc}7.42	48562
15	w[1118]; +/+; P{y[+t7.7] w[+mC]=GMR11F03-GAL4}attP2/P{w[+mC]=UAS-hATXN3.fl-Q84.myc}7.43	48464
16	w[1118]; +/+; P{y[+t7.7] w[+mC]=GMR65A06-GAL4}attP2/P{w[+mC]=UAS-hATXN3.fl-Q84.myc}7.45	39330
17	w[1118]; +/+; P{y[+t7.7] w[+mC]=GMR76H03-GAL4}attP2/P{w[+mC]=UAS-hATXN3.fl-Q84.myc}7.48	47756
18	w[1118]; +/+; P{y[+t7.7] w[+mC]=GMR77E05-GAL4}attP2/P{w[+mC]=UAS-hATXN3.fl-Q84.myc}7.49	48338
19	w[1118]; +/+; P{y[+t7.7] w[+mC]=GMR84A01-GAL4}attP2/P{w[+mC]=UAS-hATXN3.fl-Q84.myc}7.50	48375
20	w[1118]; +/+; P{y[+t7.7] w[+mC]=GMR20F02-GAL4}attP2/P{w[+mC]=UAS-hATXN3.fl-Q84.myc}7.52	48902
21	w[1118]; +/+; P{y[+t7.7] w[+mC]=GMR21E06-GAL4}attP2/P{w[+mC]=UAS-hATXN3.fl-Q84.myc}7.53	49296
22	w[1118]; +/+; P{y[+t7.7] w[+mC]=GMR30A08-GAL4-GAL4}attP2/P{w[+mC]=UAS-hATXN3.fl-Q84.myc}7.54	49513
23	w[1118]; +/+; P{y[+t7.7] w[+mC]=GMR34E07-GAL4}attP2/P{w[+mC]=UAS-hATXN3.fl-Q84.myc}7.56	49790
24	w[1118]; +/+; P{y[+t7.7] w[+mC]=GMR38E07-GAL4}attP2/P{w[+mC]=UAS-hATXN3.fl-Q84.myc}7.57	50007
25	w[1118]; +/+; P{y[+t7.7] w[+mC]=GMR42D01-GAL4}attP2/P{w[+mC]=UAS-hATXN3.fl-Q84.myc}7.58	50152
26	w[1118]; +/+; P{y[+t7.7] w[+mC]=GMR20G10-GAL4}attP2/P{w[+mC]=UAS-hATXN3.fl-Q84.myc}7.59	48912
27	w[1118]; +/+; P{y[+t7.7] w[+mC]=GMR23A05-GAL4}attP2/P{w[+mC]=UAS-hATXN3.fl-Q84.myc}7.60	49008
28	w[1118]; +/+; P{y[+t7.7] w[+mC]=GMR75G12-GAL4}attP2/P{w[+mC]=UAS-hATXN3.fl-Q84.myc}7.61	39906
29	w[1118]; +/+; P{y[+t7.7] w[+mC]=GMR20A06-GAL4}attP2/P{w[+mC]=UAS-hATXN3.fl-Q84.myc}7.62	48873
30	w[1118]; +/+; P{y[+t7.7] w[+mC]=GMR20C12-GAL4}attP2/P{w[+mC]=UAS-hATXN3.fl-Q84.myc}7.63	48888
31	w[1118]; +/+; P{y[+t7.7] w[+mC]=GMR20F02-GAL4}attP2/P{w[+mC]=UAS-hATXN3.fl-Q84.myc}7.64	48901
32	w[1118]; +/+; P{y[+t7.7] w[+mC]=GMR20G06-GAL4}attP2/P{w[+mC]=UAS-hATXN3.fl-Q84.myc}7.65	48909
33	w[1118]; +/+; P{y[+t7.7] w[+mC]=GMR24F10-GAL4}attP2/P{w[+mC]=UAS-hATXN3.fl-Q84.myc}7.66	49090
34	w[1118]; +/+; P{y[+t7.7] w[+mC]=GMR34H05-GAL4}attP2/P{w[+mC]=UAS-hATXN3.fl-Q84.myc}7.67	49805
35	w[1118]; +/+; P{y[+t7.7] w[+mC]=GMR20A06-GAL4}attP2/P{w[+mC]=UAS-hATXN3.fl-Q84.myc}7.68	71707
36	w[1118]; +/+; P{y[+t7.7] w[+mC]=GMR38H02-GAL4}attP2/P{w[+mC]=UAS-hATXN3.fl-Q84.myc}7.70	47352
37	w[1118]; +/+; P{y[+t7.7] w[+mC]=GMR33A12-GAL4}attP2/P{w[+mC]=UAS-hATXN3.fl-Q84.myc}7.75	49739
38	w[1118]; +/+; P{y[+t7.7] w[+mC]=GMR12G03-GAL4}attP2/P{w[+mC]=UAS-hATXN3.fl-Q84.myc}7.76	48522
39	w[1118]/P{w[+mC]=sNPF-GAL4.TH}2, w[1118]; +/+; +/P{w[+mC]=UAS-hATXN3.fl-Q84.myc}7.77	51991
40	w[1118]; +/+; P{y[+t7.7] w[+mC]=GMR22A04-GAL4}attP2/P{w[+mC]=UAS-hATXN3.fl-Q84.myc}7.74	48963
41	w[1118]; +/+; P{y[+t7.7] w[+mC]=GMR52H03-GAL4}attP2/P{w[+mC]=UAS-hATXN3.fl-Q84.myc}7.44	38849
42	w[1118]; +/+; P{y[+t7.7] w[+mC]=GMR50F08-GAL4}attP2/P{w[+mC]=UAS-hATXN3.fl-Q84.myc}7.73	48618
43	w[1118]; +/PBac{y[+mDint2] w[+mC]=iav-GAL4.P}VK00014; +/P{w[+mC]=UAS-hATXN3.fl-Q84.myc}7.78	36360
44	w[1118]; +/+; P{y[+t7.7] w[+mC]=GMR93G12-GAL4}attP2/P{w[+mC]=UAS-hATXN3.fl-Q84.myc}7.47	40667
45	w[1118]; +/+; P{y[+t7.7] w[+mC]=GMR53C01-GAL4}attP2/P{w[+mC]=UAS-hATXN3.fl-Q84.myc}7.69	38868
