# Supplementary material for: GABAergic neuronal dysfunction underlies tremor in spinocerebellar ataxia 3
Source: Dis Model Mech. 2025 Oct 29;18(10):dmm052329. doi: 10.1242/dmm.052329 (PMC12590474; doi:10.1242/dmm.052329)
Supplement: Table S2. Split-GAL4 screen to investigate DBD lines that intersect with R21G03-AD, using a UAS-tdGFP reporter. [file dmm-18-052329-TableS2.xlsx]

## Sheet: Table S2
Table S2. Split-GAL4 screen to investigate DBD lines that intersect with R21G03-AD, using a UAS-tdGFP reporter.
Genotype	Bloomington Stock no					43 LINES+ELAV+EMPTY
		Under control of DNA seq	GFP visible?	GFP in central brain?	GFP in VNC?	Selected for tremor screen?
w[1118]; +/P{y[+t7.7] w[+mC]=R21G03-p65.AD}attP40; PBac{y[+mDint2] w[+mC]=UAS-CD4-tdGFP}VK00033/P{y[+t7.7] w[+mC]=GAL4.DBD.Uw}attP2	71209	GAL4-DBD.empty' control	Y	Y	N	Y
w[1118]; +/P{y[+t7.7] w[+mC]=R21G03-p65.AD}attP40; PBac{y[+mDint2] w[+mC]=UAS-CD4-tdGFP}VK00033/P{y[+t7.7] w[+mC]=R71C07-GAL4.DBD}attP2	68517	in/near elav	Y	Y	Y	elav as positive control
w[1118]; +/P{y[+t7.7] w[+mC]=R21G03-p65.AD}attP40; PBac{y[+mDint2] w[+mC]=UAS-CD4-tdGFP}VK00033/P{y[+t7.7] w[+mC]=R32E05-GAL4.DBD}attP2	70267	in/near SNF4Agamma	Y	Y	Y	Y
w[1118]; +/P{y[+t7.7] w[+mC]=R21G03-p65.AD}attP40; PBac{y[+mDint2] w[+mC]=UAS-CD4-tdGFP}VK00033/P{y[+t7.7] w[+mC]=R47B12-GAL4.DBD}attP2	68638	in/near DIP-theta	Y	Y	Y	Y
w[1118]; +/P{y[+t7.7] w[+mC]=R21G03-p65.AD}attP40; PBac{y[+mDint2] w[+mC]=UAS-CD4-tdGFP}VK00033/P{y[+t7.7] w[+mC]=R67E05-GAL4.DBD}attP2	69668	in/near acj6	Y	Y	Y	Y
w[1118]; +/P{y[+t7.7] w[+mC]=R21G03-p65.AD}attP40; PBac{y[+mDint2] w[+mC]=UAS-CD4-tdGFP}VK00033/P{y[+t7.7] w[+mC]=R19F01-GAL4.DBD}attP2	69194	in/near Trpm	Y	Y	Y	Y
w[1118]; +/P{y[+t7.7] w[+mC]=R21G03-p65.AD}attP40; PBac{y[+mDint2] w[+mC]=UAS-CD4-tdGFP}VK00033/P{y[+t7.7] w[+mC]=R25B12-GAL4.DBD}attP2	69843	in/near CrzR	Y	Y	Y	Y
w[1118]; +/P{y[+t7.7] w[+mC]=R21G03-p65.AD}attP40; PBac{y[+mDint2] w[+mC]=UAS-CD4-tdGFP}VK00033/ P{y[+t7.7] w[+mC]=R12C07-GAL4.DBD}attP2	69468	in/near dnc	Y	Y	Y	Y
w[1118]; +/P{y[+t7.7] w[+mC]=R21G03-p65.AD}attP40; PBac{y[+mDint2] w[+mC]=UAS-CD4-tdGFP}VK00033/P{y[+t7.7] w[+mC]=R38B08-GAL4.DBD}attP2	68637	in/near rdgA	Y	Y	N	Y
w[1118]; +/P{y[+t7.7] w[+mC]=R21G03-p65.AD}attP40; PBac{y[+mDint2] w[+mC]=UAS-CD4-tdGFP}VK00033/P{y[+t7.7] w[+mC]=R35B12-GAL4.DBD}attP2	69055	in/near Abd-B	Y	Y	Y	Y
w[1118]; +/P{y[+t7.7] w[+mC]=R21G03-p65.AD}attP40; PBac{y[+mDint2] w[+mC]=UAS-CD4-tdGFP}VK00033/P{y[+t7.7] w[+mC]=R21H11-GAL4.DBD}attP2	69708	in/near Adar	Y	N	Y	Y
w[1118]; +/P{y[+t7.7] w[+mC]=R21G03-p65.AD}attP40; PBac{y[+mDint2] w[+mC]=UAS-CD4-tdGFP}VK00033/P{y[+t7.7] w[+mC]=R11C07-GAL4.DBD}attP2	69177	in/near Ubx	Y	Y	N	Y
w[1118]; +/P{y[+t7.7] w[+mC]=R21G03-p65.AD}attP40; PBac{y[+mDint2] w[+mC]=UAS-CD4-tdGFP}VK00033/P{y[+t7.7] w[+mC]=R12G01-GAL4.DBD}attP2	69390	in/near Gycbeta100B	Y	Y	Y	Y
w[1118]; +/P{y[+t7.7] w[+mC]=R21G03-p65.AD}attP40; PBac{y[+mDint2] w[+mC]=UAS-CD4-tdGFP}VK00033/P{y[+t7.7] w[+mC]=R23F05-GAL4.DBD}attP2	70007	in/near Actbeta	Y	Y	N	Y
w[1118]; +/P{y[+t7.7] w[+mC]=R21G03-p65.AD}attP40; PBac{y[+mDint2] w[+mC]=UAS-CD4-tdGFP}VK00033/P{y[+t7.7] w[+mC]=R14B03-GAL4.DBD}attP2	69182	in/near sim	Y	Y	Y	Y
w[1118]; +/P{y[+t7.7] w[+mC]=R21G03-p65.AD}attP40; PBac{y[+mDint2] w[+mC]=UAS-CD4-tdGFP}VK00033/P{y[+t7.7] w[+mC]=R11F12-GAL4.DBD}attP2	70045	in/near AstC-R2	Y			Y
w[1118]; +/P{y[+t7.7] w[+mC]=R21G03-p65.AD}attP40; PBac{y[+mDint2] w[+mC]=UAS-CD4-tdGFP}VK00033/P{y[+t7.7] w[+mC]=R15B01-GAL4.DBD}attP2	69045	in/near dnc	Y	N	Y (very faint)	Y
w[1118]; +/P{y[+t7.7] w[+mC]=R21G03-p65.AD}attP40; PBac{y[+mDint2] w[+mC]=UAS-CD4-tdGFP}VK00033/P{y[+t7.7] w[+mC]=R94F11-GAL4.DBD}attP2	69679	in/near dpr4	Y	Y	N	Y
w[1118]; +/P{y[+t7.7] w[+mC]=R21G03-p65.AD}attP40; PBac{y[+mDint2] w[+mC]=UAS-CD4-tdGFP}VK00033/P{y[+t7.7] w[+mC]=R26H04-GAL4.DBD}attP2	69082	in/near Fur1	Y	Y	Y	Y
w[1118]; +/P{y[+t7.7] w[+mC]=R21G03-p65.AD}attP40; PBac{y[+mDint2] w[+mC]=UAS-CD4-tdGFP}VK00033/P{y[+t7.7] w[+mC]=R14F05-GAL4.DBD}attP2	68941	in/near so	Y	Y	Y	Y
w[1118]; +/P{y[+t7.7] w[+mC]=R21G03-p65.AD}attP40; PBac{y[+mDint2] w[+mC]=UAS-CD4-tdGFP}VK00033/P{y[+t7.7] w[+mC]=R14C03-GAL4.DBD}attP2	69723	in/near rut	Y	N	Y	Y
w[1118]; +/P{y[+t7.7] w[+mC]=R21G03-p65.AD}attP40; PBac{y[+mDint2] w[+mC]=UAS-CD4-tdGFP}VK00033/P{y[+t7.7] w[+mC]=R20F11-GAL4.DBD}attP2	68708	in/near sNPF	Unclear			Y
w[1118]; +/P{y[+t7.7] w[+mC]=R21G03-p65.AD}attP40; PBac{y[+mDint2] w[+mC]=UAS-CD4-tdGFP}VK00033/P{y[+t7.7] w[+mC]=R40D12-GAL4.DBD}attP2	69654	in/near NK7.1	Y	Y	Y	Y
w[1118]; +/P{y[+t7.7] w[+mC]=R21G03-p65.AD}attP40; PBac{y[+mDint2] w[+mC]=UAS-CD4-tdGFP}VK00033/P{y[+t7.7] w[+mC]=R30A06-GAL4.DBD}attP2	69052	in/near NetA	Y	Y	Y	Y
w[1118]; +/P{y[+t7.7] w[+mC]=R21G03-p65.AD}attP40; PBac{y[+mDint2] w[+mC]=UAS-CD4-tdGFP}VK00033/P{y[+t7.7] w[+mC]=R70H05-GAL4.DBD}attP2	69432	in/near Dop1R2	Y	N	Y	Y
w[1118]; +/P{y[+t7.7] w[+mC]=R21G03-p65.AD}attP40; PBac{y[+mDint2] w[+mC]=UAS-CD4-tdGFP}VK00033/P{y[+t7.7] w[+mC]=R40F09-GAL4.DBD}attP2	68910	in/near CG15710	Y	Y	N	Y
w[1118]; +/P{y[+t7.7] w[+mC]=R21G03-p65.AD}attP40; PBac{y[+mDint2] w[+mC]=UAS-CD4-tdGFP}VK00033/P{y[+t7.7] w[+mC]=R17C11-GAL4.DBD}attP2	68950	in/near noc	Y	Y	Y	Y
w[1118]; +/P{y[+t7.7] w[+mC]=R21G03-p65.AD}attP40; PBac{y[+mDint2] w[+mC]=UAS-CD4-tdGFP}VK00033/P{y[+t7.7] w[+mC]=R41C01-GAL4.DBD}attP2	69282	in/near NK7.1	Y	Y	N	Y
w[1118]; +/P{y[+t7.7] w[+mC]=R21G03-p65.AD}attP40; PBac{y[+mDint2] w[+mC]=UAS-CD4-tdGFP}VK00033/P{y[+t7.7] w[+mC]=R10H09-GAL4.DBD}attP2	70005	in/near pdm3	Unclear			Y
w[1118]; +/P{y[+t7.7] w[+mC]=R21G03-p65.AD}attP40; PBac{y[+mDint2] w[+mC]=UAS-CD4-tdGFP}VK00033/P{y[+t7.7] w[+mC]=R42B09-GAL4.DBD}attP2	69284	in/near Lmx1a	Unclear			Y
w[1118]; +/P{y[+t7.7] w[+mC]=R21G03-p65.AD}attP40; PBac{y[+mDint2] w[+mC]=UAS-CD4-tdGFP}VK00033/P{y[+t7.7] w[+mC]=R10B09-GAL4.DBD}attP2	69900	in/near Fas2	Y	Y	nd	Y
w[1118]; +/P{y[+t7.7] w[+mC]=R21G03-p65.AD}attP40; PBac{y[+mDint2] w[+mC]=UAS-CD4-tdGFP}VK00033/P{y[+t7.7] w[+mC]=R20G10-GAL4.DBD}attP2	68572	in/near nAChRalpha3	Y	Y	Y	Y
w[1118]; +/P{y[+t7.7] w[+mC]=R21G03-p65.AD}attP40; PBac{y[+mDint2] w[+mC]=UAS-CD4-tdGFP}VK00033/P{y[+t7.7] w[+mC]=R16A07-GAL4.DBD}attP2	69262	in/near wg	Y	Y	Y	Y
w[1118]; +/P{y[+t7.7] w[+mC]=R21G03-p65.AD}attP40; PBac{y[+mDint2] w[+mC]=UAS-CD4-tdGFP}VK00033/P{y[+t7.7] w[+mC]=R14G02-GAL4.DBD}attP2	69215	in/near norpA	Y	N	Y	Y
w[1118]; +/P{y[+t7.7] w[+mC]=R21G03-p65.AD}attP40; PBac{y[+mDint2] w[+mC]=UAS-CD4-tdGFP}VK00033/P{y[+t7.7] w[+mC]=R14A12-GAL4.DBD}attP2	69206	in/near Dh31	Y	N	Y	Y
w[1118]; +/P{y[+t7.7] w[+mC]=R21G03-p65.AD}attP40; PBac{y[+mDint2] w[+mC]=UAS-CD4-tdGFP}VK00033/P{y[+t7.7] w[+mC]=R14A12-GAL4.DBD}attP2	69260	in/near ss	Y	Y	N	Y
w[1118]; +/P{y[+t7.7] w[+mC]=R21G03-p65.AD}attP40; PBac{y[+mDint2] w[+mC]=UAS-CD4-tdGFP}VK00033/P{y[+t7.7] w[+mC]=R93G08-GAL4.DBD}attP2	69256	in/near Gfrl	Y	Y	Y	Y
w[1118]; +/P{y[+t7.7] w[+mC]=R21G03-p65.AD}attP40; PBac{y[+mDint2] w[+mC]=UAS-CD4-tdGFP}VK00033/P{y[+t7.7] w[+mC]=R13B08-GAL4.DBD}attP2	68725	in/near kn	Y	Y	Y	Y
w[1118]; +/P{y[+t7.7] w[+mC]=R21G03-p65.AD}attP40; PBac{y[+mDint2] w[+mC]=UAS-CD4-tdGFP}VK00033/P{y[+t7.7] w[+mC]=R47D07-GAL4.DBD}attP2	68770	in/near beat-Vb	Y	Y	Y	Y
w[1118]; +/P{y[+t7.7] w[+mC]=R21G03-p65.AD}attP40; PBac{y[+mDint2] w[+mC]=UAS-CD4-tdGFP}VK00033/P{y[+t7.7] w[+mC]=R93D09-GAL4.DBD}attP2	68559	in/near beat-Vc	Y	Y	Y	Y
w[1118]; +/P{y[+t7.7] w[+mC]=R21G03-p65.AD}attP40; PBac{y[+mDint2] w[+mC]=UAS-CD4-tdGFP}VK00033/P{y[+t7.7] w[+mC]=R82E01-GAL4.DBD}attP2	68551	in/near CR4575	Unclear			Y
w[1118]; +/P{y[+t7.7] w[+mC]=R21G03-p65.AD}attP40; PBac{y[+mDint2] w[+mC]=UAS-CD4-tdGFP}VK00033/P{y[+t7.7] w[+mC]=R85A07-GAL4.DBD}attP2	68603	in/near H15	Y	Y	N	Y
w[1118]; +/P{y[+t7.7] w[+mC]=R21G03-p65.AD}attP40; PBac{y[+mDint2] w[+mC]=UAS-CD4-tdGFP}VK00033/P{y[+t7.7] w[+mC]=R74B08-GAL4.DBD}attP2	68662	in/near pHCl-1	Y	Y	Y	Y
w[1118]; +/P{y[+t7.7] w[+mC]=R21G03-p65.AD}attP40; PBac{y[+mDint2] w[+mC]=UAS-CD4-tdGFP}VK00033/P{y[+t7.7] w[+mC]=R81C12-GAL4.DBD}attP2	68618	in/near B-H1	Y	Y	Y	Y
w[1118]; +/P{y[+t7.7] w[+mC]=R21G03-p65.AD}attP40; PBac{y[+mDint2] w[+mC]=UAS-CD4-tdGFP}VK00033/P{y[+t7.7] w[+mC]=R32D08-GAL4.DBD}attP2	68670	in/near Ubx	Y	Y	Y	Y
w[1118]; +/P{y[+t7.7] w[+mC]=R21G03-p65.AD}attP40; PBac{y[+mDint2] w[+mC]=UAS-CD4-tdGFP}VK00033/P{y[+t7.7] w[+mC]=R52A01-GAL4.DBD}attP2	69141	in/near VGlut	Y	Y	Y	Y
w[1118]; +/P{y[+t7.7] w[+mC]=R21G03-p65.AD}attP40; PBac{y[+mDint2] w[+mC]=UAS-CD4-tdGFP}VK00033/P{y[+t7.7] w[+mC]=R50E01-GAL4.DBD}attP2	69138	in/near VGlut	N
w[1118]; +/P{y[+t7.7] w[+mC]=R21G03-p65.AD}attP40; PBac{y[+mDint2] w[+mC]=UAS-CD4-tdGFP}VK00033/P{y[+t7.7] w[+mC]=VT004241-GAL4.DBD}attP2	73477	in/near Akap200	N
w[1118]; +/P{y[+t7.7] w[+mC]=R21G03-p65.AD}attP40; PBac{y[+mDint2] w[+mC]=UAS-CD4-tdGFP}VK00033/P{y[+t7.7] w[+mC]=R88F03-GAL4.DBD}attP2	69647	in/near Nmdar2	N
w[1118]; +/P{y[+t7.7] w[+mC]=R21G03-p65.AD}attP40; PBac{y[+mDint2] w[+mC]=UAS-CD4-tdGFP}VK00033/P{y[+t7.7] w[+mC]=VT026700-GAL4.DBD}attP2	72678	in/near ple	N
w[1118]; +/P{y[+t7.7] w[+mC]=R21G03-p65.AD}attP40; PBac{y[+mDint2] w[+mC]=UAS-CD4-tdGFP}VK00033/P{y[+t7.7] w[+mC]=R51G05-GAL4.DBD}attP2	70082	in/near VGlut	N
w[1118]; +/P{y[+t7.7] w[+mC]=R21G03-p65.AD}attP40; PBac{y[+mDint2] w[+mC]=UAS-CD4-tdGFP}VK00033/P{y[+t7.7] w[+mC]=R22G07-GAL4.DBD}attP2	69268	in/near Adar	N
w[1118]; +/P{y[+t7.7] w[+mC]=R21G03-p65.AD}attP40; PBac{y[+mDint2] w[+mC]=UAS-CD4-tdGFP}VK00033/P{y[+t7.7] w[+mC]=VT036871-GAL4.DBD}attP2	73720	in/near Nmdar1	N
w[1118]; +/P{y[+t7.7] w[+mC]=R21G03-p65.AD}attP40; PBac{y[+mDint2] w[+mC]=UAS-CD4-tdGFP}VK00033/P{y[+t7.7] w[+mC]=R23C02-GAL4.DBD}attP2	68907	in/near Adar	N
w[1118]; +/P{y[+t7.7] w[+mC]=R21G03-p65.AD}attP40; PBac{y[+mDint2] w[+mC]=UAS-CD4-tdGFP}VK00033/P{y[+t7.7] w[+mC]=R51H05-GAL4.DBD}attP2	69036	in/near VGlut	N
w[1118]; +/P{y[+t7.7] w[+mC]=R21G03-p65.AD}attP40; PBac{y[+mDint2] w[+mC]=UAS-CD4-tdGFP}VK00033/P{y[+t7.7] w[+mC]=VT047276-GAL4.DBD}attP2	73981	in/near alrm	N
w[1118]; +/P{y[+t7.7] w[+mC]=R21G03-p65.AD}attP40; PBac{y[+mDint2] w[+mC]=UAS-CD4-tdGFP}VK00033/P{y[+t7.7] w[+mC]=R74F07-GAL4.DBD}attP2	69597	in/near Eaat2	N
w[1118]; +/P{y[+t7.7] w[+mC]=R21G03-p65.AD}attP40; PBac{y[+mDint2] w[+mC]=UAS-CD4-tdGFP}VK00033/P{y[+t7.7] w[+mC]=VT004721-GAL4.DBD}attP2	74466	in/near Eaat1	N
w[1118]; +/P{y[+t7.7] w[+mC]=R21G03-p65.AD}attP40; PBac{y[+mDint2] w[+mC]=UAS-CD4-tdGFP}VK00033/P{y[+t7.7] w[+mC]=R18B05-GAL4.DBD}attP2	69266	in/near Dr	N
w[1118]; +/P{y[+t7.7] w[+mC]=R21G03-p65.AD}attP40; PBac{y[+mDint2] w[+mC]=UAS-CD4-tdGFP}VK00033/P{y[+t7.7] w[+mC]=R27A10-GAL4.DBD}attP2	69273	in/near chn	N
w[1118]; +/P{y[+t7.7] w[+mC]=R21G03-p65.AD}attP40; PBac{y[+mDint2] w[+mC]=UAS-CD4-tdGFP}VK00033/P{y[+t7.7] w[+mC]=R87G07-GAL4.DBD}attP2	69343	in/near salr	N
w[1118]; +/P{y[+t7.7] w[+mC]=R21G03-p65.AD}attP40; PBac{y[+mDint2] w[+mC]=UAS-CD4-tdGFP}VK00033/P{y[+t7.7] w[+mC]=R22E10-GAL4.DBD}attP2	69350	in/near fru	N
w[1118]; +/P{y[+t7.7] w[+mC]=R21G03-p65.AD}attP40; PBac{y[+mDint2] w[+mC]=UAS-CD4-tdGFP}VK00033/P{y[+t7.7] w[+mC]=R26A02-GAL4.DBD}attP2	69374	in/near CCKLR-17D1	N
w[1118]; +/P{y[+t7.7] w[+mC]=R21G03-p65.AD}attP40; PBac{y[+mDint2] w[+mC]=UAS-CD4-tdGFP}VK00033/P{y[+t7.7] w[+mC]=R26C06-GAL4.DBD}attP2	69395	in/near Fur1	N
w[1118]; +/P{y[+t7.7] w[+mC]=R21G03-p65.AD}attP40; PBac{y[+mDint2] w[+mC]=UAS-CD4-tdGFP}VK00033/P{y[+t7.7] w[+mC]=R91B01-GAL4.DBD}attP2	69422	in/near beat-IIIb	N
w[1118]; +/P{y[+t7.7] w[+mC]=R21G03-p65.AD}attP40; PBac{y[+mDint2] w[+mC]=UAS-CD4-tdGFP}VK00033/P{y[+t7.7] w[+mC]=R60H12-GAL4.DBD}attP2	69482	in/near Proc	N
w[1118]; +/P{y[+t7.7] w[+mC]=R21G03-p65.AD}attP40; PBac{y[+mDint2] w[+mC]=UAS-CD4-tdGFP}VK00033/P{y[+t7.7] w[+mC]=R92H01-GAL4.DBD}attP2	69486	in/near beat-Va	N
w[1118]; +/P{y[+t7.7] w[+mC]=R21G03-p65.AD}attP40; PBac{y[+mDint2] w[+mC]=UAS-CD4-tdGFP}VK00033/P{y[+t7.7] w[+mC]=R28D01-GAL4.DBD}attP2	69495	in/near fra	N
w[1118]; +/P{y[+t7.7] w[+mC]=R21G03-p65.AD}attP40; PBac{y[+mDint2] w[+mC]=UAS-CD4-tdGFP}VK00033/P{y[+t7.7] w[+mC]=R38G02-GAL4.DBD}attP2	69529	in/near rst	N
w[1118]; +/P{y[+t7.7] w[+mC]=R21G03-p65.AD}attP40; PBac{y[+mDint2] w[+mC]=UAS-CD4-tdGFP}VK00033/P{y[+t7.7] w[+mC]=R93G12-GAL4.DBD}attP2	69540	in/near Gfrl	N
w[1118]; +/P{y[+t7.7] w[+mC]=R21G03-p65.AD}attP40; PBac{y[+mDint2] w[+mC]=UAS-CD4-tdGFP}VK00033/P{y[+t7.7] w[+mC]=R10D10-GAL4.DBD}attP2	69558	in/near dimm	N
w[1118]; +/P{y[+t7.7] w[+mC]=R21G03-p65.AD}attP40; PBac{y[+mDint2] w[+mC]=UAS-CD4-tdGFP}VK00033/P{y[+t7.7] w[+mC]=R21E02-GAL4.DBD}attP2	69574	in/near Dh31	N
w[1118]; +/P{y[+t7.7] w[+mC]=R21G03-p65.AD}attP40; PBac{y[+mDint2] w[+mC]=UAS-CD4-tdGFP}VK00033/P{y[+t7.7] w[+mC]=R46H03-GAL4.DBD}attP2	69588	in/near E(z)	N
w[1118]; +/P{y[+t7.7] w[+mC]=R21G03-p65.AD}attP40; PBac{y[+mDint2] w[+mC]=UAS-CD4-tdGFP}VK00033/P{y[+t7.7] w[+mC]=R34E05-GAL4.DBD}attP2	69604	in/near toe	N
w[1118]; +/P{y[+t7.7] w[+mC]=R21G03-p65.AD}attP40; PBac{y[+mDint2] w[+mC]=UAS-CD4-tdGFP}VK00033/P{y[+t7.7] w[+mC]=R61E08-GAL4.DBD}attP2	69624	in/near DAT	N
w[1118]; +/P{y[+t7.7] w[+mC]=R21G03-p65.AD}attP40; PBac{y[+mDint2] w[+mC]=UAS-CD4-tdGFP}VK00033/P{y[+t7.7] w[+mC]=R83H01-GAL4.DBD}attP2	69634	in/near Blimp-1	N
w[1118]; +/P{y[+t7.7] w[+mC]=R21G03-p65.AD}attP40; PBac{y[+mDint2] w[+mC]=UAS-CD4-tdGFP}VK00033/P{y[+t7.7] w[+mC]=R22D06-GAL4.DBD}attP2	69441	in/near fru	N
w[1118]; +/P{y[+t7.7] w[+mC]=R21G03-p65.AD}attP40; PBac{y[+mDint2] w[+mC]=UAS-CD4-tdGFP}VK00033/P{y[+t7.7] w[+mC]=R67E03-GAL4.DBD}attP2	69455	in/near acj6	N
w[1118]; +/P{y[+t7.7] w[+mC]=R21G03-p65.AD}attP40; PBac{y[+mDint2] w[+mC]=UAS-CD4-tdGFP}VK00033/P{y[+t7.7] w[+mC]=R13G04-GAL4.DBD}attP2	68728	in/near dnc	Y
w[1118]; +/P{y[+t7.7] w[+mC]=R21G03-p65.AD}attP40; PBac{y[+mDint2] w[+mC]=UAS-CD4-tdGFP}VK00033/P{y[+t7.7] w[+mC]=R12G09-GAL4.DBD}attP2	69079	in/near Gprk2	N
w[1118]; +/P{y[+t7.7] w[+mC]=R21G03-p65.AD}attP40; PBac{y[+mDint2] w[+mC]=UAS-CD4-tdGFP}VK00033/P{y[+t7.7] w[+mC]=R15E02-GAL4.DBD}attP2	69825	in/near norpA	N
w[1118]; +/P{y[+t7.7] w[+mC]=R21G03-p65.AD}attP40; PBac{y[+mDint2] w[+mC]=UAS-CD4-tdGFP}VK00033/P{y[+t7.7] w[+mC]=R13A08-GAL4.DBD}attP2	70046	in/near Gycbeta100B	N
w[1118]; +/P{y[+t7.7] w[+mC]=R21G03-p65.AD}attP40; PBac{y[+mDint2] w[+mC]=UAS-CD4-tdGFP}VK00033/P{y[+t7.7] w[+mC]=R53B03-GAL4.DBD}attP2	70057	in/near 5-HT1A	N
w[1118]; +/P{y[+t7.7] w[+mC]=R21G03-p65.AD}attP40; PBac{y[+mDint2] w[+mC]=UAS-CD4-tdGFP}VK00033/P{y[+t7.7] w[+mC]=R13E12-GAL4.DBD}attP2	69582	in/near Gycbeta100B	N
w[1118]; +/P{y[+t7.7] w[+mC]=R21G03-p65.AD}attP40; PBac{y[+mDint2] w[+mC]=UAS-CD4-tdGFP}VK00033/P{y[+t7.7] w[+mC]=R13C04-GAL4.DBD}attP2	69889	in/near Ggamma30A	N
w[1118]; +/P{y[+t7.7] w[+mC]=R21G03-p65.AD}attP40; PBac{y[+mDint2] w[+mC]=UAS-CD4-tdGFP}VK00033/P{y[+t7.7] w[+mC]=R52F12-GAL4.DBD}attP2	69849	in/near klg	N
w[1118]; +/P{y[+t7.7] w[+mC]=R21G03-p65.AD}attP40; PBac{y[+mDint2] w[+mC]=UAS-CD4-tdGFP}VK00033/P{y[+t7.7] w[+mC]=R35G08-GAL4.DBD}attP2	69902	in/near CG32532	N
w[1118]; +/P{y[+t7.7] w[+mC]=R21G03-p65.AD}attP40; PBac{y[+mDint2] w[+mC]=UAS-CD4-tdGFP}VK00033/P{y[+t7.7] w[+mC]=R69C11-GAL4.DBD}attP2	68866	in/near eg	Y
w[1118]; +/P{y[+t7.7] w[+mC]=R21G03-p65.AD}attP40; PBac{y[+mDint2] w[+mC]=UAS-CD4-tdGFP}VK00033/P{y[+t7.7] w[+mC]=R11B07-GAL4.DBD}attP2	69561	in/near Syt4	N
w[1118]; +/P{y[+t7.7] w[+mC]=R21G03-p65.AD}attP40; PBac{y[+mDint2] w[+mC]=UAS-CD4-tdGFP}VK00033/P{y[+t7.7] w[+mC]=VT000347-GAL4.DBD}attP2	72516	in/near Eaat2	N
w[1118]; +/P{y[+t7.7] w[+mC]=R21G03-p65.AD}attP40; PBac{y[+mDint2] w[+mC]=UAS-CD4-tdGFP}VK00033/P{y[+t7.7] w[+mC]=R51C07-GAL4.DBD}attP2	69857	in/near VGlut	N
w[1118]; +/P{y[+t7.7] w[+mC]=R21G03-p65.AD}attP40; PBac{y[+mDint2] w[+mC]=UAS-CD4-tdGFP}VK00033/P{y[+t7.7] w[+mC]=R31B12-GAL4.DBD}attP2	68498	in/near SNF4Agamma	N
w[1118]; +/P{y[+t7.7] w[+mC]=R21G03-p65.AD}attP40; PBac{y[+mDint2] w[+mC]=UAS-CD4-tdGFP}VK00033/P{y[+t7.7] w[+mC]=R37E08-GAL4.DBD}attP2	68499	in/near shot	N
w[1118]; +/P{y[+t7.7] w[+mC]=R21G03-p65.AD}attP40; PBac{y[+mDint2] w[+mC]=UAS-CD4-tdGFP}VK00033/P{y[+t7.7] w[+mC]=R10H02-GAL4.DBD}attP2	68511	in/near Itp-r83A	Y
w[1118]; +/P{y[+t7.7] w[+mC]=R21G03-p65.AD}attP40; PBac{y[+mDint2] w[+mC]=UAS-CD4-tdGFP}VK00033/P{y[+t7.7] w[+mC]=R21F03-GAL4.DBD}attP2	68528	in/near nAChRbeta2	N
w[1118]; +/P{y[+t7.7] w[+mC]=R21G03-p65.AD}attP40; PBac{y[+mDint2] w[+mC]=UAS-CD4-tdGFP}VK00033/P{y[+t7.7] w[+mC]=R81E10-GAL4.DBD}attP2	68529	in/near B-H1	N
w[1118]; +/P{y[+t7.7] w[+mC]=R21G03-p65.AD}attP40; PBac{y[+mDint2] w[+mC]=UAS-CD4-tdGFP}VK00033/P{y[+t7.7] w[+mC]=R95C02-GAL4.DBD}attP2	68615	in/near htl	N
w[1118]; +/P{y[+t7.7] w[+mC]=R21G03-p65.AD}attP40; PBac{y[+mDint2] w[+mC]=UAS-CD4-tdGFP}VK00033/P{y[+t7.7] w[+mC]=R26B10-GAL4.DBD}attP2	68633	in/near CCKLR-17D1	N
w[1118]; +/P{y[+t7.7] w[+mC]=R21G03-p65.AD}attP40; PBac{y[+mDint2] w[+mC]=UAS-CD4-tdGFP}VK00033/P{y[+t7.7] w[+mC]=R11H10-GAL4.DBD}attP2	68724	in/near Gycbeta100B	Y	Y	Y	Resembles background expression
w[1118]; +/P{y[+t7.7] w[+mC]=R21G03-p65.AD}attP40; PBac{y[+mDint2] w[+mC]=UAS-CD4-tdGFP}VK00033/P{y[+t7.7] w[+mC]=R22D12-GAL4.DBD}attP2	69806	in/near Adar	N
w[1118]; +/P{y[+t7.7] w[+mC]=R21G03-p65.AD}attP40; PBac{y[+mDint2] w[+mC]=UAS-CD4-tdGFP}VK00033/P{y[+t7.7] w[+mC]=VT036874-GAL4.DBD}attP2	73564	in/near Nmdar1	N
w[1118]; +/P{y[+t7.7] w[+mC]=R21G03-p65.AD}attP40; PBac{y[+mDint2] w[+mC]=UAS-CD4-tdGFP}VK00033/P{y[+t7.7] w[+mC]=R20B07-GAL4.DBD}attP2	68748	in/near nAChRalpha3	N
w[1118]; +/P{y[+t7.7] w[+mC]=R21G03-p65.AD}attP40; PBac{y[+mDint2] w[+mC]=UAS-CD4-tdGFP}VK00033/P{y[+t7.7] w[+mC]=R29F02-GAL4.DBD}attP2	68751	in/near NetB	N
w[1118]; +/P{y[+t7.7] w[+mC]=R21G03-p65.AD}attP40; PBac{y[+mDint2] w[+mC]=UAS-CD4-tdGFP}VK00033/P{y[+t7.7] w[+mC]=R26H12-GAL4.DBD}attP2	68755	in/near Fur1	N
w[1118]; +/P{y[+t7.7] w[+mC]=R21G03-p65.AD}attP40; PBac{y[+mDint2] w[+mC]=UAS-CD4-tdGFP}VK00033/P{y[+t7.7] w[+mC]=R26E01-GAL4.DBD}attP2	68761	in/near Fur1	Y	Y	N	Resembles background expression
w[1118]; +/P{y[+t7.7] w[+mC]=R21G03-p65.AD}attP40; PBac{y[+mDint2] w[+mC]=UAS-CD4-tdGFP}VK00033/P{y[+t7.7] w[+mC]=R42E12-GAL4.DBD}attP2	69057	in/near Sox102F	N
w[1118]; +/P{y[+t7.7] w[+mC]=R21G03-p65.AD}attP40; PBac{y[+mDint2] w[+mC]=UAS-CD4-tdGFP}VK00033/P{y[+t7.7] w[+mC]=R33E02-GAL4.DBD}attP2	69071	in/near Src64B	N
w[1118]; +/P{y[+t7.7] w[+mC]=R21G03-p65.AD}attP40; PBac{y[+mDint2] w[+mC]=UAS-CD4-tdGFP}VK00033/P{y[+t7.7] w[+mC]=R32B03-GAL4.DBD}attP2	69117	in/near Ubx	Y
w[1118]; +/P{y[+t7.7] w[+mC]=R21G03-p65.AD}attP40; PBac{y[+mDint2] w[+mC]=UAS-CD4-tdGFP}VK00033/P{y[+t7.7] w[+mC]=R11F03-GAL4.DBD}attP2	69178	in/near Fas2	Y	Y	N	Resembles background expression
w[1118]; +/P{y[+t7.7] w[+mC]=R21G03-p65.AD}attP40; PBac{y[+mDint2] w[+mC]=UAS-CD4-tdGFP}VK00033/P{y[+t7.7] w[+mC]=R12D07-GAL4.DBD}attP2	69179	in/near Gycbeta100B	N
w[1118]; +/P{y[+t7.7] w[+mC]=R21G03-p65.AD}attP40; PBac{y[+mDint2] w[+mC]=UAS-CD4-tdGFP}VK00033/P{y[+t7.7] w[+mC]=R12E09-GAL4.DBD}attP2	69180	in/near D	N
w[1118]; +/P{y[+t7.7] w[+mC]=R21G03-p65.AD}attP40; PBac{y[+mDint2] w[+mC]=UAS-CD4-tdGFP}VK00033/P{y[+t7.7] w[+mC]=R14E06-GAL4.DBD}attP2	69184	in/near sima	N
w[1118]; +/P{y[+t7.7] w[+mC]=R21G03-p65.AD}attP40; PBac{y[+mDint2] w[+mC]=UAS-CD4-tdGFP}VK00033/P{y[+t7.7] w[+mC]=R15C12-GAL4.DBD}attP2	69185	in/near trh	Y
w[1118]; +/P{y[+t7.7] w[+mC]=R21G03-p65.AD}attP40; PBac{y[+mDint2] w[+mC]=UAS-CD4-tdGFP}VK00033/P{y[+t7.7] w[+mC]=R18D09-GAL4.DBD}attP2	69191	in/near CG13995	Y
w[1118]; +/P{y[+t7.7] w[+mC]=R21G03-p65.AD}attP40; PBac{y[+mDint2] w[+mC]=UAS-CD4-tdGFP}VK00033/P{y[+t7.7] w[+mC]=R20G04-GAL4.DBD}attP2	69197	in/near nAChRalpha3	N
w[1118]; +/P{y[+t7.7] w[+mC]=R21G03-p65.AD}attP40; PBac{y[+mDint2] w[+mC]=UAS-CD4-tdGFP}VK00033/P{y[+t7.7] w[+mC]=R12D12-GAL4.DBD}attP2	69213	in/near dnc	N
w[1118]; +/P{y[+t7.7] w[+mC]=R21G03-p65.AD}attP40; PBac{y[+mDint2] w[+mC]=UAS-CD4-tdGFP}VK00033/P{y[+t7.7] w[+mC]=R19G01-GAL4.DBD}attP2	69222	in/near nAChRalpha5	N
w[1118]; +/P{y[+t7.7] w[+mC]=R21G03-p65.AD}attP40; PBac{y[+mDint2] w[+mC]=UAS-CD4-tdGFP}VK00033/P{y[+t7.7] w[+mC]=R76G11-GAL4.DBD}attP2	69249	in/near Tbh	N
w[1118]; +/P{y[+t7.7] w[+mC]=R21G03-p65.AD}attP40; PBac{y[+mDint2] w[+mC]=UAS-CD4-tdGFP}VK00033/P{y[+t7.7] w[+mC]=R12D09-GAL4.DBD}attP2	69888	in/near Ggamma30A	N
w[1118]; +/P{y[+t7.7] w[+mC]=R21G03-p65.AD}attP40; PBac{y[+mDint2] w[+mC]=UAS-CD4-tdGFP}VK00033/P{y[+t7.7] w[+mC]=R17H01-GAL4.DBD}attP2	69922	in/near Lgr3	Y			Resembles background expression
w[1118]; +/P{y[+t7.7] w[+mC]=R21G03-p65.AD}attP40; PBac{y[+mDint2] w[+mC]=UAS-CD4-tdGFP}VK00033/P{y[+t7.7] w[+mC]=R47E10-GAL4.DBD}attP2	68778	in/near Syt12	Y			Resembles background expression
w[1118]; +/P{y[+t7.7] w[+mC]=R21G03-p65.AD}attP40; PBac{y[+mDint2] w[+mC]=UAS-CD4-tdGFP}VK00033/P{y[+t7.7] w[+mC]=R10C07-GAL4.DBD}attP2	69004	in/near pdm2	N
w[1118]; +/P{y[+t7.7] w[+mC]=R21G03-p65.AD}attP40; PBac{y[+mDint2] w[+mC]=UAS-CD4-tdGFP}VK00033/P{y[+t7.7] w[+mC]=R38C11-GAL4.DBD}attP2	75745	in/near rdgA	Y			Resembles background expression
w[1118]; +/P{y[+t7.7] w[+mC]=R21G03-p65.AD}attP40; PBac{y[+mDint2] w[+mC]=UAS-CD4-tdGFP}VK00033/P{y[+t7.7] w[+mC]=R13F07-GAL4.DBD}attP2	68938	in/near Ggamma30A	N
w[1118]; +/P{y[+t7.7] w[+mC]=R21G03-p65.AD}attP40; PBac{y[+mDint2] w[+mC]=UAS-CD4-tdGFP}VK00033/P{y[+t7.7] w[+mC]=R47H07-GAL4.DBD}attP2	69405	in/near beat-IIa	N
w[1118]; +/P{y[+t7.7] w[+mC]=R21G03-p65.AD}attP40; PBac{y[+mDint2] w[+mC]=UAS-CD4-tdGFP}VK00033/P{y[+t7.7] w[+mC]=R19G12-GAL4.DBD}attP2	69195	in/near nAChRalpha3	N
w[1118]; +/P{y[+t7.7] w[+mC]=R21G03-p65.AD}attP40; PBac{y[+mDint2] w[+mC]=UAS-CD4-tdGFP}VK00033/P{y[+t7.7] w[+mC]=R81D02-GAL4.DBD}attP2	69537	in/near B-H1	Y			Resembles background expression
w[1118]; +/P{y[+t7.7] w[+mC]=R21G03-p65.AD}attP40; PBac{y[+mDint2] w[+mC]=UAS-CD4-tdGFP}VK00033/P{y[+t7.7] w[+mC]=R12A12-GAL4.DBD}attP2	69467	in/near Gprk2	Y			Resembles background expression
w[1118]; +/P{y[+t7.7] w[+mC]=R21G03-p65.AD}attP40; PBac{y[+mDint2] w[+mC]=UAS-CD4-tdGFP}VK00033/P{y[+t7.7] w[+mC]=R19F06-GAL4.DBD}attP2	69098	in/near Lgr1	N
w[1118]; +/P{y[+t7.7] w[+mC]=R21G03-p65.AD}attP40; PBac{y[+mDint2] w[+mC]=UAS-CD4-tdGFP}VK00033/P{y[+t7.7] w[+mC]=R24H12-GAL4.DBD}attP2	68764	in/near Wnt10	N
w[1118]; +/P{y[+t7.7] w[+mC]=R21G03-p65.AD}attP40; PBac{y[+mDint2] w[+mC]=UAS-CD4-tdGFP}VK00033/P{y[+t7.7] w[+mC]=R51F05-GAL4.DBD}attP2	71176	in/near Ipp	N
w[1118]; +/P{y[+t7.7] w[+mC]=R21G03-p65.AD}attP40; PBac{y[+mDint2] w[+mC]=UAS-CD4-tdGFP}VK00033/P{y[+t7.7] w[+mC]=R36G02-GAL4.DBD}attP2	68768	in/near Dgk	N
w[1118]; +/P{y[+t7.7] w[+mC]=R21G03-p65.AD}attP40; PBac{y[+mDint2] w[+mC]=UAS-CD4-tdGFP}VK00033/P{y[+t7.7] w[+mC]=R12F03-GAL4.DBD}attP2	69042	in/near dnc	Y
w[1118]; +/P{y[+t7.7] w[+mC]=R21G03-p65.AD}attP40; PBac{y[+mDint2] w[+mC]=UAS-CD4-tdGFP}VK00033/P{y[+t7.7] w[+mC]=R30H02-GAL4.DBD}attP2	69072	in/near spi	Y			Resembles background expression
w[1118]; +/P{y[+t7.7] w[+mC]=R21G03-p65.AD}attP40; PBac{y[+mDint2] w[+mC]=UAS-CD4-tdGFP}VK00033/P{y[+t7.7] w[+mC]=R30H02-GAL4.DBD}attP2	75650	in/near ab	N
w[1118]; +/P{y[+t7.7] w[+mC]=R21G03-p65.AD}attP40; PBac{y[+mDint2] w[+mC]=UAS-CD4-tdGFP}VK00033/P{y[+t7.7] w[+mC]=R20A03-GAL4.DBD}attP2	75808	in/near CNMaR	N
w[1118]; +/P{y[+t7.7] w[+mC]=R21G03-p65.AD}attP40; PBac{y[+mDint2] w[+mC]=UAS-CD4-tdGFP}VK00033/P{y[+t7.7] w[+mC]=R92C02-GAL4.DBD}attP2	75696	in/near beat-Ic	Y			Resembles background expression
w[1118]; +/P{y[+t7.7] w[+mC]=R21G03-p65.AD}attP40; PBac{y[+mDint2] w[+mC]=UAS-CD4-tdGFP}VK00033/P{y[+t7.7] w[+mC]=R28A09-GAL4.DBD}attP2	69107	in/near hh	Y			Resembles background expression
w[1118]; +/P{y[+t7.7] w[+mC]=R21G03-p65.AD}attP40; PBac{y[+mDint2] w[+mC]=UAS-CD4-tdGFP}VK00033/P{y[+t7.7] w[+mC]=R21D02-GAL4.DBD}attP2	70335	in/near nAChRalpha6	Y			Resembles background expression
w[1118]; +/P{y[+t7.7] w[+mC]=R21G03-p65.AD}attP40; PBac{y[+mDint2] w[+mC]=UAS-CD4-tdGFP}VK00033/P{y[+t7.7] w[+mC]=R65D05-GAL4.DBD}attP2	69667	in/near AstA	N
w[1118]; +/P{y[+t7.7] w[+mC]=R21G03-p65.AD}attP40; PBac{y[+mDint2] w[+mC]=UAS-CD4-tdGFP}VK00033/P{y[+t7.7] w[+mC]=R65E06-GAL4.DBD}attP2	71180	in/near Abl	Y			Resembles background expression
w[1118]; +/P{y[+t7.7] w[+mC]=R21G03-p65.AD}attP40; PBac{y[+mDint2] w[+mC]=UAS-CD4-tdGFP}VK00033/P{y[+t7.7] w[+mC]=R21C11-GAL4.DBD}attP2	71190	in/near nAChRalpha3	Y			Resembles background expression
w[1118]; +/P{y[+t7.7] w[+mC]=R21G03-p65.AD}attP40; PBac{y[+mDint2] w[+mC]=UAS-CD4-tdGFP}VK00033/P{y[+t7.7] w[+mC]=R91D10-GAL4.DBD}attP2	69437	in/near dpr12	Y			Resembles background expression
w[1118]; +/P{y[+t7.7] w[+mC]=R21G03-p65.AD}attP40; PBac{y[+mDint2] w[+mC]=UAS-CD4-tdGFP}VK00033/P{y[+t7.7] w[+mC]=R27G01-GAL4.DBD}attP2	69074	in/near Lmpt	Y			Resembles background expression
w[1118]; +/P{y[+t7.7] w[+mC]=R21G03-p65.AD}attP40; PBac{y[+mDint2] w[+mC]=UAS-CD4-tdGFP}VK00033/P{y[+t7.7] w[+mC]=R20C08-GAL4.DBD}attP2	69707	in/near nAChRalpha6	N
w[1118]; +/P{y[+t7.7] w[+mC]=R21G03-p65.AD}attP40; PBac{y[+mDint2] w[+mC]=UAS-CD4-tdGFP}VK00033/P{y[+t7.7] w[+mC]=R50D04-GAL4.DBD}attP2	69717	in/near 5-HT2A	N
w[1118]; +/P{y[+t7.7] w[+mC]=R21G03-p65.AD}attP40; PBac{y[+mDint2] w[+mC]=UAS-CD4-tdGFP}VK00033/P{y[+t7.7] w[+mC]=R93F03-GAL4.DBD}attP2	69759	in/near tinc	N
w[1118]; +/P{y[+t7.7] w[+mC]=R21G03-p65.AD}attP40; PBac{y[+mDint2] w[+mC]=UAS-CD4-tdGFP}VK00033/P{y[+t7.7] w[+mC]=R15A01-GAL4.DBD}attP2	69770	in/near sc	N
w[1118]; +/P{y[+t7.7] w[+mC]=R21G03-p65.AD}attP40; PBac{y[+mDint2] w[+mC]=UAS-CD4-tdGFP}VK00033/P{y[+t7.7] w[+mC]=R20E08-GAL4.DBD}attP2	69771	in/near sNPF	N
w[1118]; +/P{y[+t7.7] w[+mC]=R21G03-p65.AD}attP40; PBac{y[+mDint2] w[+mC]=UAS-CD4-tdGFP}VK00033/P{y[+t7.7] w[+mC]=R16F08-GAL4.DBD}attP2	69785	in/near RhoGAP18B	N
w[1118]; +/P{y[+t7.7] w[+mC]=R21G03-p65.AD}attP40; PBac{y[+mDint2] w[+mC]=UAS-CD4-tdGFP}VK00033/P{y[+t7.7] w[+mC]=R12D11-GAL4.DBD}attP2	69796	in/near net	N
w[1118]; +/P{y[+t7.7] w[+mC]=R21G03-p65.AD}attP40; PBac{y[+mDint2] w[+mC]=UAS-CD4-tdGFP}VK00033/P{y[+t7.7] w[+mC]=R16F06-GAL4.DBD}attP2	69800	in/near ey	N
w[1118]; +/P{y[+t7.7] w[+mC]=R21G03-p65.AD}attP40; PBac{y[+mDint2] w[+mC]=UAS-CD4-tdGFP}VK00033/P{y[+t7.7] w[+mC]=R24A07-GAL4.DBD}attP2	69807	in/near Wnt4	N
w[1118]; +/P{y[+t7.7] w[+mC]=R21G03-p65.AD}attP40; PBac{y[+mDint2] w[+mC]=UAS-CD4-tdGFP}VK00033/P{y[+t7.7] w[+mC]=R23E11-GAL4.DBD}attP2	69830	in/near ana	N
w[1118]; +/P{y[+t7.7] w[+mC]=R21G03-p65.AD}attP40; PBac{y[+mDint2] w[+mC]=UAS-CD4-tdGFP}VK00033/P{y[+t7.7] w[+mC]=R41B07-GAL4.DBD}attP2	69847	in/near bab2	N
w[1118]; +/P{y[+t7.7] w[+mC]=R21G03-p65.AD}attP40; PBac{y[+mDint2] w[+mC]=UAS-CD4-tdGFP}VK00033/P{y[+t7.7] w[+mC]=R89G01-GAL4.DBD}attP2	69436	in/near Dscam3	N
w[1118]; +/P{y[+t7.7] w[+mC]=R21G03-p65.AD}attP40; PBac{y[+mDint2] w[+mC]=UAS-CD4-tdGFP}VK00033/P{y[+t7.7] w[+mC]=R95G08-GAL4.DBD}attP2	69439	in/near dpr11	N
w[1118]; +/P{y[+t7.7] w[+mC]=R21G03-p65.AD}attP40; PBac{y[+mDint2] w[+mC]=UAS-CD4-tdGFP}VK00033/P{y[+t7.7] w[+mC]=R92C03-GAL4.DBD}attP2	70066	in/near beat-Ic	N
w[1118]; +/P{y[+t7.7] w[+mC]=R21G03-p65.AD}attP40; PBac{y[+mDint2] w[+mC]=UAS-CD4-tdGFP}VK00033/P{y[+t7.7] w[+mC]=R10E04-GAL4.DBD}attP2	68932	in/near Fas2	N
w[1118]; +/P{y[+t7.7] w[+mC]=R21G03-p65.AD}attP40; PBac{y[+mDint2] w[+mC]=UAS-CD4-tdGFP}VK00033/P{y[+t7.7] w[+mC]=R20F02-GAL4.DBD}attP2	69853	in/near trpl	N
w[1118]; +/P{y[+t7.7] w[+mC]=R21G03-p65.AD}attP40; PBac{y[+mDint2] w[+mC]=UAS-CD4-tdGFP}VK00033/P{y[+t7.7] w[+mC]=R38B05-GAL4.DBD}attP2	69200	in/near shakB	N
w[1118]; +/P{y[+t7.7] w[+mC]=R21G03-p65.AD}attP40; PBac{y[+mDint2] w[+mC]=UAS-CD4-tdGFP}VK00033/P{y[+t7.7] w[+mC]=R38G07-GAL4.DBD}attP2	69232	in/near shakB	Y			Resembles background expression
w[1118]; +/P{y[+t7.7] w[+mC]=R21G03-p65.AD}attP40; PBac{y[+mDint2] w[+mC]=UAS-CD4-tdGFP}VK00033/P{y[+t7.7] w[+mC]=R38H10-GAL4.DBD}attP2	69543	in/near shakB	N
w[1118]; +/P{y[+t7.7] w[+mC]=R21G03-p65.AD}attP40; PBac{y[+mDint2] w[+mC]=UAS-CD4-tdGFP}VK00033/P{y[+t7.7] w[+mC]=R29G08-GAL4.DBD}attP2	69580	in/near msn	N
