# Supplementary material for: GABAergic neuronal dysfunction underlies tremor in spinocerebellar ataxia 3
Source: Dis Model Mech. 2025 Oct 29;18(10):dmm052329. doi: 10.1242/dmm.052329 (PMC12590474; doi:10.1242/dmm.052329)
Supplement: Table S3. RNAseq analysis of FACS-sorted VNC neurons from nsyb-Gal4 > UAS-GFP flies. [file dmm-18-052329-TableS3.xlsx]

## Sheet: Table S3 - Neurons vs Glia
Table S3. RNAseq analysis of FACS-sorted VNC neurons from nsyb-Gal4 > UAS-GFP flies.
gene_id	length	gene_symbol	logFC	logCPM	F	PValue	FDR	group1	group2	group1_n	group2_n
FBgn0015777	3568	nrv2	-8.2234	14.3305	358.613	5.05603e-07	0.00410247	GlialCells	Neurons	3	3
FBgn0003435	16635	sm	13.3723	9.65722	172.231	5.4382e-06	0.0194998	GlialCells	Neurons	3	3
FBgn0051030	1671	CG31030	12.9027	9.55761	150.891	8.30488e-06	0.0194998	GlialCells	Neurons	3	3
FBgn0051221	4352	CG31221	13.0262	11.076	136.521	1.1425e-05	0.0194998	GlialCells	Neurons	3	3
FBgn0013342	4072	nSyb	12.7746	9.5042	128.004	1.4019e-05	0.0194998	GlialCells	Neurons	3	3
FBgn0029761	10891	SK	12.8423	9.07947	124.452	1.5327e-05	0.0194998	GlialCells	Neurons	3	3
FBgn0020907	1283	Scp2	12.3525	9.01638	120.846	1.68226e-05	0.0194998	GlialCells	Neurons	3	3
FBgn0039311	1358	CG10513	-7.63329	10.882	111.478	2.17049e-05	0.0206343	GlialCells	Neurons	3	3
FBgn0001145	2231	Gs2	-9.58193	13.4771	109.617	2.28875e-05	0.0206343	GlialCells	Neurons	3	3
FBgn0264006	10288	dysc	11.2106	8.66211	97.3972	3.31704e-05	0.0269145	GlialCells	Neurons	3	3
FBgn0265767	4412	zyd	-13.3265	9.87637	90.7703	4.13361e-05	0.029221	GlialCells	Neurons	3	3
FBgn0266227	2517	lncRNA:CR44922	12.4381	10.0174	88.0144	4.55013e-05	0.029221	GlialCells	Neurons	3	3
FBgn0035575	1958	CG7509	-18.7195	10.6489	209.799	4.90571e-05	0.029221	GlialCells	Neurons	3	3
FBgn0036927	2330	Gabat	-3.45176	12.7823	79.4485	6.25044e-05	0.029221	GlialCells	Neurons	3	3
FBgn0052521	4555	CG32521	-6.82348	12.2176	78.6124	6.45811e-05	0.029221	GlialCells	Neurons	3	3
FBgn0033065	2392	Cyp6w1	-18.0443	9.9737	178.814	7.05169e-05	0.029221	GlialCells	Neurons	3	3
FBgn0051451	1563	lncRNA:CR31451	5.07589	10.6477	75.2448	7.39156e-05	0.029221	GlialCells	Neurons	3	3
FBgn0040383	1683	CG5254	-17.735	9.66444	171.794	7.72166e-05	0.029221	GlialCells	Neurons	3	3
FBgn0029837	2108	Tsp5D	-14.7939	10.5436	73.9226	7.80595e-05	0.029221	GlialCells	Neurons	3	3
FBgn0264001	12817	bru3	11.1781	8.67112	73.6301	7.90168e-05	0.029221	GlialCells	Neurons	3	3
FBgn0034381	1867	List	-16.7415	11.1853	72.7907	8.18501e-05	0.029221	GlialCells	Neurons	3	3
FBgn0004646	3940	ogre	-18.409	10.3384	166.713	8.26486e-05	0.029221	GlialCells	Neurons	3	3
FBgn0261041	6273	stj	11.2814	7.98031	72.5092	8.28301e-05	0.029221	GlialCells	Neurons	3	3
FBgn0024293	1329	Spn43Ab	-17.5845	9.51398	154.038	9.88309e-05	0.0328441	GlialCells	Neurons	3	3
FBgn0050359	2102	Mal-A5	-17.5159	9.44539	152.434	0.000101196	0.0328441	GlialCells	Neurons	3	3
FBgn0019952	2533	Orct	-17.3195	9.24905	147.311	0.000109315	0.0341147	GlialCells	Neurons	3	3
FBgn0261788	46942	Ank2	13.815	8.68533	65.2857	0.000114175	0.0343116	GlialCells	Neurons	3	3
FBgn0260745	3518	mfas	-15.5475	10.022	57.8837	0.000164415	0.0402334	GlialCells	Neurons	3	3
FBgn0263930	4483	dally	-5.27691	10.8545	57.6113	0.00016677	0.0402334	GlialCells	Neurons	3	3
FBgn0262593	11359	Shab	11.2056	7.49276	57.4234	0.000168419	0.0402334	GlialCells	Neurons	3	3
FBgn0032507	1191	CG9377	-15.8818	10.3556	56.8121	0.000173935	0.0402334	GlialCells	Neurons	3	3
FBgn0031808	2154	Nepl5	-16.7529	8.68257	117.53	0.000181696	0.0402334	GlialCells	Neurons	3	3
FBgn0038037	1758	Cyp9f2	-17.1994	9.12897	117.472	0.000181895	0.0402334	GlialCells	Neurons	3	3
FBgn0027111	1997	miple1	14.0518	11.7095	55.3967	0.000187638	0.0402334	GlialCells	Neurons	3	3
FBgn0053481	1515	dpr7	13.0309	9.23077	54.9019	0.00019276	0.0402334	GlialCells	Neurons	3	3
FBgn0029994	1404	Ldsdh1	-16.6626	8.59225	109.932	0.00021103	0.0402334	GlialCells	Neurons	3	3
FBgn0000083	2073	AnxB9	-16.8913	8.82091	109.597	0.000212479	0.0402334	GlialCells	Neurons	3	3
FBgn0036262	1609	CG6910	-17.2793	9.2088	107.901	0.000220017	0.0402334	GlialCells	Neurons	3	3
FBgn0000116	3504	Argk	-2.37792	13.6065	52.1331	0.000225044	0.0402334	GlialCells	Neurons	3	3
FBgn0035481	7500	CG12605	10.8507	7.92594	51.6432	0.000231473	0.0402334	GlialCells	Neurons	3	3
FBgn0033635	1609	Prip	-17.1132	9.04274	104.099	0.000238376	0.0402334	GlialCells	Neurons	3	3
FBgn0262728	2304	Pal2	14.6227	9.40477	50.4183	0.000248629	0.0402334	GlialCells	Neurons	3	3
FBgn0038938	3810	CG7084	-17.763	9.69242	98.9826	0.000266742	0.0402334	GlialCells	Neurons	3	3
FBgn0263776	3292	CG43693	-14.874	9.35082	49.2015	0.000267348	0.0402334	GlialCells	Neurons	3	3
FBgn0019985	6351	mGluR	16.5171	8.44686	98.5913	0.000269108	0.0402334	GlialCells	Neurons	3	3
FBgn0020372	2433	TM4SF	12.6648	9.81296	49.0359	0.000270035	0.0402334	GlialCells	Neurons	3	3
FBgn0260995	993	dpr21	14.1555	8.91183	48.0936	0.000286016	0.0402334	GlialCells	Neurons	3	3
FBgn0028400	3103	Syt4	16.4223	8.35207	93.4018	0.000303529	0.0402334	GlialCells	Neurons	3	3
FBgn0036560	1567	CG5895	-16.9565	8.88614	92.5705	0.000309622	0.0402334	GlialCells	Neurons	3	3
FBgn0030304	2632	Cyp4g15	-16.2796	8.20943	92.3492	0.000311274	0.0402334	GlialCells	Neurons	3	3
FBgn0260657	5118	CG42540	16.5045	8.43422	90.4793	0.000325746	0.0402334	GlialCells	Neurons	3	3
FBgn0023129	1529	aay	-16.9882	8.91779	88.6117	0.000341183	0.0402334	GlialCells	Neurons	3	3
FBgn0052017	4265	CG32017	13.1084	10.082	44.4448	0.000360908	0.0402334	GlialCells	Neurons	3	3
FBgn0001091	1480	Gapdh1	-2.94437	11.3637	44.111	0.000368978	0.0402334	GlialCells	Neurons	3	3
FBgn0069969	3416	CG40498	16.3303	8.26005	85.3525	0.000370741	0.0402334	GlialCells	Neurons	3	3
FBgn0037387	2356	CG1213	-16.2936	8.22341	84.6789	0.000377304	0.0402334	GlialCells	Neurons	3	3
FBgn0026439	3139	Eaat1	-14.9184	10.2396	43.6814	0.000379715	0.0402334	GlialCells	Neurons	3	3
FBgn0262476	5055	CG43066	12.3155	9.05429	43.1669	0.000393115	0.0402334	GlialCells	Neurons	3	3
FBgn0035499	1459	Chd64	-5.83582	10.3702	42.7399	0.000404705	0.0402334	GlialCells	Neurons	3	3
FBgn0267252	12543	Ggamma30A	3.9283	11.2052	42.36	0.000415394	0.0402334	GlialCells	Neurons	3	3
FBgn0037819	1165	CG14688	-16.1967	8.12654	79.4093	0.000434907	0.0402334	GlialCells	Neurons	3	3
FBgn0039178	2887	CG6356	-14.1422	8.44504	41.5423	0.000439682	0.0402334	GlialCells	Neurons	3	3
FBgn0033558	2905	CG12344	-16.175	8.10488	78.0469	0.00045184	0.0402334	GlialCells	Neurons	3	3
FBgn0029723	3780	Proc-R	-16.7755	8.70512	77.7244	0.000455986	0.0402334	GlialCells	Neurons	3	3
FBgn0035246	2587	CG13928	13.8275	8.58178	40.8302	0.00046236	0.0402334	GlialCells	Neurons	3	3
FBgn0030997	3583	CG7990	15.9855	7.91547	76.9284	0.000466458	0.0402334	GlialCells	Neurons	3	3
FBgn0043841	2118	vir-1	-15.2048	11.0677	40.5162	0.000472843	0.0402334	GlialCells	Neurons	3	3
FBgn0038354	2762	CG5404	-16.7922	8.72181	76.3716	0.000473987	0.0402334	GlialCells	Neurons	3	3
FBgn0038659	4147	EndoA	13.767	9.03036	40.4574	0.000474838	0.0402334	GlialCells	Neurons	3	3
FBgn0037556	2815	CG9636	13.6312	8.41041	39.7699	0.000499032	0.0402334	GlialCells	Neurons	3	3
FBgn0037166	1882	CG11426	-16.1276	8.05741	74.3929	0.000502201	0.0402334	GlialCells	Neurons	3	3
FBgn0011206	8169	bol	12.3551	9.29554	39.3423	0.00051489	0.0402334	GlialCells	Neurons	3	3
FBgn0033631	2018	Sod3	-15.9338	7.86371	73.3561	0.000517952	0.0402334	GlialCells	Neurons	3	3
FBgn0034335	831	GstE1	-16.0446	7.97445	72.5868	0.000530099	0.0402334	GlialCells	Neurons	3	3
FBgn0032221	2063	Schip1	15.9041	7.83413	71.1103	0.000554587	0.0402334	GlialCells	Neurons	3	3
FBgn0036910	1801	Cyp305a1	-15.7564	7.68642	70.7818	0.000560253	0.0402334	GlialCells	Neurons	3	3
FBgn0262169	3217	magu	-15.9535	7.88343	70.7541	0.000560735	0.0402334	GlialCells	Neurons	3	3
FBgn0259993	747	lncRNA:CR42491	-5.32333	9.49204	37.9335	0.00057202	0.0402334	GlialCells	Neurons	3	3
FBgn0011817	6945	nmo	13.5537	8.33264	37.8323	0.000576437	0.0402334	GlialCells	Neurons	3	3
FBgn0027611	3633	LManII	-15.7695	7.6995	69.5743	0.000581815	0.0402334	GlialCells	Neurons	3	3
FBgn0034725	1652	CG6044	13.6911	8.6503	37.7094	0.000581858	0.0402334	GlialCells	Neurons	3	3
FBgn0027491	2040	Cdk5alpha	15.7946	7.72465	69.1345	0.000589963	0.0402334	GlialCells	Neurons	3	3
FBgn0037521	3935	CG2993	13.6134	8.57351	37.5029	0.000591116	0.0402334	GlialCells	Neurons	3	3
FBgn0265182	3629	CG44247	9.99589	7.01052	37.1444	0.000607656	0.0402334	GlialCells	Neurons	3	3
FBgn0042696	4714	NfI	13.3753	8.12715	36.8419	0.000622079	0.0402334	GlialCells	Neurons	3	3
FBgn0033127	1347	Tsp42Ef	-16.0902	8.02008	66.9964	0.000632002	0.0402334	GlialCells	Neurons	3	3
FBgn0052544	1630	CG32544	15.6954	7.62546	65.7006	0.000659596	0.0402334	GlialCells	Neurons	3	3
FBgn0011603	3965	ine	-13.7581	8.89879	35.9516	0.00066721	0.0402334	GlialCells	Neurons	3	3
FBgn0013467	2894	igl	13.7919	9.97002	35.6667	0.00068255	0.0402334	GlialCells	Neurons	3	3
FBgn0037895	1990	CG6723	-12.3693	9.2187	35.5642	0.000688181	0.0402334	GlialCells	Neurons	3	3
FBgn0001124	1770	Got1	-5.36892	10.2855	35.2772	0.000704266	0.0402334	GlialCells	Neurons	3	3
FBgn0259246	13350	brp	10.0739	7.22306	35.2738	0.000704463	0.0402334	GlialCells	Neurons	3	3
FBgn0031736	4173	CG11030	13.3086	8.06006	35.1869	0.000709434	0.0402334	GlialCells	Neurons	3	3
FBgn0005586	3757	Rab3	13.3116	8.94757	34.9712	0.000721969	0.0402334	GlialCells	Neurons	3	3
FBgn0030011	1545	Gbeta5	11.9061	7.67694	34.6957	0.000738402	0.0402334	GlialCells	Neurons	3	3
FBgn0030897	5732	Frq1	13.2077	7.95864	34.5181	0.000749257	0.0402334	GlialCells	Neurons	3	3
FBgn0259789	10605	zld	15.6	7.53019	61.9651	0.000749516	0.0402334	GlialCells	Neurons	3	3
FBgn0261832	988	CG42764	-15.6077	7.53784	61.8824	0.0007517	0.0402334	GlialCells	Neurons	3	3
FBgn0028490	2760	CG31705	-17.51	9.43949	61.8645	0.000752174	0.0402334	GlialCells	Neurons	3	3
FBgn0000579	3718	Eno	-2.41036	11.9016	34.4152	0.000755637	0.0402334	GlialCells	Neurons	3	3
FBgn0033958	4422	jef	13.157	7.90772	34.1223	0.000774204	0.0402334	GlialCells	Neurons	3	3
FBgn0265082	18664	Cdep	9.53574	6.94462	34.069	0.000777641	0.0402334	GlialCells	Neurons	3	3
FBgn0032213	1401	CG5390	-15.4547	7.38489	59.6707	0.000813684	0.0402334	GlialCells	Neurons	3	3
FBgn0266429	3704	AstA-R1	15.8118	7.74188	59.6545	0.000814163	0.0402334	GlialCells	Neurons	3	3
FBgn0261387	4686	CG17528	13.0761	7.85347	33.3795	0.000824015	0.0402334	GlialCells	Neurons	3	3
FBgn0000346	3087	comt	13.2433	8.02125	33.0253	0.00084924	0.0402334	GlialCells	Neurons	3	3
FBgn0026197	1077	lncRNA:noe	4.01757	9.85473	32.9264	0.000856459	0.0402334	GlialCells	Neurons	3	3
FBgn0000557	2656	eEF1alpha2	13.3514	8.31451	32.6164	0.000879621	0.0402334	GlialCells	Neurons	3	3
FBgn0031816	2252	Rchy1	-15.397	7.32728	57.5611	0.000879858	0.0402334	GlialCells	Neurons	3	3
FBgn0016126	3382	CaMKI	10.401	8.90764	32.4911	0.000889221	0.0402334	GlialCells	Neurons	3	3
FBgn0017561	4482	Ork1	-15.8647	7.79468	56.9464	0.000900588	0.0402334	GlialCells	Neurons	3	3
FBgn0032233	2684	dpr19	13.098	8.73286	32.2407	0.000908803	0.0402334	GlialCells	Neurons	3	3
FBgn0037084	2261	Syx6	15.4449	7.37516	56.5606	0.000913958	0.0402334	GlialCells	Neurons	3	3
FBgn0039911	2401	CG1909	13.3345	9.22483	32.1336	0.000917348	0.0402334	GlialCells	Neurons	3	3
FBgn0012034	3605	AcCoAS	13.2748	8.23873	31.9904	0.000928942	0.0402334	GlialCells	Neurons	3	3
FBgn0002921	6680	Atpalpha	-1.87739	13.2251	31.8812	0.000937911	0.0402334	GlialCells	Neurons	3	3
FBgn0037107	3466	CG7166	15.4691	7.39937	55.5105	0.000951822	0.0402334	GlialCells	Neurons	3	3
FBgn0262477	4391	FoxP	15.405	7.3353	55.3779	0.00095676	0.0402334	GlialCells	Neurons	3	3
FBgn0266347	6050	nAChRalpha4	15.3976	7.32791	55.3512	0.000957762	0.0402334	GlialCells	Neurons	3	3
FBgn0013674	1536	mt:CoI	-1.80727	15.8648	31.5717	0.00096396	0.0402334	GlialCells	Neurons	3	3
FBgn0039321	1594	CG10550	-15.6273	7.55736	54.8872	0.000975367	0.0402334	GlialCells	Neurons	3	3
FBgn0052225	1293	CG32225	15.3649	7.29525	54.4665	0.000991733	0.0402334	GlialCells	Neurons	3	3
FBgn0000064	3809	Ald1	-1.93983	12.5898	31.1869	0.000997662	0.0402334	GlialCells	Neurons	3	3
FBgn0038034	2039	Cyp9f3	-13.2631	7.55895	31.0942	0.00100601	0.0402334	GlialCells	Neurons	3	3
FBgn0030742	1647	CG9919	15.369	7.29936	53.9378	0.00101286	0.0402334	GlialCells	Neurons	3	3
FBgn0051660	6121	smog	12.909	7.65823	31.0028	0.00101433	0.0402334	GlialCells	Neurons	3	3
FBgn0052220	802	Csas	-11.966	8.17383	30.9744	0.00101694	0.0402334	GlialCells	Neurons	3	3
FBgn0039883	13106	RhoGAP100F	9.89671	6.78755	30.9547	0.00101875	0.0402334	GlialCells	Neurons	3	3
FBgn0029997	6281	CG2258	15.6846	7.61476	53.6837	0.00102325	0.0402334	GlialCells	Neurons	3	3
FBgn0262483	9119	Rbp	11.6506	7.9255	30.8766	0.00102597	0.0402334	GlialCells	Neurons	3	3
FBgn0039380	4649	CG5890	10.0444	6.33392	30.7851	0.00103452	0.0402334	GlialCells	Neurons	3	3
FBgn0033876	2710	Syngr	11.2965	8.30125	30.6416	0.00104811	0.0402334	GlialCells	Neurons	3	3
FBgn0250908	6138	beat-VII	15.4203	7.35054	52.6032	0.00106916	0.0402334	GlialCells	Neurons	3	3
FBgn0039064	7390	CG4467	12.7804	8.41378	29.8393	0.00112855	0.0402334	GlialCells	Neurons	3	3
FBgn0028704	9704	Nckx30C	9.32405	9.31778	29.5737	0.00115694	0.0402334	GlialCells	Neurons	3	3
FBgn0038839	2869	Ktl	15.2414	7.17183	50.6537	0.00115977	0.0402334	GlialCells	Neurons	3	3
FBgn0027552	1089	CG10863	-4.95036	8.76848	29.4891	0.00116617	0.0402334	GlialCells	Neurons	3	3
FBgn0265276	6563	l(3)neo38	15.2362	7.16665	50.4805	0.00116835	0.0402334	GlialCells	Neurons	3	3
FBgn0052407	1377	CG32407	-15.1858	7.11622	50.3705	0.00117385	0.0402334	GlialCells	Neurons	3	3
FBgn0038321	2091	CG6218	-4.72604	9.48976	29.3533	0.00118121	0.0402334	GlialCells	Neurons	3	3
FBgn0267910	361	lncRNA:CR34335	-6.64459	7.5802	29.2643	0.0011912	0.0402334	GlialCells	Neurons	3	3
FBgn0020299	5599	stumps	-15.4145	7.3447	50.0037	0.00119243	0.0402334	GlialCells	Neurons	3	3
FBgn0010300	12788	brat	9.47116	6.13838	29.1706	0.00120184	0.0402334	GlialCells	Neurons	3	3
FBgn0037238	4026	CG1090	9.07779	5.73707	29.1576	0.00120332	0.0402334	GlialCells	Neurons	3	3
FBgn0030174	3725	CG15312	12.8953	6.86486	29.1397	0.00120537	0.0402334	GlialCells	Neurons	3	3
FBgn0023407	8114	B4	9.82573	6.9083	29.0367	0.00121725	0.0402334	GlialCells	Neurons	3	3
FBgn0031306	2707	CG4577	15.1578	7.08832	49.2113	0.00123406	0.0402334	GlialCells	Neurons	3	3
FBgn0030258	1060	CG1552	-13.5505	9.8082	28.8844	0.0012351	0.0402334	GlialCells	Neurons	3	3
FBgn0039277	2680	Nepl16	15.1654	7.0959	49.0005	0.00124549	0.0402334	GlialCells	Neurons	3	3
FBgn0044047	2413	Ilp6	-12.483	6.95595	28.7798	0.00124755	0.0402334	GlialCells	Neurons	3	3
FBgn0029175	2694	sotv	12.7068	7.45457	28.7336	0.0012531	0.0402334	GlialCells	Neurons	3	3
FBgn0024913	3671	Actbeta	15.1704	7.10091	48.7646	0.00125845	0.0402334	GlialCells	Neurons	3	3
FBgn0263780	3398	CG17684	11.1572	7.75012	28.6665	0.00126122	0.0402334	GlialCells	Neurons	3	3
FBgn0041707	1148	7B2	15.1446	7.07506	48.5738	0.00126908	0.0402334	GlialCells	Neurons	3	3
FBgn0038020	786	GstD9	-15.4667	7.39692	48.5024	0.00127309	0.0402334	GlialCells	Neurons	3	3
FBgn0259222	4229	CG42322	12.8581	6.82761	28.3714	0.00129777	0.0402334	GlialCells	Neurons	3	3
FBgn0028833	1202	Dak1	15.1152	7.04572	47.952	0.00130462	0.0402334	GlialCells	Neurons	3	3
FBgn0030520	3431	Pdcd4	12.8103	8.70428	28.3164	0.00130474	0.0402334	GlialCells	Neurons	3	3
FBgn0032666	3655	CG5758	-3.6221	11.3979	28.2891	0.00130821	0.0402334	GlialCells	Neurons	3	3
FBgn0029974	3912	dpr14	12.7539	7.7236	28.0831	0.00133483	0.0402334	GlialCells	Neurons	3	3
FBgn0036997	1314	CG5955	-12.9794	7.27261	28.0593	0.00133794	0.0402334	GlialCells	Neurons	3	3
FBgn0265274	2242	Inx3	-13.0944	8.95968	28.0584	0.00133806	0.0402334	GlialCells	Neurons	3	3
FBgn0040281	2411	Aplip1	12.6571	8.28994	27.972	0.00134947	0.0402334	GlialCells	Neurons	3	3
FBgn0036319	3363	Ent3	15.0936	7.02413	47.186	0.0013504	0.0402334	GlialCells	Neurons	3	3
FBgn0013676	789	mt:CoIII	-2.1341	12.9857	27.8976	0.0013594	0.0402334	GlialCells	Neurons	3	3
FBgn0036945	898	Ssk	-15.5732	7.50337	46.7877	0.00137511	0.0402334	GlialCells	Neurons	3	3
FBgn0034286	3283	dpr13	15.0906	7.02112	46.5527	0.00139001	0.0402334	GlialCells	Neurons	3	3
FBgn0259110	7792	mmd	15.0456	6.97622	46.5384	0.00139092	0.0402334	GlialCells	Neurons	3	3
FBgn0031424	5716	VGlut	12.6372	7.38446	27.6503	0.00139308	0.0402334	GlialCells	Neurons	3	3
FBgn0033463	4178	CG1513	15.111	7.04158	46.1376	0.00141687	0.0402334	GlialCells	Neurons	3	3
FBgn0039282	4328	Bili	15.2051	7.13559	46.0985	0.00141943	0.0402334	GlialCells	Neurons	3	3
FBgn0032297	2989	CG17124	8.39224	7.96621	27.4339	0.00142345	0.0402334	GlialCells	Neurons	3	3
FBgn0027590	1398	GstE12	-15.2145	7.14486	46.0342	0.00142367	0.0402334	GlialCells	Neurons	3	3
FBgn0265296	12907	Dscam2	12.5786	7.32552	27.3237	0.00143925	0.0402334	GlialCells	Neurons	3	3
FBgn0039326	1527	CG10562	-13.7219	8.17201	27.2199	0.00145433	0.0402334	GlialCells	Neurons	3	3
FBgn0033500	2523	CG12913	15.0142	6.9448	45.576	0.00145442	0.0402334	GlialCells	Neurons	3	3
FBgn0036544	6785	sff	15.0034	6.93403	45.5254	0.00145786	0.0402334	GlialCells	Neurons	3	3
FBgn0013725	1839	phyl	14.977	6.90766	45.4227	0.00146491	0.0402334	GlialCells	Neurons	3	3
FBgn0036298	2202	nst	-15.2749	7.20524	45.1955	0.00148067	0.0402334	GlialCells	Neurons	3	3
FBgn0003353	3278	sei	12.6926	7.44024	27.0373	0.00148138	0.0402334	GlialCells	Neurons	3	3
FBgn0037218	4542	aux	12.8397	7.80818	26.826	0.00151351	0.0402334	GlialCells	Neurons	3	3
FBgn0039914	2705	mav	-4.7157	9.23365	26.8231	0.00151396	0.0402334	GlialCells	Neurons	3	3
FBgn0031381	651	Npc2a	-7.47866	7.30175	26.7226	0.00152956	0.0402334	GlialCells	Neurons	3	3
FBgn0015600	11265	toc	8.04319	4.87414	26.6994	0.00153319	0.0402334	GlialCells	Neurons	3	3
FBgn0261649	7148	tinc	8.67867	5.38441	26.5299	0.00156006	0.0402334	GlialCells	Neurons	3	3
FBgn0042094	1522	Adk3	-15.2315	7.1619	43.8646	0.00157803	0.0402334	GlialCells	Neurons	3	3
FBgn0035505	3287	Teh2	14.9132	6.84396	43.8232	0.00158121	0.0402334	GlialCells	Neurons	3	3
FBgn0030510	1907	CG12177	-6.11755	9.43187	26.1944	0.0016151	0.0402334	GlialCells	Neurons	3	3
FBgn0053554	11519	Nipped-A	11.2914	6.55465	26.0661	0.00163682	0.0402334	GlialCells	Neurons	3	3
FBgn0038693	10179	unc79	12.5932	7.56529	26.054	0.00163888	0.0402334	GlialCells	Neurons	3	3
FBgn0039420	3893	CG6154	14.9128	6.84348	43.0486	0.00164233	0.0402334	GlialCells	Neurons	3	3
FBgn0031753	1041	CG13999	12.4041	6.35112	25.9263	0.00166092	0.0402334	GlialCells	Neurons	3	3
FBgn0262782	1289	Mdh1	-3.96333	9.51011	25.8879	0.00166762	0.0402334	GlialCells	Neurons	3	3
FBgn0053181	5315	CG33181	12.4883	8.3852	25.7847	0.0016858	0.0402334	GlialCells	Neurons	3	3
FBgn0024980	1709	Syx4	-13.1081	7.5947	25.7722	0.00168802	0.0402334	GlialCells	Neurons	3	3
FBgn0010240	1903	Lcch3	14.9241	6.85482	42.4924	0.00168831	0.0402334	GlialCells	Neurons	3	3
FBgn0023477	1116	Taldo	-5.34203	8.19193	25.4807	0.00174088	0.0402334	GlialCells	Neurons	3	3
FBgn0033983	2838	ADPS	14.862	6.79278	41.8446	0.00174424	0.0402334	GlialCells	Neurons	3	3
FBgn0058469	214	lncRNA:CR40469	-7.26969	6.9651	25.4553	0.00174559	0.0402334	GlialCells	Neurons	3	3
FBgn0039584	3540	beat-VI	14.9111	6.84182	41.7058	0.00175656	0.0402334	GlialCells	Neurons	3	3
FBgn0259216	5512	RhoGAP102A	14.891	6.82172	41.6386	0.00176258	0.0402334	GlialCells	Neurons	3	3
FBgn0262636	6175	dati	12.4313	7.20603	25.3538	0.00176455	0.0402334	GlialCells	Neurons	3	3
FBgn0034145	5493	CG5065	9.23788	6.44952	25.3517	0.00176496	0.0402334	GlialCells	Neurons	3	3
FBgn0013973	4066	Gycbeta100B	14.8927	6.82344	41.5187	0.00177338	0.0402334	GlialCells	Neurons	3	3
FBgn0051116	5892	ClC-a	-16.6075	8.53714	41.4371	0.00178079	0.0402334	GlialCells	Neurons	3	3
FBgn0264574	10933	Glut1	10.8195	7.22107	25.2521	0.00178385	0.0402334	GlialCells	Neurons	3	3
FBgn0043010	1396	Fsn	11.0724	5.02831	25.1946	0.00179486	0.0402334	GlialCells	Neurons	3	3
FBgn0015949	4587	hrg	14.8013	6.73219	41.2513	0.00179782	0.0402334	GlialCells	Neurons	3	3
FBgn0038165	4932	Task6	15.1222	7.05274	41.1756	0.00180482	0.0402334	GlialCells	Neurons	3	3
FBgn0033031	1316	CG8245	12.3697	8.03469	25.0653	0.00181998	0.0402334	GlialCells	Neurons	3	3
FBgn0037780	2061	ohgt	11.3007	5.25493	24.991	0.00183464	0.0402334	GlialCells	Neurons	3	3
FBgn0001226	1632	Hsp27	14.8573	6.78808	40.8134	0.00183889	0.0402334	GlialCells	Neurons	3	3
FBgn0038881	7188	CG16791	14.9405	6.87124	40.5536	0.00186389	0.0402334	GlialCells	Neurons	3	3
FBgn0034218	1462	CG18467	11.1518	5.10712	24.7417	0.00188489	0.0402334	GlialCells	Neurons	3	3
FBgn0022355	2854	Tsf1	-10.0888	13.2894	24.6702	0.00189965	0.0402334	GlialCells	Neurons	3	3
FBgn0001229	987	Hsp67Bc	12.2664	6.2136	24.5812	0.0019182	0.0402334	GlialCells	Neurons	3	3
FBgn0086784	3293	stmA	14.8291	6.75989	39.9499	0.00192391	0.0402334	GlialCells	Neurons	3	3
FBgn0030400	5853	Pits	14.7442	6.67507	39.8693	0.00193212	0.0402334	GlialCells	Neurons	3	3
FBgn0001230	2231	Hsp68	12.3941	7.16867	24.4907	0.00193732	0.0402334	GlialCells	Neurons	3	3
FBgn0001142	2396	Gs1	14.7955	6.72636	39.7901	0.00194025	0.0402334	GlialCells	Neurons	3	3
FBgn0029067	3043	Dd	14.7095	6.64048	39.6784	0.0019518	0.0402334	GlialCells	Neurons	3	3
FBgn0025836	6068	RhoGAP1A	10.9899	6.63413	24.3561	0.00196622	0.0402334	GlialCells	Neurons	3	3
FBgn0011570	1926	cpb	10.7648	4.72235	24.2538	0.00198858	0.0402334	GlialCells	Neurons	3	3
FBgn0024941	5496	RSG7	14.6322	6.56323	39.0998	0.00201321	0.0402334	GlialCells	Neurons	3	3
FBgn0039109	1985	CG10365	-11.3999	7.30879	24.096	0.00202369	0.0402334	GlialCells	Neurons	3	3
FBgn0039688	7696	Kul	10.8944	4.87181	24.0697	0.00202962	0.0402334	GlialCells	Neurons	3	3
FBgn0035179	1456	CG12038	14.6379	6.56891	38.9097	0.00203399	0.0402334	GlialCells	Neurons	3	3
FBgn0013675	685	mt:CoII	-2.32369	12.0705	24.0487	0.00203438	0.0402334	GlialCells	Neurons	3	3
FBgn0027865	3343	Tsp96F	12.189	7.81992	23.8779	0.00207358	0.0402334	GlialCells	Neurons	3	3
FBgn0036202	5263	CG6024	14.6725	6.60354	38.5336	0.00207601	0.0402334	GlialCells	Neurons	3	3
FBgn0263278	1918	Fic	10.8201	4.79777	23.8328	0.00208409	0.0402334	GlialCells	Neurons	3	3
FBgn0038498	3183	beat-IIa	14.765	6.69587	38.3954	0.00209177	0.0402334	GlialCells	Neurons	3	3
FBgn0033793	997	CG3955	14.5296	6.46077	38.3812	0.0020934	0.0402334	GlialCells	Neurons	3	3
FBgn0037754	3500	CG8500	12.0705	7.70083	23.7482	0.00210399	0.0402334	GlialCells	Neurons	3	3
FBgn0032259	1705	CG6144	14.5272	6.45836	38.259	0.0021075	0.0402334	GlialCells	Neurons	3	3
FBgn0025720	1796	Ate1	14.4889	6.42016	38.1137	0.00212442	0.0402334	GlialCells	Neurons	3	3
FBgn0030361	2289	CG1492	14.6034	6.53446	37.9226	0.00214699	0.0402334	GlialCells	Neurons	3	3
FBgn0050285	575	CG30285	-14.3543	6.28565	37.8638	0.002154	0.0402334	GlialCells	Neurons	3	3
FBgn0003386	5000	Shaw	14.4555	6.38681	37.7316	0.00216989	0.0402334	GlialCells	Neurons	3	3
FBgn0039770	1600	CG15537	14.6878	6.61874	37.7001	0.0021737	0.0402334	GlialCells	Neurons	3	3
FBgn0040297	9080	Nhe2	12.1907	6.93577	23.4477	0.00217675	0.0402334	GlialCells	Neurons	3	3
FBgn0085732	1791	CR40190	7.09289	4.87491	23.4421	0.00217815	0.0402334	GlialCells	Neurons	3	3
FBgn0035526	2222	CG1316	14.8961	6.82688	37.6585	0.00217875	0.0402334	GlialCells	Neurons	3	3
FBgn0034978	2911	CG3257	14.4477	6.37901	37.645	0.00218038	0.0402334	GlialCells	Neurons	3	3
FBgn0001092	1443	Gapdh2	-1.93394	12.0788	23.421	0.00218337	0.0402334	GlialCells	Neurons	3	3
FBgn0037690	1727	Task7	14.4957	6.42693	37.5569	0.00219114	0.0402334	GlialCells	Neurons	3	3
FBgn0015288	1100	RpL22	-4.60226	8.25824	23.2716	0.00222093	0.0402334	GlialCells	Neurons	3	3
FBgn0026479	2868	Drp1	12.163	6.90798	23.257	0.00222464	0.0402334	GlialCells	Neurons	3	3
FBgn0039808	2640	CG12071	14.3804	6.31179	37.1303	0.00224431	0.0402334	GlialCells	Neurons	3	3
FBgn0028482	2730	bdl	-16.3027	8.23245	37.0616	0.00225304	0.0402334	GlialCells	Neurons	3	3
FBgn0038282	4826	dpr9	12.0077	7.67171	23.1204	0.00225977	0.0402334	GlialCells	Neurons	3	3
FBgn0024956	1213	Mat1	13.474	5.4073	36.9808	0.00226338	0.0402334	GlialCells	Neurons	3	3
FBgn0040823	6312	dpr6	12.0344	6.00436	23.0573	0.00227626	0.0402334	GlialCells	Neurons	3	3
FBgn0028406	2146	Drep4	13.141	5.07528	36.828	0.00228312	0.0402334	GlialCells	Neurons	3	3
FBgn0030066	1711	Uros1	13.3553	5.28894	36.819	0.00228428	0.0402334	GlialCells	Neurons	3	3
FBgn0031882	2055	Rab30	13.2785	5.21236	36.8074	0.00228579	0.0402334	GlialCells	Neurons	3	3
FBgn0036920	1242	CG8004	13.0001	4.93488	36.7777	0.00228966	0.0402334	GlialCells	Neurons	3	3
FBgn0023531	7613	CG32809	14.5294	6.4606	36.7408	0.00229448	0.0402334	GlialCells	Neurons	3	3
FBgn0026787	2551	Nhe1	14.4618	6.39307	36.737	0.00229498	0.0402334	GlialCells	Neurons	3	3
FBgn0261625	4149	GLS	13.4246	5.35799	36.7239	0.00229669	0.0402334	GlialCells	Neurons	3	3
FBgn0033995	1780	GPHR	13.4556	5.38889	36.7101	0.0022985	0.0402334	GlialCells	Neurons	3	3
FBgn0039187	5299	CG6454	12.2215	6.96665	22.959	0.00230224	0.0402334	GlialCells	Neurons	3	3
FBgn0085390	6968	Dgk	13.5384	5.4715	36.6815	0.00230227	0.0402334	GlialCells	Neurons	3	3
FBgn0012051	3440	CalpA	12.1622	6.9363	22.9371	0.00230808	0.0402334	GlialCells	Neurons	3	3
FBgn0030778	2325	CG4678	14.4622	6.39345	36.63	0.00230905	0.0402334	GlialCells	Neurons	3	3
FBgn0033434	1897	CG1902	14.8323	6.76316	36.5713	0.00231682	0.0402334	GlialCells	Neurons	3	3
FBgn0037734	3679	trbd	13.4756	5.40883	36.5672	0.00231736	0.0402334	GlialCells	Neurons	3	3
FBgn0038401	2396	CG5916	13.4297	5.3631	36.5603	0.00231828	0.0402334	GlialCells	Neurons	3	3
FBgn0040370	4896	CG13375	12.267	7.01235	22.8926	0.00232001	0.0402334	GlialCells	Neurons	3	3
FBgn0017429	1567	CG5989	13.5039	5.43706	36.5457	0.00232021	0.0402334	GlialCells	Neurons	3	3
FBgn0003204	2866	ras	13.2767	5.2106	36.5449	0.00232032	0.0402334	GlialCells	Neurons	3	3
FBgn0038172	1613	Adgf-D	-12.5082	8.3749	22.8861	0.00232176	0.0402334	GlialCells	Neurons	3	3
FBgn0264707	13467	RhoGEF3	8.04854	5.22766	22.8816	0.00232298	0.0402334	GlialCells	Neurons	3	3
FBgn0027951	5326	MTA1-like	13.2815	5.21533	36.5058	0.00232554	0.0402334	GlialCells	Neurons	3	3
FBgn0036279	5047	Ncc69	-14.4161	6.34737	36.5024	0.00232599	0.0402334	GlialCells	Neurons	3	3
FBgn0030960	1850	Atg101	14.487	6.41821	36.493	0.00232724	0.0402334	GlialCells	Neurons	3	3
FBgn0051072	3615	Lerp	13.5861	5.51911	36.4861	0.00232817	0.0402334	GlialCells	Neurons	3	3
FBgn0051774	7521	fred	13.2271	5.16106	36.456	0.00233219	0.0402334	GlialCells	Neurons	3	3
FBgn0051637	2672	CG31637	13.647	5.57977	36.4494	0.00233308	0.0402334	GlialCells	Neurons	3	3
FBgn0051151	6473	wge	12.9433	4.87838	36.4233	0.00233658	0.0402334	GlialCells	Neurons	3	3
FBgn0038964	1746	Nop56	13.1949	5.12899	36.3871	0.00234144	0.0402334	GlialCells	Neurons	3	3
FBgn0000039	2387	nAChRalpha2	12.0848	7.59566	22.8101	0.00234234	0.0402334	GlialCells	Neurons	3	3
FBgn0038735	2767	MICU3	14.3033	6.2348	36.3411	0.00234766	0.0402334	GlialCells	Neurons	3	3
FBgn0037015	2753	cmpy	13.5293	5.46239	36.3337	0.00234866	0.0402334	GlialCells	Neurons	3	3
FBgn0028572	3566	qtc	14.3744	6.30575	36.3163	0.00235102	0.0402334	GlialCells	Neurons	3	3
FBgn0037188	3790	CG7369	13.088	5.02251	36.3093	0.00235196	0.0402334	GlialCells	Neurons	3	3
FBgn0264308	6554	CG43778	8.56496	5.64787	22.7713	0.00235295	0.0402334	GlialCells	Neurons	3	3
FBgn0045800	1065	Uhg1	13.2749	5.20874	36.2822	0.00235564	0.0402334	GlialCells	Neurons	3	3
FBgn0027564	2020	CG3149	13.4906	5.42382	36.2801	0.00235592	0.0402334	GlialCells	Neurons	3	3
FBgn0039283	1832	danr	13.0369	4.97156	36.268	0.00235757	0.0402334	GlialCells	Neurons	3	3
FBgn0003882	2006	tub	14.5157	6.44686	36.2289	0.0023629	0.0402334	GlialCells	Neurons	3	3
FBgn0032480	4085	Edem2	13.461	5.39431	36.1966	0.00236731	0.0402334	GlialCells	Neurons	3	3
FBgn0015589	8506	Apc	13.6437	5.57649	36.1523	0.00237339	0.0402334	GlialCells	Neurons	3	3
FBgn0033844	2843	bbc	-3.32704	10.6458	22.6898	0.00237542	0.0402334	GlialCells	Neurons	3	3
FBgn0035083	1593	Tina-1	13.1299	5.06422	36.1371	0.00237547	0.0402334	GlialCells	Neurons	3	3
FBgn0043458	3567	CG12084	12.1486	6.9226	22.6887	0.00237572	0.0402334	GlialCells	Neurons	3	3
FBgn0025712	1292	CG13920	13.7422	5.67474	36.1071	0.00237961	0.0402334	GlialCells	Neurons	3	3
FBgn0083991	2619	CG34155	13.6679	5.60067	36.0932	0.00238153	0.0402334	GlialCells	Neurons	3	3
FBgn0033652	8067	ths	14.3517	6.28313	36.0319	0.00239001	0.0402334	GlialCells	Neurons	3	3
FBgn0032017	1320	CG7810	12.9915	4.9263	36.0161	0.0023922	0.0402334	GlialCells	Neurons	3	3
FBgn0263072	9931	CG43347	14.262	6.19358	36.008	0.00239333	0.0402334	GlialCells	Neurons	3	3
FBgn0000633	5978	CG17716	13.1222	5.05658	36.0008	0.00239433	0.0402334	GlialCells	Neurons	3	3
FBgn0038581	1606	CG14314	14.2789	6.21048	35.9756	0.00239784	0.0402334	GlialCells	Neurons	3	3
FBgn0034951	2113	CG3860	10.9443	7.1265	22.6006	0.00240033	0.0402334	GlialCells	Neurons	3	3
FBgn0037326	4885	CG14669	15.0522	6.98278	35.9569	0.00240045	0.0402334	GlialCells	Neurons	3	3
FBgn0026147	7646	TTLL4A	12.1606	7.82509	22.5902	0.00240324	0.0402334	GlialCells	Neurons	3	3
FBgn0000055	2254	Adh	-12.7771	4.71259	35.9196	0.00240566	0.0402334	GlialCells	Neurons	3	3
FBgn0037817	1621	Cyp12e1	-12.4473	8.7918	22.5705	0.0024088	0.0402334	GlialCells	Neurons	3	3
FBgn0027081	2896	ThrRS	14.2436	6.17522	35.863	0.00241361	0.0402334	GlialCells	Neurons	3	3
FBgn0264598	14169	PsGEF	10.6533	6.29803	22.5507	0.00241441	0.0402334	GlialCells	Neurons	3	3
FBgn0032943	2359	Tsp39D	14.2333	6.16489	35.8247	0.00241901	0.0402334	GlialCells	Neurons	3	3
FBgn0036579	1862	CG5027	14.21	6.14164	35.8045	0.00242186	0.0402334	GlialCells	Neurons	3	3
FBgn0037225	2165	TwdlG	14.2581	6.18964	35.7897	0.00242395	0.0402334	GlialCells	Neurons	3	3
FBgn0004380	2529	Klp64D	14.5295	6.46065	35.7868	0.00242436	0.0402334	GlialCells	Neurons	3	3
FBgn0259234	10086	Camta	14.2283	6.15988	35.7859	0.00242449	0.0402334	GlialCells	Neurons	3	3
FBgn0264502	10303	CG43901	13.6092	5.54211	35.7794	0.00242542	0.0402334	GlialCells	Neurons	3	3
FBgn0038641	4748	ChT	14.7103	6.64126	35.7554	0.00242882	0.0402334	GlialCells	Neurons	3	3
FBgn0051706	1625	CG31706	-15.1679	7.09831	35.7486	0.00242979	0.0402334	GlialCells	Neurons	3	3
FBgn0259822	8354	Ca-beta	12.8629	4.79824	35.7446	0.00243035	0.0402334	GlialCells	Neurons	3	3
FBgn0034959	1639	Xxylt	13.7815	5.71397	35.689	0.00243827	0.0402334	GlialCells	Neurons	3	3
FBgn0085382	5049	CG34353	9.77932	4.66223	22.4623	0.00243961	0.0402334	GlialCells	Neurons	3	3
FBgn0032249	2896	TBC1D16	14.3953	6.32667	35.6775	0.00243992	0.0402334	GlialCells	Neurons	3	3
FBgn0014024	3323	Rnp4F	13.0747	5.00929	35.6773	0.00243994	0.0402334	GlialCells	Neurons	3	3
FBgn0261085	4823	Syt12	13.4031	5.33658	35.677	0.00243998	0.0402334	GlialCells	Neurons	3	3
FBgn0261710	10734	nocte	13.2836	5.21739	35.6712	0.00244082	0.0402334	GlialCells	Neurons	3	3
FBgn0032651	2024	Oli	13.2046	5.13863	35.6633	0.00244194	0.0402334	GlialCells	Neurons	3	3
FBgn0028694	1208	Rpn11	12.8761	4.81142	35.6299	0.00244673	0.0402334	GlialCells	Neurons	3	3
FBgn0037633	2186	CG9839	13.747	5.67952	35.6203	0.00244811	0.0402334	GlialCells	Neurons	3	3
FBgn0037117	2998	CG11248	12.8177	4.75329	35.6164	0.00244867	0.0402334	GlialCells	Neurons	3	3
FBgn0039186	4576	CG5746	13.5368	5.46984	35.5953	0.0024517	0.0402334	GlialCells	Neurons	3	3
FBgn0034135	3712	Syn2	12.3894	7.16398	22.4113	0.00245434	0.0402334	GlialCells	Neurons	3	3
FBgn0020414	3954	Idgf3	-16.0376	7.96745	35.566	0.00245593	0.0402334	GlialCells	Neurons	3	3
FBgn0034184	3435	CG9646	14.2255	6.15717	35.5537	0.0024577	0.0402334	GlialCells	Neurons	3	3
FBgn0030786	973	mRpL22	12.8454	4.7809	35.5469	0.00245868	0.0402334	GlialCells	Neurons	3	3
FBgn0040351	2462	CG11638	12.7831	4.71886	35.5425	0.00245932	0.0402334	GlialCells	Neurons	3	3
FBgn0026056	2518	Rlip	14.4563	6.38757	35.5342	0.00246052	0.0402334	GlialCells	Neurons	3	3
FBgn0037468	1349	CG1943	13.0299	4.96458	35.5234	0.00246208	0.0402334	GlialCells	Neurons	3	3
FBgn0034271	3503	Vps50	13.4816	5.4148	35.4743	0.0024692	0.0402334	GlialCells	Neurons	3	3
FBgn0265595	8383	CG44422	13.7926	5.72505	35.4545	0.00247207	0.0402334	GlialCells	Neurons	3	3
FBgn0014133	8842	bif	13.1448	5.07911	35.4476	0.00247309	0.0402334	GlialCells	Neurons	3	3
FBgn0011737	2652	Wee1	11.9111	7.57476	22.3431	0.00247417	0.0402334	GlialCells	Neurons	3	3
FBgn0083950	7339	side-VI	13.5378	5.47091	35.427	0.00247609	0.0402334	GlialCells	Neurons	3	3
FBgn0033762	2549	ZnT49B	12.0473	6.8211	22.332	0.00247742	0.0402334	GlialCells	Neurons	3	3
FBgn0038055	1746	trus	13.6864	5.61915	35.4159	0.00247772	0.0402334	GlialCells	Neurons	3	3
FBgn0003301	9618	rut	13.3189	5.25261	35.3834	0.00248247	0.0402334	GlialCells	Neurons	3	3
FBgn0264848	1464	vih	12.816	4.75154	35.3782	0.00248323	0.0402334	GlialCells	Neurons	3	3
FBgn0039254	1645	Nmnat	12.0355	6.80927	22.3104	0.00248376	0.0402334	GlialCells	Neurons	3	3
FBgn0005695	2509	gcl	14.2865	6.21807	35.3704	0.00248437	0.0402334	GlialCells	Neurons	3	3
FBgn0283473	2277	S6KL	13.9249	5.85704	35.3361	0.00248942	0.0402334	GlialCells	Neurons	3	3
FBgn0259749	2195	mmy	14.1634	6.09512	35.3349	0.00248958	0.0402334	GlialCells	Neurons	3	3
FBgn0036935	3522	CG14186	14.3918	6.32313	35.3234	0.00249128	0.0402334	GlialCells	Neurons	3	3
FBgn0029158	1373	Las	13.4031	5.33656	35.3172	0.0024922	0.0402334	GlialCells	Neurons	3	3
FBgn0262716	1983	Arp3	14.6115	6.54255	35.3015	0.00249451	0.0402334	GlialCells	Neurons	3	3
FBgn0037074	4645	CG7324	14.6343	6.56536	35.2864	0.00249674	0.0402334	GlialCells	Neurons	3	3
FBgn0266572	4181	ebo	12.8698	4.80512	35.2809	0.00249755	0.0402334	GlialCells	Neurons	3	3
FBgn0033379	2385	Mys45A	12.7825	4.71824	35.2707	0.00249906	0.0402334	GlialCells	Neurons	3	3
FBgn0037375	2739	kat-60L1	13.0419	4.97661	35.2619	0.00250035	0.0402334	GlialCells	Neurons	3	3
FBgn0263219	7913	Dscam4	12.9105	4.84571	35.2574	0.00250102	0.0402334	GlialCells	Neurons	3	3
FBgn0005777	2509	PpD3	13.4948	5.42799	35.2452	0.00250282	0.0402334	GlialCells	Neurons	3	3
FBgn0036183	1308	CG6083	13.9545	5.88663	35.2339	0.00250451	0.0402334	GlialCells	Neurons	3	3
FBgn0025336	1626	CG4882	13.0491	4.98371	35.2277	0.00250543	0.0402334	GlialCells	Neurons	3	3
FBgn0051140	7622	CG31140	10.8461	7.30505	22.2243	0.00250923	0.0402334	GlialCells	Neurons	3	3
FBgn0028862	4459	dao	13.231	5.16496	35.1922	0.0025107	0.0402334	GlialCells	Neurons	3	3
FBgn0004362	1965	HmgD	14.5532	6.48431	35.1439	0.00251791	0.0402334	GlialCells	Neurons	3	3
FBgn0033815	1024	CG4676	13.8756	5.80786	35.1363	0.00251905	0.0402334	GlialCells	Neurons	3	3
FBgn0032059	1133	PrBP	14.3109	6.24242	35.1317	0.00251974	0.0402334	GlialCells	Neurons	3	3
FBgn0031632	3932	CG15628	13.8649	5.79725	35.0609	0.00253035	0.0402334	GlialCells	Neurons	3	3
FBgn0036005	1206	pall	13.849	5.7813	35.0546	0.00253131	0.0402334	GlialCells	Neurons	3	3
FBgn0032781	1742	RtcB	13.33	5.26368	35.0474	0.00253239	0.0402334	GlialCells	Neurons	3	3
FBgn0037229	1502	CG9766	12.7278	4.66373	35.0283	0.00253527	0.0402334	GlialCells	Neurons	3	3
FBgn0264908	8354	pHCl-1	10.7225	6.91706	22.1296	0.00253767	0.0402334	GlialCells	Neurons	3	3
FBgn0028427	2220	Ilk	13.3991	5.33256	34.9532	0.00254665	0.0402334	GlialCells	Neurons	3	3
FBgn0040465	1471	Dlip3	14.1494	6.08117	34.9068	0.00255371	0.0402334	GlialCells	Neurons	3	3
FBgn0034068	2614	casp	14.2062	6.13782	34.8942	0.00255563	0.0402334	GlialCells	Neurons	3	3
FBgn0010803	1683	TrpRS	12.8209	4.75641	34.8893	0.00255639	0.0402334	GlialCells	Neurons	3	3
FBgn0263456	5622	nwk	10.5215	6.16644	22.0562	0.00255997	0.0402334	GlialCells	Neurons	3	3
FBgn0036889	1393	CG14100	13.201	5.1351	34.8287	0.00256567	0.0402334	GlialCells	Neurons	3	3
FBgn0032646	1526	mEFTs	11.9784	6.72266	22.0362	0.0025661	0.0402334	GlialCells	Neurons	3	3
FBgn0032719	2624	CG17321	14.0504	5.98231	34.825	0.00256624	0.0402334	GlialCells	Neurons	3	3
FBgn0033108	4817	CG15236	12.9914	4.92623	34.8206	0.00256691	0.0402334	GlialCells	Neurons	3	3
FBgn0039293	2363	Alg9	13.2934	5.22717	34.8142	0.00256789	0.0402334	GlialCells	Neurons	3	3
FBgn0037525	7157	CG17816	10.547	7.68389	22.0233	0.00257007	0.0402334	GlialCells	Neurons	3	3
FBgn0001078	8581	ftz-f1	13.6936	5.6263	34.7959	0.00257072	0.0402334	GlialCells	Neurons	3	3
FBgn0033133	1203	Tsp42Ek	12.9517	4.88672	34.7837	0.00257259	0.0402334	GlialCells	Neurons	3	3
FBgn0037843	1503	CG4511	13.151	5.08525	34.7777	0.00257351	0.0402334	GlialCells	Neurons	3	3
FBgn0036188	1628	CG7339	13.0634	4.99802	34.7762	0.00257375	0.0402334	GlialCells	Neurons	3	3
FBgn0003415	12307	skd	10.0164	5.36463	22.0009	0.00257698	0.0402334	GlialCells	Neurons	3	3
FBgn0034753	1177	CG2852	-3.1552	9.59969	21.9846	0.00258201	0.0402334	GlialCells	Neurons	3	3
FBgn0287204	1876	Cog8	12.7554	4.69129	34.7199	0.00258246	0.0402334	GlialCells	Neurons	3	3
FBgn0033918	2001	CG8531	13.8003	5.73274	34.7197	0.00258248	0.0402334	GlialCells	Neurons	3	3
FBgn0052016	3691	4E-T	12.0179	6.76229	21.976	0.00258467	0.0402334	GlialCells	Neurons	3	3
FBgn0030996	1940	CG14194	13.3579	5.29152	34.6858	0.00258775	0.0402334	GlialCells	Neurons	3	3
FBgn0028645	2611	beat-Ib	12.0273	5.99733	21.9445	0.00259443	0.0402334	GlialCells	Neurons	3	3
FBgn0001612	3571	Grip91	13.0573	4.99188	34.6194	0.0025981	0.0402334	GlialCells	Neurons	3	3
FBgn0036984	2856	CG13248	14.3443	6.2757	34.6162	0.0025986	0.0402334	GlialCells	Neurons	3	3
FBgn0028509	5368	CenG1A	10.6794	4.79956	21.9298	0.00259903	0.0402334	GlialCells	Neurons	3	3
FBgn0260945	4148	Atg1	13.7534	5.68591	34.6032	0.00260064	0.0402334	GlialCells	Neurons	3	3
FBgn0260658	9707	CG42541	14.1654	6.09715	34.592	0.0026024	0.0402334	GlialCells	Neurons	3	3
FBgn0035283	1822	CG12024	14.2754	6.20694	34.587	0.00260317	0.0402334	GlialCells	Neurons	3	3
FBgn0029526	1861	CR18166	13.3379	5.27155	34.5712	0.00260565	0.0402334	GlialCells	Neurons	3	3
FBgn0284421	2048	Psn	13.3405	5.27415	34.5639	0.00260681	0.0402334	GlialCells	Neurons	3	3
FBgn0263111	11923	cac	9.99794	9.38804	21.902	0.00260771	0.0402334	GlialCells	Neurons	3	3
FBgn0015602	1919	BEAF-32	14.0942	6.02605	34.5518	0.00260871	0.0402334	GlialCells	Neurons	3	3
FBgn0035517	828	CG1265	12.7937	4.72934	34.5436	0.00260999	0.0402334	GlialCells	Neurons	3	3
FBgn0264090	6340	CG43759	13.034	4.96866	34.5254	0.00261286	0.0402334	GlialCells	Neurons	3	3
FBgn0029799	1691	CG15772	12.7707	4.70646	34.5112	0.0026151	0.0402334	GlialCells	Neurons	3	3
FBgn0283649	1611	elgi	11.9247	6.05244	21.8617	0.00262037	0.0402334	GlialCells	Neurons	3	3
FBgn0039141	3929	spas	13.0686	5.00312	34.4762	0.00262064	0.0402334	GlialCells	Neurons	3	3
FBgn0263585	341	lncRNA:CR43610	-14.3023	6.23371	34.4613	0.00262299	0.0402334	GlialCells	Neurons	3	3
FBgn0261986	3429	RASSF8	14.0519	5.98388	34.4394	0.00262647	0.0402334	GlialCells	Neurons	3	3
FBgn0017551	1552	Rca1	13.2341	5.16806	34.3874	0.00263474	0.0402334	GlialCells	Neurons	3	3
FBgn0263605	2323	l(3)72Dn	12.9947	4.9295	34.381	0.00263576	0.0402334	GlialCells	Neurons	3	3
FBgn0004910	3545	Eip63F-1	14.1753	6.10704	34.3517	0.00264045	0.0402334	GlialCells	Neurons	3	3
FBgn0035475	1874	CG10866	13.5651	5.4981	34.3394	0.00264241	0.0402334	GlialCells	Neurons	3	3
FBgn0264449	10174	CG43867	11.8513	5.82241	21.7878	0.0026438	0.0402334	GlialCells	Neurons	3	3
FBgn0036274	1968	CG4328	13.4999	5.43311	34.3285	0.00264416	0.0402334	GlialCells	Neurons	3	3
FBgn0034788	1918	CG13532	13.9416	5.87377	34.328	0.00264425	0.0402334	GlialCells	Neurons	3	3
FBgn0003334	4069	Scm	13.2032	5.13727	34.3197	0.00264557	0.0402334	GlialCells	Neurons	3	3
FBgn0035121	3411	Tudor-SN	14.1047	6.03654	34.286	0.00265099	0.0402334	GlialCells	Neurons	3	3
FBgn0039925	4376	Kif3C	13.9785	5.9106	34.2789	0.00265214	0.0402334	GlialCells	Neurons	3	3
FBgn0000330	1774	cm	13.6172	5.55011	34.2766	0.00265251	0.0402334	GlialCells	Neurons	3	3
FBgn0002174	2070	CG5504	13.9133	5.84551	34.273	0.00265309	0.0402334	GlialCells	Neurons	3	3
FBgn0261278	3049	grp	14.0398	5.9718	34.2698	0.0026536	0.0402334	GlialCells	Neurons	3	3
FBgn0030183	3758	CG15309	12.6654	4.60171	34.2656	0.00265429	0.0402334	GlialCells	Neurons	3	3
FBgn0037050	1735	ICA69	13.8626	5.79493	34.2406	0.00265831	0.0402334	GlialCells	Neurons	3	3
FBgn0263745	2132	CR43670	13.589	5.52195	34.2249	0.00266085	0.0402334	GlialCells	Neurons	3	3
FBgn0033205	1210	CG2064	13.3596	5.29324	34.2229	0.00266118	0.0402334	GlialCells	Neurons	3	3
FBgn0035558	3168	CG11357	14.0721	6.00405	34.2219	0.00266134	0.0402334	GlialCells	Neurons	3	3
FBgn0086448	1704	PIG-Q	13.2336	5.16755	34.1893	0.00266662	0.0402334	GlialCells	Neurons	3	3
FBgn0260817	2221	gkt	13.8364	5.76882	34.1763	0.00266872	0.0402334	GlialCells	Neurons	3	3
FBgn0033233	2022	Kdm4A	13.2098	5.14381	34.1721	0.00266941	0.0402334	GlialCells	Neurons	3	3
FBgn0038606	5268	CG15803	14.3181	6.2496	34.1686	0.00266998	0.0402334	GlialCells	Neurons	3	3
FBgn0261983	3043	l(2)gd1	12.7915	4.7272	34.1476	0.00267341	0.0402334	GlialCells	Neurons	3	3
FBgn0033177	3499	CG11141	13.2399	5.17389	34.1286	0.0026765	0.0402334	GlialCells	Neurons	3	3
FBgn0038546	1787	CG7379	12.7975	4.7332	34.106	0.00268019	0.0402334	GlialCells	Neurons	3	3
FBgn0030039	1044	CG12123	12.7453	4.68125	34.0865	0.00268338	0.0402334	GlialCells	Neurons	3	3
FBgn0041723	4685	rho-5	12.644	4.58039	34.0826	0.00268402	0.0402334	GlialCells	Neurons	3	3
FBgn0051388	1562	CG31388	13.3962	5.3297	34.067	0.00268658	0.0402334	GlialCells	Neurons	3	3
FBgn0038686	2110	CG5555	13.9467	5.87883	34.0592	0.00268785	0.0402334	GlialCells	Neurons	3	3
FBgn0003710	4084	tipE	13.6903	5.62297	34.0268	0.00269318	0.0402334	GlialCells	Neurons	3	3
FBgn0039489	1526	CG5880	13.3083	5.24203	34.0174	0.00269472	0.0402334	GlialCells	Neurons	3	3
FBgn0259152	3386	Clbn	14.2177	6.14932	33.9791	0.00270106	0.0402334	GlialCells	Neurons	3	3
FBgn0053200	759	VepD	12.6229	4.55936	33.9462	0.0027065	0.0402334	GlialCells	Neurons	3	3
FBgn0262733	5200	Src64B	13.238	5.17193	33.925	0.00271002	0.0402334	GlialCells	Neurons	3	3
FBgn0037232	3556	Suv3	13.5911	5.52401	33.9014	0.00271394	0.0402334	GlialCells	Neurons	3	3
FBgn0003978	1310	vls	12.7572	4.693	33.8963	0.00271479	0.0402334	GlialCells	Neurons	3	3
FBgn0015279	4839	Pi3K92E	7.53614	4.56248	21.5583	0.00271833	0.0402334	GlialCells	Neurons	3	3
FBgn0264389	1533	opm	13.2273	5.16126	33.8382	0.00272449	0.0402334	GlialCells	Neurons	3	3
FBgn0263987	5705	spoon	13.8523	5.78466	33.8261	0.00272652	0.0402334	GlialCells	Neurons	3	3
FBgn0002673	2379	twe	12.832	4.76755	33.8119	0.0027289	0.0402334	GlialCells	Neurons	3	3
FBgn0039860	1344	CG1792	12.9824	4.91725	33.8049	0.00273007	0.0402334	GlialCells	Neurons	3	3
FBgn0039560	4054	BOD1	9.58615	4.93615	21.5154	0.00273258	0.0402334	GlialCells	Neurons	3	3
FBgn0040348	2496	CG3703	12.7227	4.65872	33.7849	0.00273343	0.0402334	GlialCells	Neurons	3	3
FBgn0031968	1896	CG7231	13.7361	5.66874	33.768	0.00273627	0.0402334	GlialCells	Neurons	3	3
FBgn0002524	2991	lace	13.8338	5.76616	33.7582	0.00273793	0.0402334	GlialCells	Neurons	3	3
FBgn0036500	1495	CG7275	12.9269	4.86204	33.7432	0.00274045	0.0402334	GlialCells	Neurons	3	3
FBgn0023528	3064	CG2924	13.2421	5.17604	33.7223	0.00274399	0.0402334	GlialCells	Neurons	3	3
FBgn0036926	1696	CG7646	9.09705	8.51154	21.4802	0.00274432	0.0402334	GlialCells	Neurons	3	3
FBgn0027575	3988	GABA-B-R2	13.3036	5.2374	33.7036	0.00274715	0.0402334	GlialCells	Neurons	3	3
FBgn0005427	6973	ewg	13.8	5.73247	33.6911	0.00274928	0.0402334	GlialCells	Neurons	3	3
FBgn0040375	1524	CG13760	13.5729	5.50588	33.6836	0.00275054	0.0402334	GlialCells	Neurons	3	3
FBgn0003676	1980	CCT1	12.7544	4.6902	33.6824	0.00275074	0.0402334	GlialCells	Neurons	3	3
FBgn0024983	2077	CG4293	12.9612	4.89613	33.6815	0.0027509	0.0402334	GlialCells	Neurons	3	3
FBgn0038402	1363	Fer2	13.9044	5.83661	33.6789	0.00275134	0.0402334	GlialCells	Neurons	3	3
FBgn0032129	6900	jp	13.03	4.96474	33.66	0.00275456	0.0402334	GlialCells	Neurons	3	3
FBgn0029826	1109	CG6041	14.1113	6.04316	33.6587	0.00275476	0.0402334	GlialCells	Neurons	3	3
FBgn0036771	1485	Wdr92	14.0519	5.98382	33.655	0.0027554	0.0402334	GlialCells	Neurons	3	3
FBgn0085410	3637	TrissinR	12.6844	4.62059	33.645	0.0027571	0.0402334	GlialCells	Neurons	3	3
FBgn0039115	970	CG10214	12.7499	4.6858	33.6398	0.00275799	0.0402334	GlialCells	Neurons	3	3
FBgn0265052	2276	St3	13.4046	5.33805	33.6359	0.00275865	0.0402334	GlialCells	Neurons	3	3
FBgn0025742	2230	mtm	13.0539	4.98849	33.6326	0.00275922	0.0402334	GlialCells	Neurons	3	3
FBgn0034946	1929	CG3065	13.1876	5.12172	33.6248	0.00276054	0.0402334	GlialCells	Neurons	3	3
FBgn0004619	3810	GluRIA	14.0881	6.01997	33.6119	0.00276274	0.0402334	GlialCells	Neurons	3	3
FBgn0086707	4231	ncm	12.6343	4.57074	33.6045	0.00276402	0.0402334	GlialCells	Neurons	3	3
FBgn0037244	1178	CG14647	13.9828	5.91482	33.5985	0.00276503	0.0402334	GlialCells	Neurons	3	3
FBgn0030346	1481	BORCS5	14.1511	6.08286	33.5738	0.00276926	0.0402334	GlialCells	Neurons	3	3
FBgn0039338	4688	XNP	13.9409	5.87308	33.5688	0.00277012	0.0402334	GlialCells	Neurons	3	3
FBgn0051357	1681	CG31357	12.8343	4.76984	33.5455	0.00277412	0.0402334	GlialCells	Neurons	3	3
FBgn0013334	6401	Sap47	7.80553	9.99305	21.388	0.00277542	0.0402334	GlialCells	Neurons	3	3
FBgn0033751	1535	CG8818	12.0914	7.06988	21.381	0.0027778	0.0402334	GlialCells	Neurons	3	3
FBgn0086679	3297	p	10.6359	4.7564	21.3762	0.00277944	0.0402334	GlialCells	Neurons	3	3
FBgn0032338	3075	CG16854	14.0966	6.02842	33.4741	0.00278643	0.0402334	GlialCells	Neurons	3	3
FBgn0032946	4770	nrv3	4.58085	12.007	21.3497	0.00278849	0.0402334	GlialCells	Neurons	3	3
FBgn0030634	4688	CG9164	12.7799	4.71559	33.443	0.00279179	0.0402334	GlialCells	Neurons	3	3
FBgn0030735	4355	CG3632	13.5863	5.51926	33.4177	0.0027962	0.0402334	GlialCells	Neurons	3	3
FBgn0026314	1672	Ugt35B1	-9.34239	13.5824	21.3264	0.00279646	0.0402334	GlialCells	Neurons	3	3
FBgn0052112	2038	CG32112	14.1566	6.08831	33.382	0.00280239	0.0402334	GlialCells	Neurons	3	3
FBgn0013763	1811	Idgf6	-15.3581	7.28835	33.3756	0.00280351	0.0402334	GlialCells	Neurons	3	3
FBgn0031463	1194	G6P	13.8526	5.78494	33.3678	0.00280488	0.0402334	GlialCells	Neurons	3	3
FBgn0085420	4805	DIP-delta	14.0508	5.98278	33.3535	0.00280738	0.0402334	GlialCells	Neurons	3	3
FBgn0045073	2973	Stim	14.618	6.54907	33.2871	0.002819	0.0402334	GlialCells	Neurons	3	3
FBgn0029864	7435	CG15894	12.7727	4.70844	33.2714	0.00282177	0.0402334	GlialCells	Neurons	3	3
FBgn0014343	3892	mirr	10.5622	4.52034	21.2499	0.00282287	0.0402334	GlialCells	Neurons	3	3
FBgn0259239	3910	CG42337	12.7173	4.65336	33.2501	0.00282553	0.0402334	GlialCells	Neurons	3	3
FBgn0031495	1702	GABPI	14.0931	6.02499	33.2359	0.00282803	0.0402334	GlialCells	Neurons	3	3
FBgn0039212	1442	Syx18	13.5046	5.43779	33.2091	0.00283277	0.0402334	GlialCells	Neurons	3	3
FBgn0261985	4649	Ptpmeg	13.3785	5.31199	33.1761	0.00283861	0.0402334	GlialCells	Neurons	3	3
FBgn0036196	2731	CG11658	13.7205	5.65317	33.163	0.00284094	0.0402334	GlialCells	Neurons	3	3
FBgn0259163	7218	CG42268	8.67483	5.75744	21.1938	0.00284243	0.0402334	GlialCells	Neurons	3	3
FBgn0036369	3708	CG10089	12.498	4.43516	33.1532	0.00284268	0.0402334	GlialCells	Neurons	3	3
FBgn0053116	2512	CG33116	13.9635	5.89563	33.1288	0.00284703	0.0402334	GlialCells	Neurons	3	3
FBgn0030457	3195	CG12096	13.2614	5.19533	33.1272	0.00284732	0.0402334	GlialCells	Neurons	3	3
FBgn0261112	1867	APP-BP1	13.7799	5.71235	33.1252	0.00284766	0.0402334	GlialCells	Neurons	3	3
FBgn0022893	2083	Df31	12.7473	4.6832	33.1247	0.00284776	0.0402334	GlialCells	Neurons	3	3
FBgn0260874	2109	Ir76a	13.312	5.24576	33.1138	0.0028497	0.0402334	GlialCells	Neurons	3	3
FBgn0038961	1935	CG13850	13.9869	5.91901	33.1035	0.00285154	0.0402334	GlialCells	Neurons	3	3
FBgn0250910	6101	Octbeta3R	12.672	4.60822	33.0948	0.0028531	0.0402334	GlialCells	Neurons	3	3
FBgn0266441	1867	CG45071	12.7194	4.65543	33.078	0.00285611	0.0402334	GlialCells	Neurons	3	3
FBgn0002036	2052	CG10561	13.1223	5.05663	33.0312	0.0028645	0.0402334	GlialCells	Neurons	3	3
FBgn0037384	1635	dgrn	13.1458	5.08014	33.0156	0.00286732	0.0402334	GlialCells	Neurons	3	3
FBgn0085377	2190	CG34348	11.8532	6.59717	21.1191	0.00286879	0.0402334	GlialCells	Neurons	3	3
FBgn0032231	1255	CG5056	12.565	4.50179	32.9877	0.00287233	0.0402334	GlialCells	Neurons	3	3
FBgn0035851	3199	MED24	12.939	4.87402	32.9519	0.00287882	0.0402334	GlialCells	Neurons	3	3
FBgn0039357	1082	CG4743	13.1807	5.11488	32.9516	0.00287888	0.0402334	GlialCells	Neurons	3	3
FBgn0032700	2418	CG10338	12.5817	4.51842	32.924	0.00288387	0.0402334	GlialCells	Neurons	3	3
FBgn0037363	6303	Atg17	7.2443	4.27401	21.0763	0.00288403	0.0402334	GlialCells	Neurons	3	3
FBgn0035504	2732	Teh4	11.4923	5.46603	21.0719	0.0028856	0.0402334	GlialCells	Neurons	3	3
FBgn0003042	2462	Pc	13.9552	5.88732	32.8784	0.00289217	0.0402334	GlialCells	Neurons	3	3
FBgn0032078	2378	C1GalTA	12.6668	4.60309	32.872	0.00289333	0.0402334	GlialCells	Neurons	3	3
FBgn0030613	8719	Rab3-GEF	9.41154	4.68513	21.0494	0.00289366	0.0402334	GlialCells	Neurons	3	3
FBgn0030320	3767	CG2247	13.5162	5.44939	32.8081	0.00290504	0.0402334	GlialCells	Neurons	3	3
FBgn0023416	5172	Ac3	14.2689	6.20051	32.7986	0.00290678	0.0402334	GlialCells	Neurons	3	3
FBgn0032251	1383	Nse4	12.6754	4.61158	32.7779	0.00291059	0.0402334	GlialCells	Neurons	3	3
FBgn0013686	1324	mt:lrRNA	-1.95832	14.4987	20.9993	0.0029117	0.0402334	GlialCells	Neurons	3	3
FBgn0030330	3247	Tango10	13.4459	5.37922	32.7575	0.00291433	0.0402334	GlialCells	Neurons	3	3
FBgn0030673	1611	CG15601	12.4793	4.41657	32.7552	0.00291476	0.0402334	GlialCells	Neurons	3	3
FBgn0086134	920	Prosalpha2	12.4195	4.35707	32.6517	0.00293393	0.0402334	GlialCells	Neurons	3	3
FBgn0030744	1768	CG9992	13.115	5.04943	32.6238	0.00293913	0.0402334	GlialCells	Neurons	3	3
FBgn0025455	6342	CycT	13.794	5.72649	32.6056	0.00294253	0.0402334	GlialCells	Neurons	3	3
FBgn0022986	2713	qkr58E-1	14.1561	6.08781	32.5979	0.00294396	0.0402334	GlialCells	Neurons	3	3
FBgn0032635	1683	CG15141	13.0859	5.02036	32.5906	0.00294534	0.0402334	GlialCells	Neurons	3	3
FBgn0035726	1814	CG9953	13.011	4.94575	32.5787	0.00294756	0.0402334	GlialCells	Neurons	3	3
FBgn0038926	2087	CG13409	14.1698	6.10149	32.5772	0.00294785	0.0402334	GlialCells	Neurons	3	3
FBgn0029894	2702	CG14440	12.6055	4.5421	32.5756	0.00294814	0.0402334	GlialCells	Neurons	3	3
FBgn0028644	4924	beat-Ic	12.7924	4.72811	32.5394	0.00295494	0.0402334	GlialCells	Neurons	3	3
FBgn0264386	13140	Ca-alpha1T	13.7679	5.70039	32.5245	0.00295775	0.0402334	GlialCells	Neurons	3	3
FBgn0038049	1355	Srlp	12.9302	4.8653	32.5238	0.00295788	0.0402334	GlialCells	Neurons	3	3
FBgn0022160	2929	Gpo1	14.0947	6.02658	32.509	0.00296065	0.0402334	GlialCells	Neurons	3	3
FBgn0035388	2580	CG2162	13.3012	5.23494	32.5063	0.00296117	0.0402334	GlialCells	Neurons	3	3
FBgn0031098	2785	CG17068	12.7052	4.6413	32.5045	0.00296151	0.0402334	GlialCells	Neurons	3	3
FBgn0259241	2722	CG42339	12.5817	4.51841	32.5039	0.00296163	0.0402334	GlialCells	Neurons	3	3
FBgn0033093	1449	CG3270	-12.0163	7.14537	20.8599	0.00296269	0.0402334	GlialCells	Neurons	3	3
FBgn0040011	3228	Slmap	13.1896	5.12373	32.4935	0.00296358	0.0402334	GlialCells	Neurons	3	3
FBgn0038597	2901	CG8064	12.8514	4.78678	32.4869	0.00296484	0.0402334	GlialCells	Neurons	3	3
FBgn0038424	1569	CG17565	13.9337	5.86585	32.4172	0.00297804	0.0402334	GlialCells	Neurons	3	3
FBgn0030769	1358	CG13012	-12.7865	4.72193	32.4082	0.00297975	0.0402334	GlialCells	Neurons	3	3
FBgn0001491	934	l(1)10Bb	12.4268	4.36432	32.362	0.00298857	0.0402334	GlialCells	Neurons	3	3
FBgn0063494	751	GstE6	-13.0911	5.02534	32.3377	0.0029932	0.0402334	GlialCells	Neurons	3	3
FBgn0005694	4007	Aef1	13.783	5.7155	32.3183	0.00299693	0.0402334	GlialCells	Neurons	3	3
FBgn0037094	4464	CG7611	13.9419	5.87408	32.3176	0.00299706	0.0402334	GlialCells	Neurons	3	3
FBgn0005633	1300	fln	-12.7903	6.34971	20.7662	0.00299763	0.0402334	GlialCells	Neurons	3	3
FBgn0025394	4686	inc	13.9933	5.92538	32.2733	0.00300558	0.0402334	GlialCells	Neurons	3	3
FBgn0030872	2082	Ucp4A	12.5577	4.49455	32.2718	0.00300588	0.0402334	GlialCells	Neurons	3	3
FBgn0005642	3184	wdn	13.4299	5.36328	32.2403	0.00301194	0.0402334	GlialCells	Neurons	3	3
FBgn0037900	1752	CG5276	12.6419	4.57829	32.2311	0.00301374	0.0402334	GlialCells	Neurons	3	3
FBgn0031770	3379	CG13995	14.1468	6.07858	32.2282	0.00301429	0.0402334	GlialCells	Neurons	3	3
FBgn0030944	989	CG6617	12.5094	4.44642	32.2222	0.00301546	0.0402334	GlialCells	Neurons	3	3
FBgn0027609	1749	morgue	13.5472	5.48023	32.2158	0.00301668	0.0402334	GlialCells	Neurons	3	3
FBgn0034485	2319	CG11099	13.9346	5.86675	32.187	0.00302228	0.0402334	GlialCells	Neurons	3	3
FBgn0013972	2354	Gycalpha99B	11.8395	6.61297	20.7002	0.00302254	0.0402334	GlialCells	Neurons	3	3
FBgn0020762	5244	Atet	12.5106	4.44769	32.1508	0.00302931	0.0402334	GlialCells	Neurons	3	3
FBgn0267378	2585	sau	10.4414	6.21685	20.6692	0.00303433	0.0402334	GlialCells	Neurons	3	3
FBgn0034420	4805	CG10737	10.4187	6.06388	20.6412	0.00304507	0.0402334	GlialCells	Neurons	3	3
FBgn0053207	5086	pxb	11.2177	5.19296	20.6342	0.00304774	0.0402334	GlialCells	Neurons	3	3
FBgn0085430	13756	CG34401	8.24325	6.30538	20.6175	0.00305416	0.0402334	GlialCells	Neurons	3	3
FBgn0038473	1895	Ns1	12.654	4.59034	32.0221	0.00305453	0.0402334	GlialCells	Neurons	3	3
FBgn0261089	3190	Sytalpha	14.3223	6.2538	32.0206	0.00305483	0.0402334	GlialCells	Neurons	3	3
FBgn0023524	3982	CG3078	13.9905	5.92253	31.9999	0.00305893	0.0402334	GlialCells	Neurons	3	3
FBgn0037130	3741	Syn1	12.7987	4.73432	31.9878	0.00306132	0.0402334	GlialCells	Neurons	3	3
FBgn0033187	2909	PIG-G	12.6225	4.55898	31.974	0.00306404	0.0402334	GlialCells	Neurons	3	3
FBgn0264785	4296	Hph	12.6527	4.58907	31.9471	0.00306938	0.0402334	GlialCells	Neurons	3	3
FBgn0034346	3594	PIG-O	13.5642	5.49725	31.9315	0.00307248	0.0402334	GlialCells	Neurons	3	3
FBgn0033615	3158	CG7741	12.5301	4.4671	31.9308	0.00307262	0.0402334	GlialCells	Neurons	3	3
FBgn0026326	2439	Mad1	13.9966	5.92862	31.93	0.00307278	0.0402334	GlialCells	Neurons	3	3
FBgn0032949	1583	Lamp1	-2.38249	10.6195	20.5482	0.003081	0.0402334	GlialCells	Neurons	3	3
FBgn0266354	8250	CG45002	10.6623	6.45371	20.5457	0.00308196	0.0402334	GlialCells	Neurons	3	3
FBgn0020389	3029	Papss	12.3395	4.27753	31.8784	0.00308305	0.0402334	GlialCells	Neurons	3	3
FBgn0033616	1893	CG7745	12.5141	4.45113	31.829	0.00309294	0.0402334	GlialCells	Neurons	3	3
FBgn0037153	8353	olf413	11.8716	6.64511	20.5171	0.00309312	0.0402334	GlialCells	Neurons	3	3
FBgn0004885	5411	tok	13.3568	5.29042	31.8149	0.00309578	0.0402334	GlialCells	Neurons	3	3
FBgn0037766	4539	Teh1	11.825	6.5985	20.5098	0.00309597	0.0402334	GlialCells	Neurons	3	3
FBgn0085399	4425	CG34370	12.997	4.93179	31.7959	0.00309961	0.0402334	GlialCells	Neurons	3	3
FBgn0030716	4399	CG9170	14.308	6.23951	31.7787	0.00310307	0.0402334	GlialCells	Neurons	3	3
FBgn0027087	2862	HisRS	12.3915	4.32923	31.7608	0.00310668	0.0402334	GlialCells	Neurons	3	3
FBgn0052066	2555	CG32066	12.903	4.83821	31.7458	0.00310971	0.0402334	GlialCells	Neurons	3	3
FBgn0010263	8054	Rbp9	8.37874	8.71061	20.4735	0.00311025	0.0402334	GlialCells	Neurons	3	3
FBgn0027587	3208	CG7028	9.45521	5.10692	20.4735	0.00311025	0.0402334	GlialCells	Neurons	3	3
FBgn0265574	3346	Cdc5	12.5933	4.52991	31.7243	0.00311406	0.0402334	GlialCells	Neurons	3	3
FBgn0000036	11027	nAChRalpha1	10.0143	7.52556	20.4521	0.0031187	0.0402334	GlialCells	Neurons	3	3
FBgn0052772	3368	CG32772	13.1233	5.05764	31.6542	0.00312833	0.0402334	GlialCells	Neurons	3	3
FBgn0259224	5974	CG42324	10.0731	5.51792	20.4249	0.00312949	0.0402334	GlialCells	Neurons	3	3
FBgn0034940	1071	CG16787	12.511	4.44804	31.6479	0.00312961	0.0402334	GlialCells	Neurons	3	3
FBgn0030801	1393	Rcp	12.8138	4.74939	31.6474	0.00312972	0.0402334	GlialCells	Neurons	3	3
FBgn0034731	3849	CG10384	12.3103	4.24857	31.6245	0.00313439	0.0402334	GlialCells	Neurons	3	3
FBgn0032013	1657	Scgalpha	14.3375	6.26895	31.5973	0.00313996	0.0402334	GlialCells	Neurons	3	3
FBgn0023179	3991	amon	11.9231	6.90324	20.3807	0.0031471	0.0402334	GlialCells	Neurons	3	3
FBgn0261090	4563	Sytbeta	12.3175	4.25571	31.5595	0.00314773	0.0402334	GlialCells	Neurons	3	3
FBgn0032988	2140	Tif-IA	10.5068	7.57844	20.3762	0.0031489	0.0402334	GlialCells	Neurons	3	3
FBgn0017590	4052	klg	11.808	6.552	20.359	0.00315582	0.0402334	GlialCells	Neurons	3	3
FBgn0035148	1035	CG3402	12.407	4.34463	31.5085	0.00315826	0.0402334	GlialCells	Neurons	3	3
FBgn0035677	4489	CG13293	12.7306	4.6666	31.4975	0.00316052	0.0402334	GlialCells	Neurons	3	3
FBgn0031275	7035	GABA-B-R3	11.1959	5.31704	20.3415	0.00316284	0.0402334	GlialCells	Neurons	3	3
FBgn0031811	2643	CG13982	12.5694	4.50619	31.4796	0.00316424	0.0402334	GlialCells	Neurons	3	3
FBgn0037372	1335	CG2091	13.4474	5.3807	31.4139	0.0031779	0.0402334	GlialCells	Neurons	3	3
FBgn0035960	1306	CG4942	12.5775	4.51421	31.4014	0.00318051	0.0402334	GlialCells	Neurons	3	3
FBgn0264542	9735	hwt	11.6537	6.42738	20.2943	0.00318193	0.0402334	GlialCells	Neurons	3	3
FBgn0034718	3391	wdp	-14.0784	8.55895	20.2854	0.00318555	0.0402334	GlialCells	Neurons	3	3
FBgn0001325	4411	Kr	13.0918	5.02628	31.3645	0.00318824	0.0402334	GlialCells	Neurons	3	3
FBgn0003744	2816	trc	10.4146	6.19012	20.271	0.00319142	0.0402334	GlialCells	Neurons	3	3
FBgn0265959	5299	rdgC	9.34262	5.1199	20.2589	0.00319637	0.0402334	GlialCells	Neurons	3	3
FBgn0036487	1862	Prp31	12.3161	4.25424	31.3167	0.00319827	0.0402334	GlialCells	Neurons	3	3
FBgn0031530	3575	Pgant2	12.61	4.54656	31.3104	0.00319961	0.0402334	GlialCells	Neurons	3	3
FBgn0035850	2924	Atg18a	9.5852	5.03025	20.2457	0.00320175	0.0402334	GlialCells	Neurons	3	3
FBgn0026148	1240	CG12253	12.7482	4.68412	31.2808	0.00320585	0.0402334	GlialCells	Neurons	3	3
FBgn0034688	1776	CG11474	-3.14157	9.46834	20.2347	0.00320625	0.0402334	GlialCells	Neurons	3	3
FBgn0263768	1241	lncRNA:CR43685	12.6236	4.56013	31.2669	0.0032088	0.0402334	GlialCells	Neurons	3	3
FBgn0051301	1520	CG31301	12.7043	4.64042	31.2649	0.00320921	0.0402334	GlialCells	Neurons	3	3
FBgn0031150	5794	bves	13.1425	5.07681	31.2418	0.00321411	0.0402334	GlialCells	Neurons	3	3
FBgn0031170	7210	ABCA	12.4058	4.3434	31.2073	0.00322145	0.0402334	GlialCells	Neurons	3	3
FBgn0031282	2104	Pex12	12.3094	4.24763	31.1684	0.00322973	0.0402334	GlialCells	Neurons	3	3
FBgn0036028	1427	CG16717	13.3975	5.33094	31.164	0.00323067	0.0402334	GlialCells	Neurons	3	3
FBgn0260442	11083	rhea	13.3784	5.3119	31.157	0.00323218	0.0402334	GlialCells	Neurons	3	3
FBgn0020386	6593	Pdk1	11.655	6.39919	20.163	0.00323585	0.0402334	GlialCells	Neurons	3	3
FBgn0005322	1719	nmd	13.734	5.66661	31.1249	0.00323904	0.0402334	GlialCells	Neurons	3	3
FBgn0030159	1655	CG9689	-12.5112	4.44794	31.1228	0.00323949	0.0402334	GlialCells	Neurons	3	3
FBgn0037881	2322	GCC88	12.7291	4.66509	31.1152	0.00324111	0.0402334	GlialCells	Neurons	3	3
FBgn0033060	1075	CG7849	12.3155	4.25369	31.0763	0.00324948	0.0402334	GlialCells	Neurons	3	3
FBgn0003447	3507	sn	13.0025	4.93735	31.0636	0.00325223	0.0402334	GlialCells	Neurons	3	3
FBgn0024732	2153	Drep1	12.3156	4.25384	31.0466	0.00325588	0.0402334	GlialCells	Neurons	3	3
FBgn0035903	3505	CG6765	13.0712	5.00579	31.0414	0.00325701	0.0402334	GlialCells	Neurons	3	3
FBgn0030731	2262	Mfe2	12.7065	4.64253	31.0265	0.00326024	0.0402334	GlialCells	Neurons	3	3
FBgn0004657	4482	mys	12.5901	4.5267	31.0009	0.00326579	0.0402334	GlialCells	Neurons	3	3
FBgn0030260	869	CG1537	-14.8852	6.81593	30.9678	0.00327298	0.0402334	GlialCells	Neurons	3	3
FBgn0053988	8297	Mid1	13.543	5.47606	30.9142	0.00328466	0.0402334	GlialCells	Neurons	3	3
FBgn0033368	3543	CG13743	10.5618	6.33689	20.042	0.00328659	0.0402334	GlialCells	Neurons	3	3
FBgn0035951	1845	CG5068	14.0708	6.00275	30.8582	0.00329696	0.0402334	GlialCells	Neurons	3	3
FBgn0035405	2022	CG15812	12.5778	4.5145	30.8478	0.00329925	0.0402334	GlialCells	Neurons	3	3
FBgn0035879	5118	GAPcenA	13.193	5.12714	30.8293	0.00330333	0.0402334	GlialCells	Neurons	3	3
FBgn0035449	2419	CG14971	11.6005	6.37423	19.9973	0.00330557	0.0402334	GlialCells	Neurons	3	3
FBgn0262117	3382	IntS3	11.6698	6.44349	19.9828	0.00331175	0.0402334	GlialCells	Neurons	3	3
FBgn0033166	4548	Eaf	13.3207	5.25445	30.7908	0.00331183	0.0402334	GlialCells	Neurons	3	3
FBgn0087002	11766	apolpp	-7.38433	8.85069	19.9608	0.00332118	0.0402334	GlialCells	Neurons	3	3
FBgn0086605	1995	CG9853	13.5388	5.4719	30.7373	0.00332372	0.0402334	GlialCells	Neurons	3	3
FBgn0002781	16924	mod(mdg4)	11.7796	6.52363	19.9527	0.0033247	0.0402334	GlialCells	Neurons	3	3
FBgn0000037	5425	mAChR-A	13.9989	5.93092	30.6765	0.00333728	0.0402334	GlialCells	Neurons	3	3
FBgn0028540	2194	CG9008	13.7822	5.71474	30.6586	0.00334129	0.0402334	GlialCells	Neurons	3	3
FBgn0039634	3211	alpha-Man-Ib	11.5986	6.37232	19.9058	0.00334494	0.0402334	GlialCells	Neurons	3	3
FBgn0029962	3875	CARPA	14.0039	5.93588	30.6039	0.00335359	0.0402334	GlialCells	Neurons	3	3
FBgn0030559	1367	CG13404	10.0158	5.79178	19.8713	0.00335993	0.0402334	GlialCells	Neurons	3	3
FBgn0038286	4578	CG6966	9.01469	4.79344	19.8582	0.00336564	0.0402334	GlialCells	Neurons	3	3
FBgn0001084	1688	fy	12.7787	4.71443	30.5475	0.00336632	0.0402334	GlialCells	Neurons	3	3
FBgn0001217	2174	Hsc70-2	13.4329	5.36623	30.5338	0.00336944	0.0402334	GlialCells	Neurons	3	3
FBgn0032378	2553	CycY	13.4362	5.3696	30.4863	0.00338025	0.0402334	GlialCells	Neurons	3	3
FBgn0034646	1189	Rae1	10.0717	4.03107	19.8193	0.00338267	0.0402334	GlialCells	Neurons	3	3
FBgn0266409	3708	CG45049	10.2488	6.52576	19.8072	0.00338802	0.0402334	GlialCells	Neurons	3	3
FBgn0038601	1414	CG18600	12.3022	4.24051	30.4432	0.00339007	0.0402334	GlialCells	Neurons	3	3
FBgn0033317	1572	CG8635	13.2225	5.15653	30.402	0.00339953	0.0402334	GlialCells	Neurons	3	3
FBgn0051814	3986	DIP-kappa	13.9394	5.87158	30.3947	0.00340121	0.0402334	GlialCells	Neurons	3	3
FBgn0025608	2368	Faf2	13.7729	5.70541	30.3533	0.00341075	0.0402334	GlialCells	Neurons	3	3
FBgn0031491	1714	alpha4GT1	11.2209	5.34211	19.7553	0.00341097	0.0402334	GlialCells	Neurons	3	3
FBgn0037467	2574	Ufl1	13.4874	5.42062	30.3523	0.00341097	0.0402334	GlialCells	Neurons	3	3
FBgn0015544	1825	spag	13.1345	5.06882	30.2955	0.00342414	0.0402334	GlialCells	Neurons	3	3
FBgn0028734	4904	Fmr1	10.5119	5.87976	19.7222	0.00342575	0.0402334	GlialCells	Neurons	3	3
FBgn0000535	10636	eag	11.5016	6.24596	19.707	0.00343255	0.0402334	GlialCells	Neurons	3	3
FBgn0030030	2373	CG1636	14.5954	6.52649	30.2419	0.00343662	0.0402334	GlialCells	Neurons	3	3
FBgn0003209	5011	raw	13.4311	5.36447	30.2326	0.00343879	0.0402334	GlialCells	Neurons	3	3
FBgn0013678	1137	mt:Cyt-b	-1.7774	13.238	19.6928	0.0034389	0.0402334	GlialCells	Neurons	3	3
FBgn0261276	3968	Opa1	14.2778	6.20935	30.2316	0.00343902	0.0402334	GlialCells	Neurons	3	3
FBgn0264273	5169	Sema2b	14.5094	6.44057	30.2154	0.0034428	0.0402334	GlialCells	Neurons	3	3
FBgn0028895	1569	CG17328	12.9644	4.89934	30.2131	0.00344334	0.0402334	GlialCells	Neurons	3	3
FBgn0036911	1544	Fibp	14.0939	6.02574	30.1969	0.00344713	0.0402334	GlialCells	Neurons	3	3
FBgn0026432	4623	Grip163	12.5654	4.50219	30.1539	0.00345725	0.0402334	GlialCells	Neurons	3	3
FBgn0037261	2504	CG9775	11.5343	6.30818	19.6493	0.00345855	0.0402334	GlialCells	Neurons	3	3
FBgn0263980	14690	Stacl	10.1285	6.32348	19.6384	0.00346349	0.0402334	GlialCells	Neurons	3	3
FBgn0041706	1788	CG3253	14.3536	6.28499	30.1206	0.00346508	0.0402334	GlialCells	Neurons	3	3
FBgn0010226	2275	GstS1	-11.9832	8.29117	19.6308	0.00346694	0.0402334	GlialCells	Neurons	3	3
FBgn0031216	6476	Zir	11.4591	6.20347	19.6067	0.00347789	0.0402334	GlialCells	Neurons	3	3
FBgn0031716	2148	CG14015	11.5905	7.21842	19.5924	0.00348444	0.0402334	GlialCells	Neurons	3	3
FBgn0030237	791	CG15209	-11.9753	6.9325	19.5901	0.00348548	0.0402334	GlialCells	Neurons	3	3
FBgn0263241	2270	Mocs1	12.6352	4.57164	30.0322	0.00348606	0.0402334	GlialCells	Neurons	3	3
FBgn0034259	1154	P32	11.5477	6.32151	19.5829	0.00348874	0.0402334	GlialCells	Neurons	3	3
FBgn0003660	1237	Syb	-6.73694	7.56064	19.57	0.00349469	0.0402334	GlialCells	Neurons	3	3
FBgn0032955	3885	CG2201	13.6989	5.63156	29.9792	0.00349872	0.0402334	GlialCells	Neurons	3	3
FBgn0025373	1465	Fpps	12.3837	4.3215	29.9339	0.0035096	0.0402334	GlialCells	Neurons	3	3
FBgn0000414	9270	Dab	10.5819	5.33265	19.536	0.00351034	0.0402334	GlialCells	Neurons	3	3
FBgn0266322	2798	asRNA:CR44987	10.0617	4.04222	19.5319	0.00351222	0.0402334	GlialCells	Neurons	3	3
FBgn0264788	6412	asRNA:CR44018	12.3794	4.31723	29.9034	0.00351694	0.0402334	GlialCells	Neurons	3	3
FBgn0003302	1463	rux	12.4768	4.41404	29.8894	0.00352031	0.0402334	GlialCells	Neurons	3	3
FBgn0025678	1781	CaBP1	11.6484	6.42207	19.498	0.00352791	0.0402334	GlialCells	Neurons	3	3
FBgn0031871	2048	Fgop2	12.9514	4.88642	29.8133	0.00353877	0.0402334	GlialCells	Neurons	3	3
FBgn0015558	7616	tty	10.9427	5.69028	19.4739	0.00353915	0.0402334	GlialCells	Neurons	3	3
FBgn0001301	5476	kel	12.2301	4.16887	29.7783	0.00354731	0.0402334	GlialCells	Neurons	3	3
FBgn0267428	2461	DIP-lambda	11.4878	6.23222	19.4208	0.003564	0.0402334	GlialCells	Neurons	3	3
FBgn0031414	8481	eys	10.585	5.33574	19.3926	0.00357735	0.0402334	GlialCells	Neurons	3	3
FBgn0034567	2547	CG15651	10.5649	5.34382	19.3923	0.00357745	0.0402334	GlialCells	Neurons	3	3
FBgn0016061	11723	side	10.5212	6.45201	19.3838	0.00358149	0.0402334	GlialCells	Neurons	3	3
FBgn0263846	8942	CG43707	10.2883	6.06408	19.3752	0.00358559	0.0402334	GlialCells	Neurons	3	3
FBgn0259178	3313	5PtaseI	13.9667	5.89875	29.6213	0.00358596	0.0402334	GlialCells	Neurons	3	3
FBgn0086757	2257	cbs	10.131	5.90695	19.3724	0.00358691	0.0402334	GlialCells	Neurons	3	3
FBgn0027093	2135	ArgRS	12.6962	4.63236	29.5983	0.00359168	0.0402334	GlialCells	Neurons	3	3
FBgn0034674	2785	CG9304	10.1475	4.90182	19.3543	0.0035955	0.0402334	GlialCells	Neurons	3	3
FBgn0031710	2168	Vps52	13.8168	5.74921	29.58	0.00359623	0.0402334	GlialCells	Neurons	3	3
FBgn0011701	2996	repo	-13.5018	5.4348	29.5773	0.00359691	0.0402334	GlialCells	Neurons	3	3
FBgn0035540	1566	Syx17	12.1568	4.09599	29.5769	0.003597	0.0402334	GlialCells	Neurons	3	3
FBgn0261524	1951	lic	14.1671	6.09879	29.5715	0.00359835	0.0402334	GlialCells	Neurons	3	3
FBgn0039900	3309	Syt7	10.1801	6.72	19.3463	0.00359934	0.0402334	GlialCells	Neurons	3	3
FBgn0027596	7416	Kank	12.6206	4.55707	29.5512	0.00360342	0.0402334	GlialCells	Neurons	3	3
FBgn0264075	3108	tgo	10.1304	4.88481	19.3149	0.00361435	0.0402334	GlialCells	Neurons	3	3
FBgn0038092	1892	beat-Vb	12.2242	4.16301	29.4868	0.00361955	0.0402334	GlialCells	Neurons	3	3
FBgn0037536	3663	CG2698	10.8205	5.5977	19.2978	0.00362252	0.0402334	GlialCells	Neurons	3	3
FBgn0029003	2082	mab-21	10.1781	4.93215	19.2939	0.00362439	0.0402334	GlialCells	Neurons	3	3
FBgn0000581	10946	E(Pc)	10.3286	6.10429	19.2853	0.00362858	0.0402334	GlialCells	Neurons	3	3
FBgn0037878	1372	CG6693	12.1399	4.07921	29.446	0.00362984	0.0402334	GlialCells	Neurons	3	3
FBgn0001185	2378	her	10.8307	5.60781	19.2743	0.00363385	0.0402334	GlialCells	Neurons	3	3
FBgn0010406	1663	RNaseX25	13.6244	5.55723	29.4017	0.00364105	0.0402334	GlialCells	Neurons	3	3
FBgn0265630	6315	sno	13.7467	5.6793	29.3977	0.00364206	0.0402334	GlialCells	Neurons	3	3
FBgn0017457	1655	U2af38	12.2302	4.16898	29.3839	0.00364556	0.0402334	GlialCells	Neurons	3	3
FBgn0035170	2717	dpr20	11.5741	6.31838	19.2418	0.00364961	0.0402334	GlialCells	Neurons	3	3
FBgn0035047	2008	Pof	12.4272	4.36473	29.3541	0.00365314	0.0402334	GlialCells	Neurons	3	3
FBgn0010422	1773	TfIIS	12.6572	4.5935	29.3507	0.003654	0.0402334	GlialCells	Neurons	3	3
FBgn0261823	7167	Asx	12.6772	4.61342	29.3382	0.00365721	0.0402334	GlialCells	Neurons	3	3
FBgn0010607	1285	l(2)05714	12.2349	4.17365	29.3372	0.00365744	0.0402334	GlialCells	Neurons	3	3
FBgn0031473	2799	CG3104	12.1958	4.13479	29.323	0.00366106	0.0402334	GlialCells	Neurons	3	3
FBgn0266721	1002	gammaSnap2	11.1732	5.91879	19.2041	0.00366795	0.0402334	GlialCells	Neurons	3	3
FBgn0026411	3972	Lim1	10.5534	5.3324	19.2026	0.00366868	0.0402334	GlialCells	Neurons	3	3
FBgn0028743	4771	Dhit	10.0344	5.81039	19.2017	0.00366914	0.0402334	GlialCells	Neurons	3	3
FBgn0036180	3442	Duba	9.37272	5.16598	19.2016	0.00366921	0.0402334	GlialCells	Neurons	3	3
FBgn0263863	1268	mRpL45	13.5449	5.47799	29.2861	0.00367053	0.0402334	GlialCells	Neurons	3	3
FBgn0037632	1964	CCT7	12.7431	4.67905	29.2525	0.00367916	0.0402334	GlialCells	Neurons	3	3
FBgn0031997	1636	PGAP5	10.4426	5.22234	19.1798	0.00367988	0.0402334	GlialCells	Neurons	3	3
FBgn0033673	2978	CG8298	11.4764	6.22076	19.1606	0.00368929	0.0402334	GlialCells	Neurons	3	3
FBgn0083969	4263	CG34133	12.5547	4.49156	29.2104	0.00369002	0.0402334	GlialCells	Neurons	3	3
FBgn0261274	2100	Ero1L	10.4197	5.19953	19.1565	0.00369132	0.0402334	GlialCells	Neurons	3	3
FBgn0038233	2512	HtrA2	12.5561	4.49291	29.1832	0.00369704	0.0402334	GlialCells	Neurons	3	3
FBgn0037583	2146	CG9684	12.1	4.03963	29.1794	0.00369805	0.0402334	GlialCells	Neurons	3	3
FBgn0263933	3327	ebi	11.4296	6.20354	19.134	0.00370244	0.0402334	GlialCells	Neurons	3	3
FBgn0032910	3125	CG9265	10.823	5.60016	19.1322	0.00370334	0.0402334	GlialCells	Neurons	3	3
FBgn0051191	4416	CG31191	12.1982	4.13711	29.1373	0.00370897	0.0402334	GlialCells	Neurons	3	3
FBgn0032729	1945	L2HGDH	12.1229	4.06238	29.1242	0.0037124	0.0402334	GlialCells	Neurons	3	3
FBgn0021856	1055	l(2)k14505	10.3838	5.13606	19.1059	0.00371636	0.0402334	GlialCells	Neurons	3	3
FBgn0038246	2845	CG14853	11.4644	7.09195	19.1058	0.00371643	0.0402334	GlialCells	Neurons	3	3
FBgn0259145	8101	CG42260	10.7594	5.53703	19.1009	0.00371887	0.0402334	GlialCells	Neurons	3	3
FBgn0052380	2591	SMSr	12.2146	4.15348	29.0668	0.00372741	0.0402334	GlialCells	Neurons	3	3
FBgn0029105	3007	alpha-Catr	9.22253	5.40977	19.0754	0.00373157	0.0402334	GlialCells	Neurons	3	3
FBgn0027342	3927	fz4	12.3995	4.33722	29.0428	0.0037337	0.0402334	GlialCells	Neurons	3	3
FBgn0037794	2006	CG6254	11.3033	5.27808	19.0675	0.00373553	0.0402334	GlialCells	Neurons	3	3
FBgn0046704	6208	Liprin-alpha	10.24	4.99342	19.061	0.00373877	0.0402334	GlialCells	Neurons	3	3
FBgn0031740	1752	CG7239	12.099	4.03863	29.0012	0.00374467	0.0402334	GlialCells	Neurons	3	3
FBgn0035989	3359	Tat	10.5446	5.29562	19.0469	0.00374585	0.0402334	GlialCells	Neurons	3	3
FBgn0027550	2581	CG6495	12.5303	4.46726	28.9934	0.00374673	0.0402334	GlialCells	Neurons	3	3
FBgn0029930	2529	CG12541	13.8652	5.79755	28.9631	0.00375474	0.0402334	GlialCells	Neurons	3	3
FBgn0260858	1469	Ykt6	10.2625	5.01575	19.028	0.00375537	0.0402334	GlialCells	Neurons	3	3
FBgn0265193	1349	Atf-2	12.1327	4.07212	28.9525	0.00375756	0.0402334	GlialCells	Neurons	3	3
FBgn0086895	3898	pea	13.2041	5.13813	28.9443	0.00375973	0.0402334	GlialCells	Neurons	3	3
FBgn0287225	2457	bor	11.4016	6.17562	19.0081	0.0037654	0.0402334	GlialCells	Neurons	3	3
FBgn0250869	2187	CG42240	-4.57274	8.5377	19.0074	0.00376574	0.0402334	GlialCells	Neurons	3	3
FBgn0261988	4690	Gprk2	9.89493	5.24357	18.9997	0.00376964	0.0402334	GlialCells	Neurons	3	3
FBgn0001234	21710	lncRNA:Hsromega	1.34708	14.1697	18.9982	0.00377044	0.0402334	GlialCells	Neurons	3	3
FBgn0031478	1785	CG8814	11.3026	6.04722	18.9971	0.00377096	0.0402334	GlialCells	Neurons	3	3
FBgn0038665	477	euc	-11.6463	6.10328	18.984	0.00377764	0.0402334	GlialCells	Neurons	3	3
FBgn0030630	1616	CG12608	12.2179	4.15672	28.8733	0.00377865	0.0402334	GlialCells	Neurons	3	3
FBgn0085380	3223	CG34351	12.874	4.80929	28.8411	0.00378725	0.0402334	GlialCells	Neurons	3	3
FBgn0030511	1608	CG11158	10.2101	4.96377	18.9644	0.0037876	0.0402334	GlialCells	Neurons	3	3
FBgn0051361	4475	dpr17	12.4256	4.36315	28.8372	0.00378831	0.0402334	GlialCells	Neurons	3	3
FBgn0030892	1643	CG7206	12.4507	4.38809	28.7611	0.00380881	0.0402896	GlialCells	Neurons	3	3
FBgn0036494	7624	Toll-6	9.45472	5.10643	18.9054	0.0038178	0.0402896	GlialCells	Neurons	3	3
FBgn0052815	3540	CG32815	11.425	6.16944	18.8742	0.00383392	0.0402896	GlialCells	Neurons	3	3
FBgn0033842	1654	cbc	12.5517	4.48857	28.6498	0.0038391	0.0402896	GlialCells	Neurons	3	3
FBgn0030710	2575	CG8924	10.4024	5.15453	18.8639	0.00383926	0.0402896	GlialCells	Neurons	3	3
FBgn0034894	2160	sigmar	10.9353	5.71166	18.8604	0.00384108	0.0402896	GlialCells	Neurons	3	3
FBgn0040153	3709	l(1)G0469	10.2331	4.213	18.8577	0.0038425	0.0402896	GlialCells	Neurons	3	3
FBgn0028552	1117	gammaSnap1	9.17853	5.36605	18.8486	0.0038472	0.0402896	GlialCells	Neurons	3	3
FBgn0263997	1878	CG43740	12.6854	4.6216	28.6061	0.00385107	0.0402896	GlialCells	Neurons	3	3
FBgn0013433	2870	beat-Ia	11.0082	5.78409	18.8383	0.00385258	0.0402896	GlialCells	Neurons	3	3
FBgn0259707	1001	CG42361	10.2128	4.99404	18.8357	0.00385395	0.0402896	GlialCells	Neurons	3	3
FBgn0036566	3962	ClC-c	13.3751	5.30868	28.5928	0.00385473	0.0402896	GlialCells	Neurons	3	3
FBgn0039734	2461	Tace	13.6044	5.5373	28.5804	0.00385815	0.0402896	GlialCells	Neurons	3	3
FBgn0052085	3030	CG32085	9.97117	4.72603	18.7926	0.00387649	0.040354	GlialCells	Neurons	3	3
FBgn0036292	1377	CG10646	10.5069	5.28618	18.7565	0.00389549	0.040354	GlialCells	Neurons	3	3
FBgn0040571	3938	CG17193	9.95275	6.1481	18.732	0.00390849	0.040354	GlialCells	Neurons	3	3
FBgn0024291	3809	Sirt1	10.9683	5.74441	18.7305	0.00390929	0.040354	GlialCells	Neurons	3	3
FBgn0037963	7255	Cad87A	10.4227	5.17471	18.7234	0.00391304	0.040354	GlialCells	Neurons	3	3
FBgn0038311	1814	CG14864	12.1104	4.04999	28.3768	0.00391481	0.040354	GlialCells	Neurons	3	3
FBgn0036398	12737	upSET	7.95378	6.2307	18.7052	0.00392274	0.040354	GlialCells	Neurons	3	3
FBgn0050158	3657	CG30158	12.3707	4.30851	28.3447	0.00392386	0.040354	GlialCells	Neurons	3	3
FBgn0034009	4211	CG8155	14.2181	6.14971	28.3144	0.00393243	0.040354	GlialCells	Neurons	3	3
FBgn0033998	4746	row	11.1395	5.88543	18.6692	0.00394202	0.040354	GlialCells	Neurons	3	3
FBgn0034366	2395	Atg7	12.078	4.01783	28.2765	0.00394317	0.040354	GlialCells	Neurons	3	3
FBgn0038042	1194	Scgbeta	10.9172	5.66506	18.6509	0.00395184	0.040354	GlialCells	Neurons	3	3
FBgn0037882	1263	CG17187	12.1134	4.05292	28.2433	0.00395264	0.040354	GlialCells	Neurons	3	3
FBgn0039213	3349	atl	10.757	5.50648	18.6475	0.00395368	0.040354	GlialCells	Neurons	3	3
FBgn0024248	3578	chico	11.1674	5.91304	18.6471	0.00395388	0.040354	GlialCells	Neurons	3	3
FBgn0052676	7399	stx	10.7263	5.47612	18.6213	0.00396784	0.040354	GlialCells	Neurons	3	3
FBgn0011648	3412	Mad	10.6879	5.46614	18.6178	0.00396975	0.040354	GlialCells	Neurons	3	3
FBgn0010051	10331	Itpr	10.4197	4.37831	18.597	0.00398103	0.040354	GlialCells	Neurons	3	3
FBgn0015399	5788	kek1	9.76488	5.55737	18.5874	0.00398627	0.040354	GlialCells	Neurons	3	3
FBgn0040080	3279	pins	12.182	4.12108	28.1107	0.00399073	0.040354	GlialCells	Neurons	3	3
FBgn0033853	3271	CG6145	13.2124	5.14646	28.1102	0.00399085	0.040354	GlialCells	Neurons	3	3
FBgn0032048	1295	Dh31	13.3893	5.32286	28.1087	0.00399131	0.040354	GlialCells	Neurons	3	3
FBgn0032763	1839	CG17568	12.219	4.15784	28.1027	0.00399303	0.040354	GlialCells	Neurons	3	3
FBgn0039381	2985	SppL	10.351	5.13129	18.5684	0.00399664	0.040354	GlialCells	Neurons	3	3
FBgn0052206	7272	CG32206	8.98021	5.18139	18.568	0.00399686	0.040354	GlialCells	Neurons	3	3
FBgn0027872	1382	rdgBbeta	10.0273	4.78194	18.561	0.00400067	0.040354	GlialCells	Neurons	3	3
FBgn0027549	2704	Nulp1	10.5851	5.36394	18.539	0.00401274	0.040354	GlialCells	Neurons	3	3
FBgn0037028	2625	CG3618	11.4482	6.19266	18.535	0.00401496	0.040354	GlialCells	Neurons	3	3
FBgn0040600	1583	CG13631	-10.1358	8.29136	18.5332	0.00401595	0.040354	GlialCells	Neurons	3	3
FBgn0003317	2865	sax	14.208	6.13968	27.9986	0.00402332	0.040354	GlialCells	Neurons	3	3
FBgn0034261	3677	HPS4	8.07826	7.16279	18.5156	0.00402561	0.040354	GlialCells	Neurons	3	3
FBgn0030343	5157	ATP7	12.2854	4.22377	27.9815	0.00402832	0.040354	GlialCells	Neurons	3	3
FBgn0034722	3161	Rtf1	12.2156	4.1544	27.9749	0.00403025	0.040354	GlialCells	Neurons	3	3
FBgn0031817	1369	HemK1	11.0698	5.81627	18.5015	0.00403341	0.040354	GlialCells	Neurons	3	3
FBgn0030915	1276	CG6179	12.3452	4.28319	27.927	0.00404436	0.0403847	GlialCells	Neurons	3	3
FBgn0037566	1220	mRpL1	9.37422	5.56034	18.4661	0.00405306	0.0403847	GlialCells	Neurons	3	3
FBgn0030398	818	Cpr11B	12.0393	3.97933	27.8873	0.00405606	0.0403847	GlialCells	Neurons	3	3
FBgn0014870	5690	Psi	11.1701	5.94495	18.4601	0.00405639	0.0403847	GlialCells	Neurons	3	3
FBgn0031244	1452	CG11601	9.91816	4.6732	18.4419	0.00406656	0.0403852	GlialCells	Neurons	3	3
FBgn0004034	2038	y	13.2449	5.17882	27.8356	0.0040714	0.0403852	GlialCells	Neurons	3	3
FBgn0262582	12579	cic	11.6147	6.59764	18.4247	0.00407616	0.0403852	GlialCells	Neurons	3	3
FBgn0033268	1076	Obp44a	-8.04077	7.01937	18.4244	0.00407634	0.0403852	GlialCells	Neurons	3	3
FBgn0040697	1586	Teh3	14.1394	6.07121	27.796	0.00408321	0.0404039	GlialCells	Neurons	3	3
FBgn0024184	2999	unc-4	12.0037	3.94398	27.7786	0.00408843	0.0404063	GlialCells	Neurons	3	3
FBgn0038432	1838	CG14883	11.5446	6.52766	18.3591	0.00411321	0.0405792	GlialCells	Neurons	3	3
FBgn0034938	1340	CG3803	12.5986	4.53524	27.6872	0.00411594	0.0405792	GlialCells	Neurons	3	3
FBgn0039089	3358	beat-IV	10.7046	5.48275	18.3377	0.00412534	0.0405824	GlialCells	Neurons	3	3
FBgn0285913	3003	red	11.094	5.86936	18.3285	0.00413063	0.0405824	GlialCells	Neurons	3	3
FBgn0023534	1344	CG17778	12.6444	4.58077	27.6235	0.00413523	0.0405824	GlialCells	Neurons	3	3
FBgn0031657	1153	CG3756	12.5129	4.44996	27.6201	0.00413626	0.0405824	GlialCells	Neurons	3	3
FBgn0037329	1675	POLDIP2	10.9195	5.696	18.2612	0.00416927	0.040794	GlialCells	Neurons	3	3
FBgn0033808	988	CG4627	11.9223	3.86327	27.5051	0.00417149	0.040794	GlialCells	Neurons	3	3
FBgn0031774	1498	CG9147	10.2556	5.03649	18.2548	0.00417296	0.040794	GlialCells	Neurons	3	3
FBgn0086362	1465	spn-F	12.247	4.18559	27.481	0.00417892	0.040794	GlialCells	Neurons	3	3
FBgn0033086	996	CG9410	11.9753	3.91581	27.4679	0.00418297	0.040794	GlialCells	Neurons	3	3
FBgn0020236	4339	ATPCL	11.5279	7.15559	18.1741	0.00421993	0.0408533	GlialCells	Neurons	3	3
FBgn0037549	2375	CG7878	10.8198	5.59703	18.1717	0.00422139	0.0408533	GlialCells	Neurons	3	3
FBgn0035294	1682	Mfap1	12.0146	3.95482	27.3415	0.00422233	0.0408533	GlialCells	Neurons	3	3
FBgn0029094	1505	asf1	10.0356	4.16334	18.1659	0.00422475	0.0408533	GlialCells	Neurons	3	3
FBgn0019650	3921	toy	11.3146	6.97682	18.1486	0.00423497	0.0408533	GlialCells	Neurons	3	3
FBgn0039936	5274	Gyf	9.85847	7.59371	18.1399	0.0042401	0.0408533	GlialCells	Neurons	3	3
FBgn0260962	3881	pic	13.01	4.94474	27.2689	0.0042452	0.0408533	GlialCells	Neurons	3	3
FBgn0031866	5645	Nlg2	13.973	5.90507	27.2685	0.0042453	0.0408533	GlialCells	Neurons	3	3
FBgn0026582	1347	Hmg-2	11.9513	3.89209	27.2549	0.00424963	0.0408533	GlialCells	Neurons	3	3
FBgn0259173	5591	corn	12.5285	4.46548	27.2437	0.00425317	0.0408533	GlialCells	Neurons	3	3
FBgn0004118	4018	nAChRbeta2	11.3186	6.98079	18.1153	0.00425464	0.0408533	GlialCells	Neurons	3	3
FBgn0030206	2246	CG2889	10.1624	4.9166	18.1072	0.00425942	0.0408533	GlialCells	Neurons	3	3
FBgn0250754	10901	CG42232	12.8456	4.78108	27.2102	0.0042638	0.0408533	GlialCells	Neurons	3	3
FBgn0028695	3041	Rpn1	11.0505	5.82612	18.0768	0.00427758	0.0408533	GlialCells	Neurons	3	3
FBgn0037526	2748	ArgRS-m	12.0985	4.03813	27.1515	0.00428251	0.0408533	GlialCells	Neurons	3	3
FBgn0038058	2244	CG5608	10.5442	5.30934	18.0525	0.00429213	0.0408533	GlialCells	Neurons	3	3
FBgn0029092	3022	ced-6	-14.3755	8.82324	18.042	0.0042984	0.0408533	GlialCells	Neurons	3	3
FBgn0036988	2033	CG5262	8.79148	4.98181	18.0219	0.00431049	0.0408533	GlialCells	Neurons	3	3
FBgn0030943	1249	Nup35	11.9375	3.87835	27.0617	0.00431139	0.0408533	GlialCells	Neurons	3	3
FBgn0032956	3426	Cul2	14.1603	6.09207	27.0611	0.00431157	0.0408533	GlialCells	Neurons	3	3
FBgn0030552	1399	mRpL38	12.0286	3.96878	27.0493	0.00431537	0.0408533	GlialCells	Neurons	3	3
FBgn0038603	4316	PKD	12.1351	4.07444	27.0429	0.00431745	0.0408533	GlialCells	Neurons	3	3
FBgn0033347	1372	CG8248	11.11	5.85615	18.0033	0.00432174	0.0408533	GlialCells	Neurons	3	3
FBgn0083068	1031	CG33947	11.886	3.82728	27.0178	0.00432561	0.0408533	GlialCells	Neurons	3	3
FBgn0038740	6617	CG4562	9.8304	3.81208	17.9918	0.00432873	0.0408533	GlialCells	Neurons	3	3
FBgn0010387	432	Acbp2	-11.8501	3.79119	26.9575	0.00434522	0.0408533	GlialCells	Neurons	3	3
FBgn0024889	2322	Kap-alpha1	10.3841	5.13637	17.9589	0.00434876	0.0408533	GlialCells	Neurons	3	3
FBgn0032322	1013	CG16743	-9.48691	10.0771	17.9563	0.00435029	0.0408533	GlialCells	Neurons	3	3
FBgn0262904	1657	asRNA:CR43259	-13.29	5.22366	26.9364	0.00435211	0.0408533	GlialCells	Neurons	3	3
FBgn0031782	1724	WDR79	12.7393	4.67526	26.9255	0.00435569	0.0408533	GlialCells	Neurons	3	3
FBgn0030913	6236	CG6123	11.3085	6.05314	17.9331	0.00436451	0.0408533	GlialCells	Neurons	3	3
FBgn0033475	1239	CG12129	12.1993	4.13825	26.8948	0.00436579	0.0408533	GlialCells	Neurons	3	3
FBgn0013435	1251	Cdc2rk	11.9563	3.89701	26.885	0.00436901	0.0408533	GlialCells	Neurons	3	3
FBgn0262018	7989	CadN2	8.9893	4.26488	17.9212	0.00437181	0.0408533	GlialCells	Neurons	3	3
FBgn0039942	1828	CG17163	11.5484	6.53142	17.8868	0.004393	0.0408533	GlialCells	Neurons	3	3
FBgn0038472	1185	CG3995	12.1069	4.04653	26.7934	0.00439931	0.0408533	GlialCells	Neurons	3	3
FBgn0038858	1633	CG5793	-14.2478	6.17931	26.7889	0.00440082	0.0408533	GlialCells	Neurons	3	3
FBgn0038223	5489	Afti	11.4335	6.20748	17.8668	0.00440541	0.0408533	GlialCells	Neurons	3	3
FBgn0004107	2299	Cdk2	12.168	4.10718	26.7673	0.00440801	0.0408533	GlialCells	Neurons	3	3
FBgn0021750	2552	SerRS-m	11.9905	3.93092	26.733	0.00441947	0.0408533	GlialCells	Neurons	3	3
FBgn0034304	3315	CG5742	10.4506	5.20238	17.8401	0.00442204	0.0408533	GlialCells	Neurons	3	3
FBgn0033899	1475	CG13016	11.8906	3.83186	26.7209	0.0044235	0.0408533	GlialCells	Neurons	3	3
FBgn0085433	3221	CG34404	11.8222	6.56619	17.8238	0.00443217	0.0408533	GlialCells	Neurons	3	3
FBgn0263257	14670	Cngl	8.15224	6.65639	17.8178	0.00443597	0.0408533	GlialCells	Neurons	3	3
FBgn0036272	2092	Sms	9.43681	5.22989	17.7729	0.00446418	0.0408533	GlialCells	Neurons	3	3
FBgn0264305	5452	CG43783	12.1144	4.05386	26.5929	0.00446672	0.0408533	GlialCells	Neurons	3	3
FBgn0035064	1540	TyrRS-m	12.0654	4.00531	26.5731	0.00447343	0.0408533	GlialCells	Neurons	3	3
FBgn0038787	3569	CG4360	12.4312	4.36868	26.5658	0.00447594	0.0408533	GlialCells	Neurons	3	3
FBgn0039170	1516	CG13609	12.1233	4.0628	26.5256	0.00448967	0.0408533	GlialCells	Neurons	3	3
FBgn0037739	1519	CG12948	11.9634	3.904	26.5124	0.0044942	0.0408533	GlialCells	Neurons	3	3
FBgn0034406	1576	Jheh3	-14.9089	6.83956	26.5043	0.00449697	0.0408533	GlialCells	Neurons	3	3
FBgn0026149	1664	BCL7-like	11.9218	3.86275	26.4989	0.00449881	0.0408533	GlialCells	Neurons	3	3
FBgn0025809	1507	Paf-AHalpha	10.2904	5.0711	17.7183	0.00449882	0.0408533	GlialCells	Neurons	3	3
FBgn0052475	3413	mthl8	11.2366	6.01102	17.7118	0.00450302	0.0408533	GlialCells	Neurons	3	3
FBgn0001224	884	Hsp23	9.28294	5.58637	17.7021	0.00450917	0.0408533	GlialCells	Neurons	3	3
FBgn0261934	12226	dikar	10.2912	5.04425	17.6978	0.00451194	0.0408533	GlialCells	Neurons	3	3
FBgn0261262	8687	CG42613	-2.91496	9.28644	17.6969	0.0045125	0.0408533	GlialCells	Neurons	3	3
FBgn0020764	1842	Alas	8.62867	4.42642	17.6921	0.00451559	0.0408533	GlialCells	Neurons	3	3
FBgn0266801	13576	CG45263	9.95676	6.33612	17.6813	0.00452254	0.0408533	GlialCells	Neurons	3	3
FBgn0039528	5800	dsd	12.1038	4.04337	26.3657	0.00454487	0.0408533	GlialCells	Neurons	3	3
FBgn0035370	1320	Non2	13.7437	5.67624	26.3467	0.00455153	0.0408533	GlialCells	Neurons	3	3
FBgn0283500	2496	Sac1	13.2066	5.14068	26.3392	0.00455411	0.0408533	GlialCells	Neurons	3	3
FBgn0032845	1634	CG10747	11.7892	3.73127	26.3344	0.00455582	0.0408533	GlialCells	Neurons	3	3
FBgn0011818	3223	oaf	12.3293	4.26739	26.316	0.00456226	0.0408533	GlialCells	Neurons	3	3
FBgn0086712	2033	Egm	10.4513	5.43073	17.6135	0.00456634	0.0408533	GlialCells	Neurons	3	3
FBgn0032225	2086	CG5022	12.186	4.12502	26.3024	0.004567	0.0408533	GlialCells	Neurons	3	3
FBgn0031858	3254	CG17378	12.7376	4.67351	26.295	0.00456963	0.0408533	GlialCells	Neurons	3	3
FBgn0004643	2567	Zw10	11.1726	5.94746	17.591	0.00458099	0.0408533	GlialCells	Neurons	3	3
FBgn0264503	6457	CG43902	10.3679	5.34707	17.5838	0.00458574	0.0408533	GlialCells	Neurons	3	3
FBgn0035254	1348	CG7974	11.9155	3.85653	26.2471	0.00458648	0.0408533	GlialCells	Neurons	3	3
FBgn0035699	4303	CG13300	11.888	3.82928	26.23	0.00459252	0.0408533	GlialCells	Neurons	3	3
FBgn0029708	4050	CG3556	9.79321	7.71051	17.5732	0.00459268	0.0408533	GlialCells	Neurons	3	3
FBgn0037942	1311	CG14721	10.1784	4.93243	17.5658	0.00459749	0.0408533	GlialCells	Neurons	3	3
FBgn0028717	3335	Lnk	10.8095	5.58683	17.5589	0.00460202	0.0408533	GlialCells	Neurons	3	3
FBgn0031652	1453	jet	12.1866	4.12557	26.2025	0.00460226	0.0408533	GlialCells	Neurons	3	3
FBgn0033101	1303	CG9436	-12.8224	7.31114	17.5549	0.00460466	0.0408533	GlialCells	Neurons	3	3
FBgn0031535	1072	CG12795	12.1741	4.11321	26.1916	0.00460613	0.0408533	GlialCells	Neurons	3	3
FBgn0029664	1472	CG10802	12.0205	3.96076	26.1836	0.00460897	0.0408533	GlialCells	Neurons	3	3
FBgn0038425	1054	CG14881	11.7639	3.70626	26.181	0.00460988	0.0408533	GlialCells	Neurons	3	3
FBgn0034808	2043	CG9896	10.1805	5.15914	17.5181	0.00462897	0.0408533	GlialCells	Neurons	3	3
FBgn0014011	2429	Rac2	-14.5201	6.45118	26.1232	0.00463049	0.0408533	GlialCells	Neurons	3	3
FBgn0000299	6165	Col4a1	-15.1342	7.06461	26.0951	0.00464059	0.0408533	GlialCells	Neurons	3	3
FBgn0285991	2564	hpRNA:CR18854	11.8003	3.74233	26.0831	0.00464488	0.0408533	GlialCells	Neurons	3	3
FBgn0037304	1992	CG1113	9.77179	3.90441	17.479	0.0046549	0.0408533	GlialCells	Neurons	3	3
FBgn0050169	3291	Brca2	13.2768	5.21064	26.0476	0.00465766	0.0408533	GlialCells	Neurons	3	3
FBgn0011260	4171	Sema2a	11.1974	6.1814	17.4718	0.00465973	0.0408533	GlialCells	Neurons	3	3
FBgn0033350	1220	CG8237	6.66863	4.50557	17.4674	0.00466269	0.0408533	GlialCells	Neurons	3	3
FBgn0030230	3997	Rph	11.7705	3.71275	26.0295	0.00466421	0.0408533	GlialCells	Neurons	3	3
FBgn0030738	3003	CG9915	12.8787	4.81404	26.0136	0.00466994	0.0408533	GlialCells	Neurons	3	3
FBgn0037098	8262	Wnk	10.0879	5.06628	17.4552	0.00467083	0.0408533	GlialCells	Neurons	3	3
FBgn0033971	2024	CG10209	12.6223	4.55881	26.0011	0.00467449	0.0408533	GlialCells	Neurons	3	3
FBgn0039465	2635	Tsp97E	8.43323	9.86487	17.4244	0.0046915	0.0408533	GlialCells	Neurons	3	3
FBgn0035060	5448	Eps-15	9.9199	6.19767	17.4173	0.00469629	0.0408533	GlialCells	Neurons	3	3
FBgn0033627	2189	CG13204	11.7539	3.69635	25.9352	0.00469848	0.0408533	GlialCells	Neurons	3	3
FBgn0033686	1573	Hen1	11.8622	3.80373	25.9044	0.00470974	0.0408533	GlialCells	Neurons	3	3
FBgn0015400	6939	kek2	10.8586	5.60703	17.3912	0.00471397	0.0408533	GlialCells	Neurons	3	3
FBgn0085370	7703	Pde11	-4.19057	7.94993	17.3864	0.00471722	0.0408533	GlialCells	Neurons	3	3
FBgn0053202	4651	dpr11	9.83806	6.14001	17.3843	0.00471864	0.0408533	GlialCells	Neurons	3	3
FBgn0035807	2674	CG7492	10.1141	6.30908	17.3822	0.00472008	0.0408533	GlialCells	Neurons	3	3
FBgn0025680	1896	cry	-15.0901	7.02057	25.8416	0.00473285	0.0408533	GlialCells	Neurons	3	3
FBgn0037491	1415	CG1227	11.9567	3.89739	25.8218	0.00474018	0.0408533	GlialCells	Neurons	3	3
FBgn0038053	2004	CG18549	12.6412	4.57761	25.8031	0.00474712	0.0408533	GlialCells	Neurons	3	3
FBgn0014075	5316	Uggt	10.0272	4.1551	17.3387	0.00474976	0.0408533	GlialCells	Neurons	3	3
FBgn0038679	6526	CG6040	-15.9141	7.84405	25.7902	0.00475189	0.0408533	GlialCells	Neurons	3	3
FBgn0036671	1826	CG9951	9.66999	4.42596	17.3313	0.00475477	0.0408533	GlialCells	Neurons	3	3
FBgn0085414	4704	dpr12	9.75407	6.88573	17.3291	0.0047563	0.0408533	GlialCells	Neurons	3	3
FBgn0051550	3357	CG31550	9.48413	5.2771	17.3285	0.0047567	0.0408533	GlialCells	Neurons	3	3
FBgn0261508	255	CG42656	-11.6464	3.58919	25.7603	0.00476301	0.0408533	GlialCells	Neurons	3	3
FBgn0029685	3915	CG2938	11.2368	6.01126	17.3123	0.00476782	0.0408533	GlialCells	Neurons	3	3
FBgn0032671	2041	JMJD4	13.2521	5.18608	25.7465	0.00476815	0.0408533	GlialCells	Neurons	3	3
FBgn0028523	1883	CG5888	-15.3241	7.25443	25.7182	0.00477873	0.0408533	GlialCells	Neurons	3	3
FBgn0036305	2518	CG10984	9.08423	5.38835	17.2913	0.00478235	0.0408533	GlialCells	Neurons	3	3
FBgn0260444	2189	Not10	9.61396	4.39806	17.2888	0.00478406	0.0408533	GlialCells	Neurons	3	3
FBgn0027499	4856	wde	13.1907	5.12485	25.6768	0.00479426	0.0408533	GlialCells	Neurons	3	3
FBgn0260012	4929	pds5	12.8301	4.76555	25.6672	0.00479788	0.0408533	GlialCells	Neurons	3	3
FBgn0035643	1787	CG13287	8.59223	4.78391	17.2553	0.00480731	0.0408533	GlialCells	Neurons	3	3
FBgn0030581	3702	CG14408	10.7003	5.68185	17.2513	0.00481007	0.0408533	GlialCells	Neurons	3	3
FBgn0030465	1959	CG15743	11.98	3.92047	25.6292	0.00481223	0.0408533	GlialCells	Neurons	3	3
FBgn0034181	2753	CG8963	12.9684	4.9033	25.6263	0.00481331	0.0408533	GlialCells	Neurons	3	3
FBgn0026323	3941	Tak1	14.0071	5.9391	25.6157	0.00481731	0.0408533	GlialCells	Neurons	3	3
FBgn0036890	2423	CG9368	10.464	5.44345	17.2343	0.00482192	0.0408533	GlialCells	Neurons	3	3
FBgn0053516	3160	dpr3	12.201	4.13994	25.602	0.00482251	0.0408533	GlialCells	Neurons	3	3
FBgn0041630	2211	Hexo1	13.0772	5.01171	25.5986	0.00482379	0.0408533	GlialCells	Neurons	3	3
FBgn0005564	4606	Shal	8.80143	5.10684	17.2254	0.00482813	0.0408533	GlialCells	Neurons	3	3
FBgn0001233	2960	Hsp83	7.55264	7.21618	17.2225	0.00483018	0.0408533	GlialCells	Neurons	3	3
FBgn0024887	1453	kin17	11.7198	3.66257	25.5798	0.00483095	0.0408533	GlialCells	Neurons	3	3
FBgn0027539	2831	lili	13.0081	4.94286	25.5686	0.0048352	0.0408533	GlialCells	Neurons	3	3
FBgn0266313	971	lncRNA:CR44978	11.7167	3.6595	25.5675	0.00483562	0.0408533	GlialCells	Neurons	3	3
FBgn0050122	4623	CG30122	9.44747	5.24051	17.2054	0.00484217	0.0408533	GlialCells	Neurons	3	3
FBgn0032957	6270	CG2225	11.9891	3.9295	25.5466	0.00484359	0.0408533	GlialCells	Neurons	3	3
FBgn0028888	6080	CG4168	9.71716	4.47291	17.1672	0.00486906	0.0409033	GlialCells	Neurons	3	3
FBgn0031008	1633	CG8010	12.173	4.11216	25.468	0.00487374	0.0409033	GlialCells	Neurons	3	3
FBgn0031194	4272	CG17598	11.1407	6.1249	17.1473	0.00488316	0.0409033	GlialCells	Neurons	3	3
FBgn0029768	3730	SPR	-4.6866	8.83106	17.1457	0.00488433	0.0409033	GlialCells	Neurons	3	3
FBgn0028979	5708	tio	11.7456	3.68808	25.4194	0.00489249	0.0409033	GlialCells	Neurons	3	3
FBgn0262509	9946	nrm	11.3992	6.38262	17.1231	0.0049004	0.0409033	GlialCells	Neurons	3	3
FBgn0013717	2989	not	9.55369	4.31018	17.115	0.00490618	0.0409033	GlialCells	Neurons	3	3
FBgn0051510	4289	CG31510	13.3065	5.24021	25.3767	0.00490906	0.0409033	GlialCells	Neurons	3	3
FBgn0085447	23781	sif	10.7613	5.74335	17.1079	0.00491127	0.0409033	GlialCells	Neurons	3	3
FBgn0030411	1234	CG2540	11.9612	3.90193	25.3699	0.00491172	0.0409033	GlialCells	Neurons	3	3
FBgn0032614	2818	CG13284	10.3361	5.08872	17.1039	0.0049141	0.0409033	GlialCells	Neurons	3	3
FBgn0033192	8926	Corin	7.37648	5.27523	17.0987	0.00491781	0.0409033	GlialCells	Neurons	3	3
FBgn0260660	6568	Mp	9.84009	4.81859	17.0927	0.00492214	0.0409033	GlialCells	Neurons	3	3
FBgn0262743	7157	Fs(2)Ket	9.844	6.97745	17.0846	0.00492793	0.0409033	GlialCells	Neurons	3	3
FBgn0038957	1661	CG7059	9.67368	3.8082	17.0818	0.00492995	0.0409033	GlialCells	Neurons	3	3
FBgn0265101	1085	Sgt1	9.54147	4.29798	17.0749	0.00493494	0.0409033	GlialCells	Neurons	3	3
FBgn0038046	1365	CG5641	9.93996	4.91792	17.0688	0.00493931	0.0409033	GlialCells	Neurons	3	3
FBgn0035906	1743	GstO2	9.80333	3.78511	17.0675	0.00494026	0.0409033	GlialCells	Neurons	3	3
FBgn0041205	1421	key	11.0221	6.00626	17.0563	0.00494833	0.0409284	GlialCells	Neurons	3	3
FBgn0035713	6688	velo	10.13	5.10858	17.0411	0.00495929	0.0409773	GlialCells	Neurons	3	3
FBgn0029152	2884	Mkrn1	11.266	6.89303	17.0294	0.00496778	0.0410057	GlialCells	Neurons	3	3
FBgn0034070	6502	SP2353	9.81068	5.99387	17.0138	0.00497912	0.0410261	GlialCells	Neurons	3	3
FBgn0028481	4160	CG4341	12.3033	4.24155	25.1838	0.00498495	0.0410261	GlialCells	Neurons	3	3
FBgn0261611	6071	CG42700	11.6613	3.6046	25.1812	0.00498599	0.0410261	GlialCells	Neurons	3	3
FBgn0028983	1297	Spn55B	12.1316	4.07102	25.1699	0.00499048	0.0410261	GlialCells	Neurons	3	3
FBgn0028686	1553	Rpt3	9.85741	4.83576	16.9804	0.00500355	0.0410919	GlialCells	Neurons	3	3
FBgn0016038	1379	Vsp37A	11.4091	6.39252	16.9676	0.00501291	0.0411272	GlialCells	Neurons	3	3
FBgn0038237	6535	Pde6	6.83745	5.90649	16.96	0.00501856	0.0411292	GlialCells	Neurons	3	3
FBgn0259714	3150	DIP-epsilon	9.75713	5.54964	16.9535	0.0050233	0.0411292	GlialCells	Neurons	3	3
FBgn0037182	2692	ArfGAP3	9.89516	4.87316	16.9308	0.00504009	0.0411866	GlialCells	Neurons	3	3
FBgn0035586	1923	Fitm	11.8542	3.79577	25.0341	0.00504499	0.0411866	GlialCells	Neurons	3	3
FBgn0037060	3270	CG10508	11.0212	6.00528	16.9234	0.00504553	0.0411866	GlialCells	Neurons	3	3
FBgn0052333	6432	CG32333	9.66525	4.44907	16.8833	0.00507535	0.0413883	GlialCells	Neurons	3	3
FBgn0267350	7054	PI4KIIIalpha	12.7664	4.7022	24.9104	0.00509539	0.0414472	GlialCells	Neurons	3	3
FBgn0036660	3145	CG13025	12.308	4.24627	24.9056	0.00509736	0.0414472	GlialCells	Neurons	3	3
FBgn0031835	8072	CG11319	10.3577	5.13796	16.8458	0.00510345	0.0414472	GlialCells	Neurons	3	3
FBgn0037779	1002	CG12811	-11.8998	3.84041	24.8801	0.00510784	0.0414472	GlialCells	Neurons	3	3
FBgn0052529	13107	Hers	10.7538	5.73588	16.836	0.00511085	0.0414472	GlialCells	Neurons	3	3
FBgn0027866	4260	CG9776	9.80171	4.78056	16.8274	0.00511731	0.0414472	GlialCells	Neurons	3	3
FBgn0036007	3195	path	9.14659	5.45047	16.8134	0.0051279	0.0414472	GlialCells	Neurons	3	3
FBgn0036340	3862	SRm160	11.7349	3.67754	24.8303	0.00512842	0.0414472	GlialCells	Neurons	3	3
FBgn0052792	2071	ppk8	11.6749	3.61809	24.8223	0.00513175	0.0414472	GlialCells	Neurons	3	3
FBgn0023522	1892	CG11596	12.0976	4.03725	24.8177	0.00513365	0.0414472	GlialCells	Neurons	3	3
FBgn0266848	3580	wap	9.53403	5.70654	16.7945	0.00514225	0.0414753	GlialCells	Neurons	3	3
FBgn0038811	1466	Pus1	11.6742	3.61734	24.7651	0.00515553	0.0415029	GlialCells	Neurons	3	3
FBgn0000119	6024	arr	9.63773	4.42169	16.7765	0.0051559	0.0415029	GlialCells	Neurons	3	3
FBgn0000179	6095	bi	11.8075	3.7494	24.7453	0.00516382	0.0415203	GlialCells	Neurons	3	3
FBgn0030358	3776	CG10362	10.142	4.12218	16.7594	0.00516893	0.0415203	GlialCells	Neurons	3	3
FBgn0028331	3493	l(1)G0289	-3.16942	8.78303	16.7353	0.00518741	0.0415203	GlialCells	Neurons	3	3
FBgn0040366	3018	CG11398	11.6952	3.63816	24.686	0.00518871	0.0415203	GlialCells	Neurons	3	3
FBgn0039632	3325	Cul5	9.59896	4.38315	16.7318	0.00519012	0.0415203	GlialCells	Neurons	3	3
FBgn0011232	3558	scat	8.56848	4.53203	16.7305	0.00519111	0.0415203	GlialCells	Neurons	3	3
FBgn0033985	1377	CG10257	12.1199	4.05938	24.6607	0.0051994	0.0415203	GlialCells	Neurons	3	3
FBgn0015766	2902	Msr-110	-11.3736	11.5028	16.7183	0.00520052	0.0415203	GlialCells	Neurons	3	3
FBgn0036263	2895	thoc6	9.62489	3.60773	16.7108	0.0052063	0.0415203	GlialCells	Neurons	3	3
FBgn0261804	6916	CG42750	9.87132	3.85273	16.707	0.00520923	0.0415203	GlialCells	Neurons	3	3
FBgn0036052	2233	CG10809	8.93002	4.70937	16.6931	0.00521998	0.0415652	GlialCells	Neurons	3	3
FBgn0038853	5353	RhoGAP93B	9.98674	6.18201	16.683	0.00522782	0.0415868	GlialCells	Neurons	3	3
FBgn0036062	1534	CG6685	11.7668	3.70914	24.5796	0.0052338	0.0415936	GlialCells	Neurons	3	3
FBgn0031401	2692	papi	13.227	5.16098	24.5307	0.00525472	0.041719	GlialCells	Neurons	3	3
FBgn0052677	10158	X11Lbeta	8.73034	4.80431	16.6255	0.00527267	0.0418206	GlialCells	Neurons	3	3
FBgn0031149	2755	Stt3A	13.0161	4.95088	24.4473	0.00529066	0.0419115	GlialCells	Neurons	3	3
FBgn0032030	1089	Wdr82	9.70967	4.68937	16.5961	0.00529583	0.0419115	GlialCells	Neurons	3	3
FBgn0032506	4191	CG9395	9.97162	4.94966	16.5913	0.00529963	0.0419115	GlialCells	Neurons	3	3
FBgn0030323	1246	Vlet	11.7217	3.66447	24.3746	0.0053223	0.0420142	GlialCells	Neurons	3	3
FBgn0033249	1459	CG11191	8.95307	5.12568	16.5466	0.00533505	0.0420142	GlialCells	Neurons	3	3
FBgn0038683	2948	CG11779	11.8759	3.8172	24.3247	0.00534413	0.0420142	GlialCells	Neurons	3	3
FBgn0053203	3243	CG33203	9.71074	6.79731	16.5348	0.00534448	0.0420142	GlialCells	Neurons	3	3
FBgn0028476	5004	Usp1	11.6208	3.56454	24.3152	0.00534833	0.0420142	GlialCells	Neurons	3	3
FBgn0037184	1506	CG14450	13.6124	5.54527	24.3147	0.00534855	0.0420142	GlialCells	Neurons	3	3
FBgn0030686	1243	mRpL3	12.564	4.50075	24.314	0.00534886	0.0420142	GlialCells	Neurons	3	3
FBgn0039260	3310	Smg6	10.6758	5.65711	16.5207	0.00535576	0.0420277	GlialCells	Neurons	3	3
FBgn0043796	2018	CG12219	9.69232	4.44821	16.5102	0.00536414	0.0420332	GlialCells	Neurons	3	3
FBgn0027356	3205	Amph	-4.57433	9.64018	16.5069	0.00536682	0.0420332	GlialCells	Neurons	3	3
FBgn0037710	1589	CG9393	9.57724	4.33363	16.4978	0.00537414	0.0420499	GlialCells	Neurons	3	3
FBgn0033240	1591	CG2906	9.77687	4.75595	16.4543	0.00540923	0.0422837	GlialCells	Neurons	3	3
FBgn0038147	1459	CCHa2	14.2951	6.22664	24.1451	0.0054239	0.0423365	GlialCells	Neurons	3	3
FBgn0051974	1908	CG31974	-10.4211	4.87888	16.4324	0.00542708	0.0423365	GlialCells	Neurons	3	3
FBgn0026316	999	Ubc10	9.89378	5.18549	16.4268	0.00543163	0.0423365	GlialCells	Neurons	3	3
FBgn0030648	3154	CG6340	11.0823	6.99192	16.4064	0.00544832	0.0424258	GlialCells	Neurons	3	3
FBgn0003559	3014	su(f)	11.1275	6.1117	16.391	0.00546093	0.0424365	GlialCells	Neurons	3	3
FBgn0037638	2450	CG8379	9.93644	4.71908	16.3901	0.00546164	0.0424365	GlialCells	Neurons	3	3
FBgn0041174	1309	Vhl	9.56236	4.31881	16.3856	0.00546539	0.0424365	GlialCells	Neurons	3	3
FBgn0264607	4588	CaMKII	4.9089	10.5565	16.3719	0.00547669	0.0424836	GlialCells	Neurons	3	3
FBgn0036697	2379	rogdi	9.90538	6.71031	16.3628	0.00548413	0.0424927	GlialCells	Neurons	3	3
FBgn0040394	1936	CG16903	9.72347	4.70304	16.3578	0.00548833	0.0424927	GlialCells	Neurons	3	3
FBgn0035390	1586	scramb2	8.90252	5.28343	16.3412	0.00550205	0.0425197	GlialCells	Neurons	3	3
FBgn0038975	10699	Nrx-1	10.8309	7.74231	16.3387	0.00550411	0.0425197	GlialCells	Neurons	3	3
FBgn0264694	946	mgr	11.5871	3.53113	23.9608	0.00550755	0.0425197	GlialCells	Neurons	3	3
FBgn0029506	1463	Tsp42Ee	-2.20609	10.2195	16.3161	0.00552295	0.042592	GlialCells	Neurons	3	3
FBgn0039347	3425	CG5071	11.6806	3.62373	23.9158	0.00552822	0.042592	GlialCells	Neurons	3	3
FBgn0038583	2367	CG7183	11.9532	3.8939	23.8998	0.00553565	0.042592	GlialCells	Neurons	3	3
FBgn0028370	4760	kek3	11.865	3.80643	23.8949	0.0055379	0.042592	GlialCells	Neurons	3	3
FBgn0264907	4907	CG44098	9.94956	4.92754	16.2861	0.00554802	0.0426294	GlialCells	Neurons	3	3
FBgn0029873	1808	CG3918	11.6179	3.56158	23.8474	0.00555991	0.0426748	GlialCells	Neurons	3	3
FBgn0011335	1513	vers	11.5528	3.49717	23.827	0.00556939	0.0426748	GlialCells	Neurons	3	3
FBgn0000239	3116	bur	13.1461	5.0804	23.8264	0.00556971	0.0426748	GlialCells	Neurons	3	3
FBgn0028499	2729	CG7985	12.994	4.92886	23.8058	0.00557933	0.0426756	GlialCells	Neurons	3	3
FBgn0024326	4110	Mkk4	10.723	5.70479	16.2468	0.00558105	0.0426756	GlialCells	Neurons	3	3
FBgn0037376	1648	Hat1	13.4664	5.39974	23.7919	0.00558581	0.0426756	GlialCells	Neurons	3	3
FBgn0037707	1370	RnpS1	11.6031	3.54697	23.7791	0.00559179	0.0426756	GlialCells	Neurons	3	3
FBgn0029002	1508	miple2	11.8111	3.75301	23.76	0.00560078	0.0426756	GlialCells	Neurons	3	3
FBgn0040726	3598	dpr1	10.4321	5.18396	16.2228	0.00560137	0.0426756	GlialCells	Neurons	3	3
FBgn0263979	1828	Caf1-55	7.09723	4.41173	16.2108	0.00561157	0.0427132	GlialCells	Neurons	3	3
FBgn0031392	2993	AIF	11.6108	3.55465	23.7215	0.00561892	0.0427211	GlialCells	Neurons	3	3
FBgn0261285	4134	Ppcs	10.0935	4.84801	16.1965	0.00562381	0.0427211	GlialCells	Neurons	3	3
FBgn0035477	4282	CG14982	12.0587	3.99859	23.6877	0.00563488	0.0427211	GlialCells	Neurons	3	3
FBgn0027835	6962	Dp1	10.273	4.25276	16.1827	0.00563561	0.0427211	GlialCells	Neurons	3	3
FBgn0015577	3455	alpha-Est9	8.40403	4.79825	16.1788	0.00563894	0.0427211	GlialCells	Neurons	3	3
FBgn0038890	5037	CG7956	11.0423	6.02656	16.1638	0.00565177	0.0427518	GlialCells	Neurons	3	3
FBgn0032151	7779	nAChRalpha6	10.9162	8.10293	16.16	0.0056551	0.0427518	GlialCells	Neurons	3	3
FBgn0026261	981	bonsai	11.5418	3.48632	23.6375	0.00565879	0.0427518	GlialCells	Neurons	3	3
FBgn0050419	3812	CG30419	9.19597	4.84957	16.1479	0.00566548	0.0427573	GlialCells	Neurons	3	3
FBgn0038540	702	CG14321	11.5101	3.45499	23.6139	0.00567006	0.0427573	GlialCells	Neurons	3	3
FBgn0053145	2316	GalT1	10.9994	5.98337	16.1291	0.00568173	0.0428055	GlialCells	Neurons	3	3
FBgn0037544	1880	CG11035	11.5249	3.46955	23.5627	0.00569462	0.0428628	GlialCells	Neurons	3	3
FBgn0003866	4732	tsh	12.5057	4.4428	23.5469	0.00570223	0.0428717	GlialCells	Neurons	3	3
FBgn0027597	1436	CG17712	10.9854	5.7326	16.1007	0.00570637	0.0428717	GlialCells	Neurons	3	3
FBgn0029714	970	CG3527	11.7187	3.66148	23.5233	0.00571362	0.0428737	GlialCells	Neurons	3	3
FBgn0035065	1772	CG3589	11.6877	3.63076	23.5159	0.00571719	0.0428737	GlialCells	Neurons	3	3
FBgn0286898	4679	Tango1	9.65529	4.4113	16.0673	0.00573552	0.0429714	GlialCells	Neurons	3	3
FBgn0020370	4813	TppII	9.45293	4.2096	16.0546	0.0057466	0.0430147	GlialCells	Neurons	3	3
FBgn0036735	4062	Edc3	10.9244	6.55096	16.025	0.00577265	0.0431699	GlialCells	Neurons	3	3
FBgn0031115	1903	CG11710	12.0481	3.98805	23.3509	0.00579786	0.0433184	GlialCells	Neurons	3	3
FBgn0039737	1910	CG7920	-3.07228	10.2162	15.9555	0.00583448	0.043548	GlialCells	Neurons	3	3
FBgn0004882	9551	orb	9.82659	5.11874	15.9495	0.00583989	0.043548	GlialCells	Neurons	3	3
FBgn0267322	739	lncRNA:CR45758	11.4621	3.4075	23.2566	0.00584469	0.043548	GlialCells	Neurons	3	3
FBgn0261811	8245	pico	7.03606	5.81836	15.9147	0.00587117	0.0436824	GlialCells	Neurons	3	3
FBgn0014857	1002	His3.3A	11.7543	3.6968	23.1992	0.00587349	0.0436824	GlialCells	Neurons	3	3
FBgn0030160	603	CG9691	-11.4383	3.38318	23.1727	0.00588685	0.0437085	GlialCells	Neurons	3	3
FBgn0033266	1840	Socs44A	10.3647	5.34384	15.8963	0.00588777	0.0437085	GlialCells	Neurons	3	3
FBgn0261479	1114	nero	11.4764	3.42163	23.1457	0.00590048	0.0437582	GlialCells	Neurons	3	3
FBgn0010105	2495	comm	11.576	3.52019	23.1363	0.00590525	0.0437582	GlialCells	Neurons	3	3
FBgn0036306	1032	CG10973	11.4725	3.41771	23.1119	0.00591762	0.0438098	GlialCells	Neurons	3	3
FBgn0051760	4723	CG31760	10.4738	4.59583	15.8488	0.00593107	0.0438694	GlialCells	Neurons	3	3
FBgn0010342	1814	Map60	9.55868	4.53987	15.8238	0.00595404	0.0439633	GlialCells	Neurons	3	3
FBgn0031094	1094	CG9578	11.4706	3.4159	23.036	0.00595644	0.0439633	GlialCells	Neurons	3	3
FBgn0045866	807	bai	11.6368	3.58034	23.0277	0.00596066	0.0439633	GlialCells	Neurons	3	3
FBgn0011289	1645	TfIIA-L	11.5906	3.53457	23.0155	0.00596696	0.0439633	GlialCells	Neurons	3	3
FBgn0004168	5019	5-HT1A	12.5184	4.45538	23.0079	0.00597086	0.0439633	GlialCells	Neurons	3	3
FBgn0050392	1141	CG30392	9.81289	4.79165	15.7893	0.00598578	0.0440332	GlialCells	Neurons	3	3
FBgn0002774	4641	mle	10.5045	5.48424	15.7809	0.00599356	0.0440505	GlialCells	Neurons	3	3
FBgn0035407	2002	Asciz	11.4935	3.43848	22.9372	0.00600745	0.044104	GlialCells	Neurons	3	3
FBgn0033451	1189	Marc	-14.5314	6.46245	22.929	0.00601171	0.044104	GlialCells	Neurons	3	3
FBgn0039730	1515	CG7903	12.4783	4.41556	22.8797	0.00603743	0.0442487	GlialCells	Neurons	3	3
FBgn0037670	963	Ibf1	11.4468	3.39239	22.8631	0.0060461	0.0442487	GlialCells	Neurons	3	3
FBgn0263740	2203	eIF2gamma	12.3568	4.29473	22.8367	0.00605997	0.0442487	GlialCells	Neurons	3	3
FBgn0260756	1023	CG42554	11.4224	3.36818	22.8314	0.0060628	0.0442487	GlialCells	Neurons	3	3
FBgn0029839	1275	CG4660	11.6702	3.61338	22.814	0.00607193	0.0442487	GlialCells	Neurons	3	3
FBgn0039431	7490	plum	8.64618	4.85593	15.694	0.00607488	0.0442487	GlialCells	Neurons	3	3
FBgn0039536	10271	unc80	11.6894	3.63241	22.7957	0.00608163	0.0442487	GlialCells	Neurons	3	3
FBgn0027453	1949	Dnz1	8.21334	3.99962	15.6865	0.00608196	0.0442487	GlialCells	Neurons	3	3
FBgn0028479	2886	Mtpalpha	-15.5405	7.47062	22.789	0.00608518	0.0442487	GlialCells	Neurons	3	3
FBgn0260940	941	lsn	11.5667	3.51098	22.7875	0.00608597	0.0442487	GlialCells	Neurons	3	3
FBgn0034961	1239	CG3163	11.5385	3.48302	22.7571	0.00610208	0.0443261	GlialCells	Neurons	3	3
FBgn0027073	1754	Ugt49B1	-13.5114	7.80975	15.6564	0.00611054	0.0443479	GlialCells	Neurons	3	3
FBgn0037818	1377	CG6465	-14.7824	6.71318	22.6897	0.00613803	0.0444708	GlialCells	Neurons	3	3
FBgn0026441	3988	ear	9.48164	4.74439	15.6255	0.00614007	0.0444708	GlialCells	Neurons	3	3
FBgn0020443	4409	eRF3	8.68203	5.36176	15.6214	0.00614392	0.0444708	GlialCells	Neurons	3	3
FBgn0033236	3155	CG14764	9.31691	4.07393	15.6055	0.00615919	0.0445416	GlialCells	Neurons	3	3
FBgn0036374	8181	Spt20	8.10622	4.59987	15.5888	0.00617529	0.0446182	GlialCells	Neurons	3	3
FBgn0030629	1592	CG9123	11.4463	3.39188	22.5966	0.00618822	0.0446719	GlialCells	Neurons	3	3
FBgn0260486	8696	Ziz	9.57608	4.55711	15.5599	0.00620323	0.0447405	GlialCells	Neurons	3	3
FBgn0000411	2935	D	13.7931	5.72557	22.5406	0.00621868	0.0448121	GlialCells	Neurons	3	3
FBgn0033638	6778	CG9005	8.48943	4.96995	15.5253	0.00623687	0.0448999	GlialCells	Neurons	3	3
FBgn0031971	727	Sirup	-4.2307	7.61531	15.5115	0.00625044	0.0448999	GlialCells	Neurons	3	3
FBgn0039726	1005	eIF2Balpha	9.6454	3.62814	15.5085	0.00625336	0.0448999	GlialCells	Neurons	3	3
FBgn0261239	4984	Hr39	8.88026	5.1853	15.5082	0.00625361	0.0448999	GlialCells	Neurons	3	3
FBgn0050463	6101	Pgant9	10.5113	4.49009	15.5032	0.00625854	0.0448999	GlialCells	Neurons	3	3
FBgn0026375	8125	RhoGAPp190	9.2159	6.2501	15.4887	0.00627282	0.0449288	GlialCells	Neurons	3	3
FBgn0030122	1888	Aladin	11.4137	3.35961	22.4343	0.00627712	0.0449288	GlialCells	Neurons	3	3
FBgn0004832	1178	Xpac	12.0667	4.00657	22.4306	0.00627918	0.0449288	GlialCells	Neurons	3	3
FBgn0052075	1955	CG32075	12.9573	4.89234	22.4199	0.00628508	0.0449314	GlialCells	Neurons	3	3
FBgn0259876	4387	Cap-G	9.23747	3.99474	15.4405	0.00632052	0.045145	GlialCells	Neurons	3	3
FBgn0026252	3979	msk	9.69092	4.4468	15.4285	0.00633244	0.0451904	GlialCells	Neurons	3	3
FBgn0259936	836	Uhg3	11.3864	3.33263	22.3126	0.006345	0.0452317	GlialCells	Neurons	3	3
FBgn0035237	9032	CG13917	7.75862	7.10032	15.4115	0.00634938	0.0452317	GlialCells	Neurons	3	3
FBgn0037841	866	CG4565	11.4829	3.42807	22.2775	0.00636479	0.0452464	GlialCells	Neurons	3	3
FBgn0033672	1533	rho-7	11.3807	3.32702	22.2745	0.00636646	0.0452464	GlialCells	Neurons	3	3
FBgn0028497	3698	CG3530	10.9724	5.95618	15.3927	0.00636818	0.0452464	GlialCells	Neurons	3	3
FBgn0020279	6258	lig	8.42453	4.80751	15.3662	0.0063949	0.0453965	GlialCells	Neurons	3	3
FBgn0035497	4081	CG14995	8.86691	4.57708	15.3521	0.00640916	0.045458	GlialCells	Neurons	3	3
FBgn0037580	2613	DppIII	13.0226	4.95735	22.1817	0.00641914	0.045489	GlialCells	Neurons	3	3
FBgn0026573	6170	ADD1	9.38135	4.36442	15.3234	0.00643832	0.0455851	GlialCells	Neurons	3	3
FBgn0051224	7361	CG31224	10.9816	5.7289	15.3135	0.00644842	0.0456168	GlialCells	Neurons	3	3
FBgn0011676	5224	Nos	9.56649	3.70323	15.2876	0.00647485	0.0457639	GlialCells	Neurons	3	3
FBgn0038490	983	CG5285	11.5998	3.54371	22.052	0.00649392	0.04584	GlialCells	Neurons	3	3
FBgn0262631	1512	lncRNA:CR43148	12.2038	4.14268	22.0468	0.00649692	0.04584	GlialCells	Neurons	3	3
FBgn0011746	2611	ana	-15.0992	7.02974	22.0238	0.00651032	0.0458428	GlialCells	Neurons	3	3
FBgn0030460	1347	Coq5	11.412	3.358	22.0189	0.00651319	0.0458428	GlialCells	Neurons	3	3
FBgn0265416	8256	Neto	12.1521	4.09134	22.017	0.00651426	0.0458428	GlialCells	Neurons	3	3
FBgn0004381	2998	Klp68D	11.3151	6.08928	15.2303	0.00653406	0.045926	GlialCells	Neurons	3	3
FBgn0063368	765	Gpb5	11.5889	3.53287	21.9775	0.00653741	0.045926	GlialCells	Neurons	3	3
FBgn0027554	2173	CG8042	9.42412	4.40672	15.2126	0.00655238	0.0459914	GlialCells	Neurons	3	3
FBgn0039566	3123	CG4849	10.1511	5.79786	15.1896	0.00657643	0.0460913	GlialCells	Neurons	3	3
FBgn0035816	3209	CG13685	9.43236	4.41489	15.1881	0.00657798	0.0460913	GlialCells	Neurons	3	3
FBgn0086676	3656	spin	8.64617	4.72076	15.1674	0.00659976	0.0461449	GlialCells	Neurons	3	3
FBgn0030969	1695	Usp39	11.9704	3.91101	21.8647	0.00660404	0.0461449	GlialCells	Neurons	3	3
FBgn0033468	1128	CG1418	11.3112	3.25831	21.8406	0.00661838	0.0461449	GlialCells	Neurons	3	3
FBgn0004921	2773	Ggamma1	3.01363	11.5541	15.1485	0.0066197	0.0461449	GlialCells	Neurons	3	3
FBgn0051211	2927	CG31211	12.816	4.7516	21.8322	0.00662344	0.0461449	GlialCells	Neurons	3	3
FBgn0263994	8126	CG43737	10.801	7.27183	15.1429	0.00662554	0.0461449	GlialCells	Neurons	3	3
FBgn0038428	1111	CG14894	12.0777	4.01747	21.8268	0.00662665	0.0461449	GlialCells	Neurons	3	3
FBgn0029665	774	CG14270	11.3171	3.26414	21.8193	0.00663113	0.0461449	GlialCells	Neurons	3	3
FBgn0038318	2416	CG6236	8.12838	4.51401	15.1283	0.00664101	0.0461741	GlialCells	Neurons	3	3
FBgn0036993	1199	CG5910	11.5561	3.50049	21.7741	0.0066583	0.0462373	GlialCells	Neurons	3	3
FBgn0027378	1511	MRG15	11.4108	3.35675	21.7547	0.00666999	0.0462373	GlialCells	Neurons	3	3
FBgn0052204	2989	CG32204	12.4049	4.34255	21.7546	0.00667001	0.0462373	GlialCells	Neurons	3	3
FBgn0032633	6528	Lrch	9.21538	3.97273	15.0965	0.00667487	0.0462373	GlialCells	Neurons	3	3
FBgn0037911	1969	CG10898	12.3606	4.29857	21.7404	0.0066786	0.0462373	GlialCells	Neurons	3	3
FBgn0037749	956	CG9471	-4.48699	7.94019	15.0767	0.00669604	0.0463185	GlialCells	Neurons	3	3
FBgn0031064	6764	CG12531	13.5887	5.52165	21.6713	0.0067206	0.0464488	GlialCells	Neurons	3	3
FBgn0086359	3610	Invadolysin	-7.17201	9.27481	15.0373	0.00673846	0.0465069	GlialCells	Neurons	3	3
FBgn0015371	6256	chn	9.73748	6.75352	15.0354	0.00674046	0.0465069	GlialCells	Neurons	3	3
FBgn0050054	1120	CG30054	11.3818	3.32808	21.6214	0.00675117	0.046512	GlialCells	Neurons	3	3
FBgn0264087	7358	Slob	8.7155	5.36723	15.0202	0.00675698	0.046512	GlialCells	Neurons	3	3
FBgn0052195	4961	CG32195	-15.1339	7.06432	21.6096	0.0067584	0.046512	GlialCells	Neurons	3	3
FBgn0030963	1454	CG7101	9.313	4.29693	14.9955	0.00678382	0.0466176	GlialCells	Neurons	3	3
FBgn0262869	9719	Gfrl	8.8111	5.64568	14.9942	0.00678523	0.0466176	GlialCells	Neurons	3	3
FBgn0029896	5171	CG3168	-6.60788	8.8768	14.9866	0.00679353	0.0466351	GlialCells	Neurons	3	3
FBgn0027506	3151	EDTP	8.03589	4.78864	14.9519	0.00683156	0.0467712	GlialCells	Neurons	3	3
FBgn0035839	920	CG7550	11.3004	3.24761	21.4853	0.0068355	0.0467712	GlialCells	Neurons	3	3
FBgn0000114	7791	bru1	9.67406	4.65409	14.947	0.00683698	0.0467712	GlialCells	Neurons	3	3
FBgn0037949	5206	prd1	11.6424	6.62523	14.9358	0.00684931	0.0467712	GlialCells	Neurons	3	3
FBgn0033092	1973	CG9422	9.44106	4.19773	14.9353	0.00684985	0.0467712	GlialCells	Neurons	3	3
FBgn0038765	1258	CG4424	11.6032	3.54711	21.453	0.00685574	0.0467712	GlialCells	Neurons	3	3
FBgn0037788	2376	CAH7	-8.93942	10.8231	14.9268	0.0068593	0.0467712	GlialCells	Neurons	3	3
FBgn0052600	4958	dpr8	10.5486	6.21114	14.9232	0.00686325	0.0467712	GlialCells	Neurons	3	3
FBgn0003464	5724	sol	9.21915	4.00505	14.9214	0.00686523	0.0467712	GlialCells	Neurons	3	3
FBgn0032397	2438	Tom70	9.80204	5.43421	14.914	0.0068734	0.0467875	GlialCells	Neurons	3	3
FBgn0025864	7001	Crag	11.3228	3.26978	21.3947	0.00689247	0.0468781	GlialCells	Neurons	3	3
FBgn0045064	2269	bwa	9.33832	4.32188	14.8826	0.00690833	0.0468963	GlialCells	Neurons	3	3
FBgn0004514	3682	Oct-TyrR	12.6442	4.58058	21.3662	0.00691053	0.0468963	GlialCells	Neurons	3	3
FBgn0005775	5947	Con	9.42145	6.56361	14.8789	0.0069125	0.0468963	GlialCells	Neurons	3	3
FBgn0015524	3368	otp	11.8961	3.83733	21.336	0.00692975	0.0469741	GlialCells	Neurons	3	3
FBgn0036460	1500	CG5114	11.7178	3.6605	21.3263	0.00693596	0.0469769	GlialCells	Neurons	3	3
FBgn0267672	757	lncRNA:CR46008	11.4982	3.44317	21.2915	0.00695819	0.0470631	GlialCells	Neurons	3	3
FBgn0034585	2319	Rbpn-5	9.31353	4.57695	14.8363	0.00696027	0.0470631	GlialCells	Neurons	3	3
FBgn0250785	2867	vari	12.0383	3.97838	21.2635	0.00697622	0.0470922	GlialCells	Neurons	3	3
FBgn0259242	6885	CG42340	10.5529	6.18002	14.8185	0.0069804	0.0470922	GlialCells	Neurons	3	3
FBgn0027592	2592	MED15	11.3755	3.32186	21.2438	0.00698891	0.0470922	GlialCells	Neurons	3	3
FBgn0038672	1456	CG6005	9.25854	4.01573	14.809	0.00699116	0.0470922	GlialCells	Neurons	3	3
FBgn0039163	1119	CG5515	11.6381	3.58163	21.2294	0.0069982	0.0470922	GlialCells	Neurons	3	3
FBgn0013762	1604	Cdk5	11.8144	3.75635	21.2271	0.0069997	0.0470922	GlialCells	Neurons	3	3
FBgn0028380	2722	fal	11.3738	3.32027	21.2186	0.00700521	0.0470922	GlialCells	Neurons	3	3
FBgn0037578	1856	CG9601	11.3322	3.27903	21.1893	0.00702423	0.0471809	GlialCells	Neurons	3	3
FBgn0035041	2896	CG13594	9.99818	5.62866	14.7334	0.00707762	0.0474915	GlialCells	Neurons	3	3
FBgn0002283	1404	l(3)73Ah	8.93552	5.80167	14.7294	0.00708216	0.0474915	GlialCells	Neurons	3	3
FBgn0283451	19777	br	10.6238	7.49775	14.7199	0.00709319	0.0475261	GlialCells	Neurons	3	3
FBgn0002868	700	MtnA	-8.83427	5.72849	14.7105	0.00710398	0.0475591	GlialCells	Neurons	3	3
FBgn0035374	1144	mRpS35	11.7012	3.64405	21.0487	0.00711652	0.0476038	GlialCells	Neurons	3	3
FBgn0052537	2442	CG32537	11.2464	3.19436	21.0366	0.00712452	0.0476181	GlialCells	Neurons	3	3
FBgn0035521	710	VhaM9.7-a	9.68865	5.35586	14.6789	0.0071407	0.0476251	GlialCells	Neurons	3	3
FBgn0037941	3469	CG12594	9.71653	4.47231	14.6783	0.00714146	0.0476251	GlialCells	Neurons	3	3
FBgn0032790	1215	CG10194	11.5757	3.51979	21.0085	0.00714318	0.0476251	GlialCells	Neurons	3	3
FBgn0016756	5636	Usp47	8.06353	4.18093	14.6714	0.00714945	0.0476278	GlialCells	Neurons	3	3
FBgn0032922	1065	Coq3	11.3267	3.27361	20.9631	0.00717354	0.047749	GlialCells	Neurons	3	3
FBgn0085387	18308	shakB	8.83357	7.04767	14.6354	0.00719173	0.0477956	GlialCells	Neurons	3	3
FBgn0264000	7186	GluRIB	9.27073	4.25538	14.6349	0.00719231	0.0477956	GlialCells	Neurons	3	3
FBgn0029713	1996	CG11436	12.7049	4.64105	20.9056	0.00721216	0.0478578	GlialCells	Neurons	3	3
FBgn0036786	1382	skl	11.2861	3.23352	20.8962	0.00721855	0.0478578	GlialCells	Neurons	3	3
FBgn0034032	2280	CG8195	10.4552	6.11793	14.6119	0.00721937	0.0478578	GlialCells	Neurons	3	3
FBgn0004449	13109	Ten-m	9.07448	6.72378	14.5958	0.00723849	0.0478999	GlialCells	Neurons	3	3
FBgn0263197	7787	Patronin	8.19811	5.08534	14.5954	0.00723894	0.0478999	GlialCells	Neurons	3	3
FBgn0031600	867	CG3652	9.25207	4.00927	14.5878	0.00724803	0.0478999	GlialCells	Neurons	3	3
FBgn0029174	1587	Fkbp59	10.9519	6.61375	14.5741	0.0072643	0.0478999	GlialCells	Neurons	3	3
FBgn0038272	1510	CG7265	12.4276	4.36519	20.8269	0.00726562	0.0478999	GlialCells	Neurons	3	3
FBgn0011763	3198	Dp	9.85271	4.60798	14.5689	0.00727043	0.0478999	GlialCells	Neurons	3	3
FBgn0036790	2912	AstC-R1	11.3771	3.32344	20.8152	0.00727358	0.0478999	GlialCells	Neurons	3	3
FBgn0029720	2475	CG3009	11.5857	3.52974	20.8118	0.00727592	0.0478999	GlialCells	Neurons	3	3
FBgn0266717	15702	Bruce	8.62132	5.52927	14.5619	0.00727884	0.0478999	GlialCells	Neurons	3	3
FBgn0026438	3996	Eaat2	-2.41686	9.9739	14.5551	0.00728698	0.0479102	GlialCells	Neurons	3	3
FBgn0024273	3125	WASp	9.84284	4.59814	14.5507	0.00729222	0.0479102	GlialCells	Neurons	3	3
FBgn0034925	1239	CG5339	11.7711	3.71341	20.7646	0.00730833	0.0479623	GlialCells	Neurons	3	3
FBgn0053107	1067	CG33107	9.42116	5.05608	14.5336	0.00731274	0.0479623	GlialCells	Neurons	3	3
FBgn0035111	3605	Dis3l2	11.9788	3.91935	20.7369	0.00732742	0.0479623	GlialCells	Neurons	3	3
FBgn0037713	1028	CG16790	11.6064	3.55021	20.7353	0.00732855	0.0479623	GlialCells	Neurons	3	3
FBgn0087013	4364	Karybeta3	8.42263	4.20642	14.5195	0.0073297	0.0479623	GlialCells	Neurons	3	3
FBgn0259112	1372	asRNA:CR42254	11.1891	3.13786	20.6957	0.00735594	0.0480952	GlialCells	Neurons	3	3
FBgn0039698	1130	CG7789	11.2623	3.20999	20.6629	0.00737876	0.0482055	GlialCells	Neurons	3	3
FBgn0038869	1356	Smyd5	11.7976	3.73959	20.6496	0.00738809	0.0482276	GlialCells	Neurons	3	3
FBgn0031987	1165	CG12375	9.36877	5.00411	14.4591	0.00740313	0.0482538	GlialCells	Neurons	3	3
FBgn0029789	3674	PGAP1	9.366	5.0353	14.4584	0.00740399	0.0482538	GlialCells	Neurons	3	3
FBgn0010309	3334	pigeon	10.5458	6.0678	14.4506	0.00741352	0.0482771	GlialCells	Neurons	3	3
FBgn0033052	5110	SCAP	9.15673	4.14335	14.4401	0.00742641	0.0483199	GlialCells	Neurons	3	3
FBgn0031575	2977	Cep97	9.77875	6.43388	14.4355	0.007432	0.0483199	GlialCells	Neurons	3	3
FBgn0045038	1977	Proc	10.0405	5.70543	14.4262	0.00744342	0.0483284	GlialCells	Neurons	3	3
FBgn0285944	16309	para	6.11955	9.45623	14.4149	0.00745739	0.0483284	GlialCells	Neurons	3	3
FBgn0051251	1060	CG31251	11.275	3.22263	20.5505	0.0074578	0.0483284	GlialCells	Neurons	3	3
FBgn0261794	4946	kcc	8.25964	8.7267	14.4107	0.00746252	0.0483284	GlialCells	Neurons	3	3
FBgn0035372	1296	CG12093	9.26107	4.01825	14.4033	0.0074717	0.0483284	GlialCells	Neurons	3	3
FBgn0030421	3904	Agpat1	12.6587	4.59507	20.5285	0.00747345	0.0483284	GlialCells	Neurons	3	3
FBgn0031885	5292	Mnn1	8.45058	7.44335	14.4006	0.007475	0.0483284	GlialCells	Neurons	3	3
FBgn0000257	3205	car	9.33211	5.00165	14.3949	0.00748206	0.0483355	GlialCells	Neurons	3	3
FBgn0033117	1250	CG3358	11.753	3.69543	20.501	0.00749301	0.0483678	GlialCells	Neurons	3	3
FBgn0032100	1021	CG13108	11.246	3.19398	20.4376	0.00753838	0.0485879	GlialCells	Neurons	3	3
FBgn0260965	8603	CG42588	11.8737	3.81507	20.4367	0.00753908	0.0485879	GlialCells	Neurons	3	3
FBgn0033122	1722	CG17002	9.25933	3.24506	14.3311	0.00756166	0.0486947	GlialCells	Neurons	3	3
FBgn0037976	1621	Tk	11.6114	3.55516	20.3962	0.00756831	0.0486989	GlialCells	Neurons	3	3
FBgn0052343	2354	Atac3	11.7148	3.65757	20.381	0.00757929	0.0487309	GlialCells	Neurons	3	3
FBgn0036821	3731	CG3961	9.18184	4.97566	14.3066	0.00759259	0.0487777	GlialCells	Neurons	3	3
FBgn0265434	7242	zip	9.56838	5.20216	14.2776	0.00762925	0.0489745	GlialCells	Neurons	3	3
FBgn0037655	2989	Kcmf1	9.16311	4.79981	14.2572	0.00765527	0.0491026	GlialCells	Neurons	3	3
FBgn0014092	1063	CG4278	11.5693	3.51359	20.2616	0.00766659	0.0491071	GlialCells	Neurons	3	3
FBgn0086675	9516	fne	8.59143	9.85938	14.2462	0.00766932	0.0491071	GlialCells	Neurons	3	3
FBgn0039946	2269	ATbp	9.06238	3.82036	14.2424	0.00767411	0.0491071	GlialCells	Neurons	3	3
FBgn0028382	986	cyp33	11.2442	3.19217	20.2041	0.00770915	0.0492242	GlialCells	Neurons	3	3
FBgn0029514	1618	312	11.8103	3.75229	20.203	0.0077099	0.0492242	GlialCells	Neurons	3	3
FBgn0031818	1944	CG9536	9.40144	5.07049	14.2038	0.00772381	0.0492242	GlialCells	Neurons	3	3
FBgn0039602	4103	CG1647	9.56556	4.32201	14.2005	0.00772811	0.0492242	GlialCells	Neurons	3	3
FBgn0027495	2474	Smyd4-4	9.24586	4.88223	14.2001	0.00772861	0.0492242	GlialCells	Neurons	3	3
FBgn0053143	5674	CG33143	8.22393	5.24204	14.1954	0.00773472	0.0492242	GlialCells	Neurons	3	3
FBgn0052755	1347	CG32755	11.1044	3.05426	20.1695	0.00773489	0.0492242	GlialCells	Neurons	3	3
FBgn0035888	2965	CG7120	9.86479	5.38311	14.1868	0.0077458	0.049255	GlialCells	Neurons	3	3
FBgn0024992	3360	Spg7	11.9262	3.86707	20.132	0.00776293	0.0493253	GlialCells	Neurons	3	3
FBgn0025624	1240	CG4025	11.0725	3.02284	20.1108	0.00777886	0.0493435	GlialCells	Neurons	3	3
FBgn0020257	4033	Ppa	11.1325	3.08201	20.1087	0.00778049	0.0493435	GlialCells	Neurons	3	3
FBgn0027794	3382	Lrpprc2	11.7953	3.7374	20.104	0.00778404	0.0493435	GlialCells	Neurons	3	3
FBgn0034405	1926	Jheh2	-15.2337	7.16406	20.0945	0.00779119	0.0493503	GlialCells	Neurons	3	3
FBgn0036286	1886	CG10616	9.19458	4.83115	14.1407	0.00780584	0.0494034	GlialCells	Neurons	3	3
FBgn0034141	1897	CG8311	12.013	3.95333	20.0673	0.00781175	0.0494034	GlialCells	Neurons	3	3
FBgn0034308	3360	Naus	10.1766	5.1553	14.1219	0.00783057	0.0494745	GlialCells	Neurons	3	3
FBgn0036733	2058	U4-U6-60K	11.6144	3.55812	20.0364	0.00783519	0.0494745	GlialCells	Neurons	3	3
FBgn0033713	3652	CG8841	8.38728	4.67196	14.087	0.00787655	0.0496938	GlialCells	Neurons	3	3
FBgn0010768	3258	sqz	11.6197	3.56342	19.97	0.00788591	0.0496938	GlialCells	Neurons	3	3
FBgn0034491	3851	Hsl	13.2979	5.23164	19.9669	0.00788829	0.0496938	GlialCells	Neurons	3	3
FBgn0039509	954	bigmax	11.0687	3.01911	19.894	0.00794457	0.0500048	GlialCells	Neurons	3	3
FBgn0036366	1097	JMJD7	11.9057	3.84683	19.887	0.00794999	0.0500048	GlialCells	Neurons	3	3
FBgn0004811	2435	fs(2)ltoPP43	8.33064	4.13157	14.0172	0.00796987	0.050091	GlialCells	Neurons	3	3
FBgn0031909	1214	CG5181	11.0872	3.03727	19.8477	0.00798055	0.0501193	GlialCells	Neurons	3	3
FBgn0250830	2877	CG12547	10.3637	8.68435	13.9932	0.00800219	0.0502163	GlialCells	Neurons	3	3
FBgn0036770	3553	Prestin	8.14065	5.21815	13.9797	0.00802042	0.0502464	GlialCells	Neurons	3	3
FBgn0038465	2390	Irc	-14.6463	6.57728	19.7915	0.00802463	0.0502464	GlialCells	Neurons	3	3
FBgn0032588	723	CG5968	11.1879	3.13658	19.7824	0.00803179	0.0502464	GlialCells	Neurons	3	3
FBgn0038115	1557	CG7966	-15.5979	7.52806	19.78	0.00803365	0.0502464	GlialCells	Neurons	3	3
FBgn0036549	1329	CG10516	11.2198	3.16817	19.7696	0.00804184	0.0502464	GlialCells	Neurons	3	3
FBgn0030354	5187	Upf1	9.96083	3.92046	13.9623	0.00804412	0.0502464	GlialCells	Neurons	3	3
FBgn0034057	1280	CG8314	12.6225	4.55906	19.7421	0.00806362	0.0503294	GlialCells	Neurons	3	3
FBgn0032859	1974	Arpc2	9.74122	4.72064	13.9116	0.00811361	0.0505546	GlialCells	Neurons	3	3
FBgn0028421	4162	Kap3	13.8347	5.76709	19.6772	0.00811531	0.0505546	GlialCells	Neurons	3	3
FBgn0004049	4464	yrt	6.96048	4.94071	13.9081	0.00811839	0.0505546	GlialCells	Neurons	3	3
FBgn0002643	8869	mam	9.05952	3.84631	13.8838	0.00815197	0.0507248	GlialCells	Neurons	3	3
FBgn0037831	4087	Cap-H2	13.1555	5.08971	19.563	0.00820735	0.0510303	GlialCells	Neurons	3	3
FBgn0000043	1626	Act42A	13.7372	5.66985	19.5548	0.00821402	0.0510326	GlialCells	Neurons	3	3
FBgn0031689	1617	Cyp28d1	-15.0854	7.01594	19.5426	0.00822396	0.0510553	GlialCells	Neurons	3	3
FBgn0037798	1060	CG12817	9.0213	4.01034	13.8209	0.00823972	0.051114	GlialCells	Neurons	3	3
FBgn0024187	5612	syd	8.28589	4.47945	13.7952	0.00827595	0.0512995	GlialCells	Neurons	3	3
FBgn0052982	3648	CG32982	-6.0699	7.78723	13.7565	0.00833088	0.0515562	GlialCells	Neurons	3	3
FBgn0025109	1710	Bem46	11.1776	3.12655	19.4066	0.00833586	0.0515562	GlialCells	Neurons	3	3
FBgn0014184	2445	Oda	-1.89109	10.8335	13.7526	0.00833642	0.0515562	GlialCells	Neurons	3	3
FBgn0031627	2672	fipi	-3.83515	9.18679	13.7389	0.00835603	0.0516381	GlialCells	Neurons	3	3
FBgn0040827	618	CG13315	-11.2018	3.14948	19.3271	0.00840231	0.0518149	GlialCells	Neurons	3	3
FBgn0030572	641	mRpS25	10.9905	2.94201	19.3254	0.00840373	0.0518149	GlialCells	Neurons	3	3
FBgn0015380	3104	drl	10.1281	5.10662	13.7057	0.00840379	0.0518149	GlialCells	Neurons	3	3
FBgn0032748	4507	CG10492	11.4106	3.35656	19.3152	0.0084123	0.0518262	GlialCells	Neurons	3	3
FBgn0027529	4552	tapas	13.8222	5.75456	19.308	0.00841841	0.0518262	GlialCells	Neurons	3	3
FBgn0027598	4662	cindr	5.71202	5.15226	13.6851	0.00843347	0.0518796	GlialCells	Neurons	3	3
FBgn0030158	666	CG9686	-6.59055	8.46503	13.6672	0.00845943	0.0519999	GlialCells	Neurons	3	3
FBgn0021874	1584	Nle	9.20617	4.87664	13.6366	0.00850411	0.0522349	GlialCells	Neurons	3	3
FBgn0259175	5044	ome	-12.348	4.28553	19.1985	0.00851143	0.0522403	GlialCells	Neurons	3	3
FBgn0052057	3546	dpr10	10.2779	5.7986	13.6189	0.00853011	0.0523154	GlialCells	Neurons	3	3
FBgn0011592	6320	fra	8.4063	4.06419	13.5803	0.00858709	0.0525879	GlialCells	Neurons	3	3
FBgn0032248	943	Bug22	8.9299	3.71756	13.58	0.0085875	0.0525879	GlialCells	Neurons	3	3
FBgn0000045	1619	Act79B	-12.0256	8.06594	13.5599	0.0086174	0.0527179	GlialCells	Neurons	3	3
FBgn0023542	1791	Nmd3	11.5567	3.50109	19.0709	0.00862172	0.0527179	GlialCells	Neurons	3	3
FBgn0028496	8105	CG30116	9.65492	5.09993	13.5347	0.00865512	0.0528723	GlialCells	Neurons	3	3
FBgn0030514	3113	CG9941	8.412	5.48471	13.5314	0.00866001	0.0528723	GlialCells	Neurons	3	3
FBgn0038295	4824	Gyc88E	10.0911	4.07151	13.5228	0.00867292	0.0528975	GlialCells	Neurons	3	3
FBgn0033911	2700	VGAT	10.4287	6.63571	13.52	0.00867717	0.0528975	GlialCells	Neurons	3	3
FBgn0263598	2759	Vha68-2	-6.95354	9.30675	13.5102	0.00869191	0.052906	GlialCells	Neurons	3	3
FBgn0030121	2404	Cfp1	12.1005	4.04022	18.9866	0.00869567	0.052906	GlialCells	Neurons	3	3
FBgn0267975	3569	vib	5.46544	7.26675	13.5061	0.00869813	0.052906	GlialCells	Neurons	3	3
FBgn0025640	1175	CG13369	11.0202	2.97127	18.957	0.00872185	0.0529928	GlialCells	Neurons	3	3
FBgn0036773	2418	CG13698	11.071	3.02128	18.9529	0.00872546	0.0529928	GlialCells	Neurons	3	3
FBgn0037697	2325	GstZ2	11.8418	3.78343	18.943	0.00873429	0.0530051	GlialCells	Neurons	3	3
FBgn0000464	10337	Lar	8.97959	3.96939	13.478	0.00874056	0.0530051	GlialCells	Neurons	3	3
FBgn0014859	7704	Hr38	9.03816	3.82507	13.4514	0.00878108	0.0532111	GlialCells	Neurons	3	3
FBgn0284435	5304	tyn	12.7825	4.71824	18.8551	0.00881288	0.0533591	GlialCells	Neurons	3	3
FBgn0033377	2443	Pgm2a	11.5463	3.4907	18.8487	0.00881866	0.0533591	GlialCells	Neurons	3	3
FBgn0036818	1149	CG14074	11.0282	2.97918	18.8366	0.00882953	0.0533851	GlialCells	Neurons	3	3
FBgn0034035	1562	CG8207	12.1574	4.09664	18.7931	0.00886898	0.0535191	GlialCells	Neurons	3	3
FBgn0030699	1883	CG8578	9.03362	3.82057	13.3934	0.00887023	0.0535191	GlialCells	Neurons	3	3
FBgn0263606	927	Hsc20	11.1442	3.09349	18.7842	0.00887707	0.0535191	GlialCells	Neurons	3	3
FBgn0037698	12531	CG16779	10.3412	6.54833	13.3884	0.00887807	0.0535191	GlialCells	Neurons	3	3
FBgn0001319	4391	kn	13.1045	5.039	18.7472	0.00891081	0.0536319	GlialCells	Neurons	3	3
FBgn0038183	999	CG9286	10.9366	2.88901	18.741	0.00891643	0.0536319	GlialCells	Neurons	3	3
FBgn0037652	1238	CG11980	12.0693	4.00917	18.7356	0.00892138	0.0536319	GlialCells	Neurons	3	3
FBgn0011230	16216	poe	7.258	6.33831	13.3593	0.00892322	0.0536319	GlialCells	Neurons	3	3
FBgn0030037	3773	Miga	9.09175	4.72874	13.3542	0.00893123	0.0536403	GlialCells	Neurons	3	3
FBgn0050010	960	CG30010	11.0821	3.03239	18.652	0.00899848	0.0539872	GlialCells	Neurons	3	3
FBgn0026313	5719	X11L	11.8633	3.8047	18.6478	0.0090023	0.0539872	GlialCells	Neurons	3	3
FBgn0035793	5285	CG7546	9.07994	3.86663	13.2933	0.00902696	0.0540951	GlialCells	Neurons	3	3
FBgn0001149	843	GstD1	-8.65985	8.27605	13.2887	0.00903426	0.0540989	GlialCells	Neurons	3	3
FBgn0283666	1278	Rap2l	8.51462	5.73569	13.2787	0.00905012	0.0541179	GlialCells	Neurons	3	3
FBgn0004387	5530	Klp98A	8.26827	4.07002	13.2783	0.00905078	0.0541179	GlialCells	Neurons	3	3
FBgn0052183	2778	Ccn	10.4411	5.4205	13.2582	0.00908282	0.0542695	GlialCells	Neurons	3	3
FBgn0031161	2380	CG15445	10.8586	2.81227	18.5469	0.00909669	0.0542821	GlialCells	Neurons	3	3
FBgn0032800	3227	CG10137	9.17948	4.85005	13.2477	0.00909947	0.0542821	GlialCells	Neurons	3	3
FBgn0262125	2822	Sec23	9.68474	5.35196	13.2417	0.00910913	0.0542821	GlialCells	Neurons	3	3
FBgn0259221	9093	ATP8A	7.92835	5.20239	13.2401	0.00911169	0.0542821	GlialCells	Neurons	3	3
FBgn0032456	7649	MRP	12.13	4.06945	18.4882	0.00915218	0.0544833	GlialCells	Neurons	3	3
FBgn0029117	1055	Surf1	10.9224	2.87507	18.4549	0.0091839	0.0545891	GlialCells	Neurons	3	3
FBgn0052243	1639	CG32243	10.3577	6.27096	13.1889	0.00919418	0.0545891	GlialCells	Neurons	3	3
FBgn0045035	8416	tefu	11.3882	3.33435	18.4402	0.00919797	0.0545891	GlialCells	Neurons	3	3
FBgn0033566	1242	CG18004	11.0637	3.0142	18.4356	0.00920235	0.0545891	GlialCells	Neurons	3	3
FBgn0030809	7096	Ubr1	9.73066	4.48638	13.1831	0.00920358	0.0545891	GlialCells	Neurons	3	3
FBgn0039137	3259	CG13604	9.3014	4.93732	13.178	0.00921194	0.0545988	GlialCells	Neurons	3	3
FBgn0264606	9680	Fife	10.218	6.38738	13.1678	0.00922853	0.0546571	GlialCells	Neurons	3	3
FBgn0029980	1365	CG10778	11.0434	2.99418	18.3523	0.00928263	0.0549375	GlialCells	Neurons	3	3
FBgn0051869	3860	CG31869	-16.0081	7.93796	18.343	0.00929165	0.0549508	GlialCells	Neurons	3	3
FBgn0033540	2538	Elp2	8.94168	3.93217	13.1155	0.00931425	0.0549714	GlialCells	Neurons	3	3
FBgn0031099	1666	CG17065	9.72259	5.63486	13.1144	0.00931606	0.0549714	GlialCells	Neurons	3	3
FBgn0036621	6179	roq	7.76798	4.39419	13.1104	0.00932271	0.0549714	GlialCells	Neurons	3	3
FBgn0036485	3338	FucTA	9.89813	5.81121	13.1099	0.00932358	0.0549714	GlialCells	Neurons	3	3
FBgn0025833	3406	CG8910	12.3093	4.24751	18.2983	0.00933521	0.0549714	GlialCells	Neurons	3	3
FBgn0044823	1748	Spec2	11.1127	3.06247	18.2977	0.00933579	0.0549714	GlialCells	Neurons	3	3
FBgn0004855	1035	RpII15	10.8619	2.81552	18.2703	0.00936268	0.0550898	GlialCells	Neurons	3	3
FBgn0035425	1851	CG17746	13.2294	5.16342	18.2427	0.00938983	0.0552095	GlialCells	Neurons	3	3
FBgn0033473	3766	CG12128	11.5173	3.46203	18.2302	0.00940212	0.0552417	GlialCells	Neurons	3	3
FBgn0031398	1285	daed	11.3795	3.32577	18.2127	0.0094194	0.0553032	GlialCells	Neurons	3	3
FBgn0026741	740	mRpL18	10.918	2.87077	18.1942	0.00943779	0.0553375	GlialCells	Neurons	3	3
FBgn0085369	2989	Drgx	-14.8558	6.78655	18.1931	0.00943888	0.0553375	GlialCells	Neurons	3	3
FBgn0037660	1882	beag	11.3005	3.24773	18.1785	0.00945333	0.0553598	GlialCells	Neurons	3	3
FBgn0037295	2922	dpr16	9.00898	3.76722	13.0302	0.00945633	0.0553598	GlialCells	Neurons	3	3
FBgn0040298	1940	Myt1	13.1588	5.09308	18.1601	0.00947171	0.0554098	GlialCells	Neurons	3	3
FBgn0051716	4475	Cnot4	6.87576	6.76125	12.9965	0.00951322	0.0555745	GlialCells	Neurons	3	3
FBgn0039312	1358	CG10514	-8.55295	11.2224	12.9937	0.00951798	0.0555745	GlialCells	Neurons	3	3
FBgn0035733	3264	CG8641	12.1577	4.09692	18.1115	0.0095204	0.0555745	GlialCells	Neurons	3	3
FBgn0028879	6138	CG15270	8.38287	5.00371	12.9878	0.00952801	0.0555789	GlialCells	Neurons	3	3
FBgn0003975	3463	vg	11.2144	3.16284	18.0891	0.00954292	0.0556259	GlialCells	Neurons	3	3
FBgn0038771	1190	CG4390	8.99934	3.7576	12.9724	0.00955426	0.055652	GlialCells	Neurons	3	3
FBgn0030757	5059	CG9902	12.1373	4.07665	18.0578	0.00957457	0.0557303	GlialCells	Neurons	3	3
FBgn0051481	3728	pb	11.4993	3.44433	18.0401	0.00959257	0.0557942	GlialCells	Neurons	3	3
FBgn0037252	3630	CG14650	9.7717	5.42132	12.9461	0.0095993	0.0557942	GlialCells	Neurons	3	3
FBgn0027553	2226	NELF-B	11.2425	3.19055	18.0012	0.00963218	0.0559452	GlialCells	Neurons	3	3
FBgn0035848	2093	Uxs	11.7358	3.67837	17.9889	0.00964478	0.055948	GlialCells	Neurons	3	3
FBgn0285963	5294	CG46339	8.47898	5.28727	12.9187	0.00964644	0.055948	GlialCells	Neurons	3	3
FBgn0003748	4369	Treh	-8.43334	10.8322	12.9108	0.00966004	0.0559644	GlialCells	Neurons	3	3
FBgn0028436	1330	ECSIT	11.1641	3.11319	17.9711	0.00966307	0.0559644	GlialCells	Neurons	3	3
FBgn0028875	9373	nAChRalpha5	8.96989	8.38609	12.8977	0.00968279	0.0560386	GlialCells	Neurons	3	3
FBgn0052944	3175	CG32944	9.64958	5.56148	12.8916	0.00969337	0.0560599	GlialCells	Neurons	3	3
FBgn0039466	7742	CG5521	9.90404	3.86395	12.8787	0.0097158	0.0561496	GlialCells	Neurons	3	3
FBgn0264793	1652	lncRNA:CR44023	11.0667	3.01704	17.906	0.00973023	0.0561777	GlialCells	Neurons	3	3
FBgn0038818	4019	Nep4	-15.0651	6.99557	17.9019	0.00973451	0.0561777	GlialCells	Neurons	3	3
FBgn0030974	4147	Flacc	11.3968	3.34292	17.8946	0.00974215	0.0561818	GlialCells	Neurons	3	3
FBgn0051646	2881	DIP-theta	9.19382	3.95123	12.8426	0.00977901	0.0563543	GlialCells	Neurons	3	3
FBgn0036892	3761	Lon	9.13816	4.80891	12.8339	0.00979421	0.0564019	GlialCells	Neurons	3	3
FBgn0027493	1951	AdSS	10.1041	6.01799	12.8165	0.00982496	0.0565388	GlialCells	Neurons	3	3
FBgn0035401	1477	Alg2	11.6037	3.54756	17.8038	0.00983716	0.05655	GlialCells	Neurons	3	3
FBgn0010416	2297	TH1	12.9272	4.86227	17.8003	0.00984084	0.05655	GlialCells	Neurons	3	3
FBgn0086913	4353	Rab26	7.9884	4.19648	12.802	0.00985068	0.0565665	GlialCells	Neurons	3	3
FBgn0012058	3713	Cdc27	11.4551	3.40061	17.7738	0.00986881	0.0566305	GlialCells	Neurons	3	3
FBgn0040397	6593	CG3655	8.69007	4.3292	12.7782	0.00989307	0.0567296	GlialCells	Neurons	3	3
FBgn0264815	7968	Pde1c	10.3307	6.24409	12.7628	0.00992052	0.0568468	GlialCells	Neurons	3	3
FBgn0004198	12443	ct	-3.47763	8.30357	12.746	0.00995078	0.056946	GlialCells	Neurons	3	3
FBgn0026160	6969	tna	7.26831	5.85789	12.7417	0.00995843	0.056946	GlialCells	Neurons	3	3
FBgn0010350	2609	Cds	3.76343	9.47424	12.7415	0.00995888	0.056946	GlialCells	Neurons	3	3
FBgn0036053	3685	iPLA2-VIA	13.1557	5.08993	17.6662	0.00998368	0.0569658	GlialCells	Neurons	3	3
FBgn0026084	1771	cib	-2.57022	9.3563	12.7273	0.00998441	0.0569658	GlialCells	Neurons	3	3
FBgn0029088	4884	disp	12.9843	4.91915	17.6643	0.0099857	0.0569658	GlialCells	Neurons	3	3
FBgn0011771	3777	Hem	10.183	4.96448	12.7227	0.00999272	0.0569658	GlialCells	Neurons	3	3
FBgn0050172	756	CG30172	10.7584	2.71379	17.6534	0.00999745	0.0569658	GlialCells	Neurons	3	3
FBgn0034579	682	mRpL54	10.7615	2.71689	17.6323	0.0100203	0.0570557	GlialCells	Neurons	3	3
FBgn0039505	784	CG5934	10.8978	2.8509	17.5855	0.0100711	0.057305	GlialCells	Neurons	3	3
FBgn0053147	5724	Hs3st-A	8.45791	5.60259	12.6629	0.0101016	0.0573351	GlialCells	Neurons	3	3
FBgn0039055	3473	Rassf	11.9384	3.87926	17.5557	0.0101036	0.0573351	GlialCells	Neurons	3	3
FBgn0053517	6530	Dop2R	11.7045	3.64734	17.5517	0.010108	0.0573351	GlialCells	Neurons	3	3
FBgn0001104	2067	Galphai	-15.0644	6.99491	17.5505	0.0101093	0.0573351	GlialCells	Neurons	3	3
FBgn0259677	9156	CG42346	7.44463	4.46457	12.6545	0.010117	0.0573351	GlialCells	Neurons	3	3
FBgn0263998	7757	Ack-like	9.53436	5.1684	12.6536	0.0101188	0.0573351	GlialCells	Neurons	3	3
FBgn0037835	740	CG14687	-8.32746	7.51209	12.6339	0.010155	0.0575001	GlialCells	Neurons	3	3
FBgn0033942	651	Cpr51A	-10.5669	2.52466	17.5006	0.0101642	0.0575121	GlialCells	Neurons	3	3
FBgn0051345	984	CG31345	11.5002	3.44518	17.4824	0.0101843	0.0575654	GlialCells	Neurons	3	3
FBgn0261963	2920	mid	11.0925	3.0426	17.4793	0.0101878	0.0575654	GlialCells	Neurons	3	3
FBgn0260446	5642	GABA-B-R1	10.0573	5.971	12.6044	0.0102097	0.0576097	GlialCells	Neurons	3	3
FBgn0036249	1113	CG11560	8.82997	3.61834	12.6036	0.0102111	0.0576097	GlialCells	Neurons	3	3
FBgn0264674	1087	asRNA:CR43959	10.9426	2.89488	17.453	0.010217	0.0576097	GlialCells	Neurons	3	3
FBgn0034723	2977	CG13506	9.85521	4.63821	12.5958	0.0102257	0.057619	GlialCells	Neurons	3	3
FBgn0037317	1260	CG14667	11.0846	3.03464	17.4343	0.0102378	0.0576472	GlialCells	Neurons	3	3
FBgn0036373	2424	Tgi	11.2727	3.22022	17.4259	0.0102472	0.0576602	GlialCells	Neurons	3	3
FBgn0259244	7112	CG42342	-3.40152	8.70219	12.5709	0.0102722	0.0577605	GlialCells	Neurons	3	3
FBgn0034742	4704	CG4294	8.98745	6.38116	12.5523	0.0103071	0.0578848	GlialCells	Neurons	3	3
FBgn0015351	1177	CG14906	11.252	3.19993	17.3712	0.0103086	0.0578848	GlialCells	Neurons	3	3
FBgn0036341	1700	Syx13	8.98204	3.97179	12.5261	0.0103566	0.0581142	GlialCells	Neurons	3	3
FBgn0032018	4972	CG7806	9.44092	5.35228	12.52	0.0103681	0.0581388	GlialCells	Neurons	3	3
FBgn0027603	5498	Ulp1	9.29906	5.2104	12.5045	0.0103977	0.0582496	GlialCells	Neurons	3	3
FBgn0037679	2113	Aduk	9.17286	5.13964	12.4978	0.0104105	0.0582496	GlialCells	Neurons	3	3
FBgn0032149	1017	CG4036	8.794	2.78537	12.496	0.0104138	0.0582496	GlialCells	Neurons	3	3
FBgn0031697	2616	CG14024	8.08502	4.98907	12.4946	0.0104166	0.0582496	GlialCells	Neurons	3	3
FBgn0033547	1200	CG12935	10.7628	2.71819	17.269	0.0104246	0.0582546	GlialCells	Neurons	3	3
FBgn0037717	3094	CG8301	8.7031	4.67291	12.4662	0.0104709	0.0584669	GlialCells	Neurons	3	3
FBgn0261797	14597	Dhc64C	6.83167	4.45351	12.463	0.0104771	0.0584669	GlialCells	Neurons	3	3
FBgn0039427	1392	CG5447	8.98353	5.15998	12.458	0.0104867	0.0584803	GlialCells	Neurons	3	3
FBgn0267429	1967	lovit	11.5288	3.4735	17.2084	0.0104944	0.058483	GlialCells	Neurons	3	3
FBgn0037777	770	CG11722	10.6975	2.65411	17.1759	0.0105321	0.0586529	GlialCells	Neurons	3	3
FBgn0263603	5291	Zn72D	12.5629	4.49969	17.1491	0.0105633	0.0587863	GlialCells	Neurons	3	3
FBgn0250843	1070	Prosalpha6	11.1249	3.07448	17.1275	0.0105886	0.0588867	GlialCells	Neurons	3	3
FBgn0038244	4416	CG7987	8.90507	4.81703	12.3912	0.0106165	0.058934	GlialCells	Neurons	3	3
FBgn0010114	4332	hig	10.0529	7.24467	12.3903	0.0106182	0.058934	GlialCells	Neurons	3	3
FBgn0032883	3125	Rhau	9.76156	3.74356	12.3899	0.0106189	0.058934	GlialCells	Neurons	3	3
FBgn0053144	5611	CG33144	8.14143	3.9286	12.3829	0.0106327	0.0589702	GlialCells	Neurons	3	3
FBgn0051739	4422	AspRS-m	8.83915	4.75172	12.373	0.0106521	0.0590378	GlialCells	Neurons	3	3
FBgn0259923	3370	Sep4	9.42567	5.63623	12.3666	0.0106647	0.0590672	GlialCells	Neurons	3	3
FBgn0023506	1729	Es2	8.55457	4.1943	12.3539	0.0106898	0.0591658	GlialCells	Neurons	3	3
FBgn0030740	1801	CG9917	-3.20564	8.81024	12.3474	0.0107025	0.0591957	GlialCells	Neurons	3	3
FBgn0038471	1102	CG5220	9.19101	5.36599	12.3374	0.0107223	0.0592651	GlialCells	Neurons	3	3
FBgn0002940	1588	ninaE	-17.0428	8.97235	16.9902	0.0107511	0.0593838	GlialCells	Neurons	3	3
FBgn0026597	4985	Axn	8.69738	3.69267	12.3067	0.0107834	0.0594749	GlialCells	Neurons	3	3
FBgn0024321	4373	NK7.1	9.28436	4.26879	12.3063	0.0107842	0.0594749	GlialCells	Neurons	3	3
FBgn0035914	3863	CG6282	14.1087	6.04054	16.9581	0.0107896	0.0594749	GlialCells	Neurons	3	3
FBgn0015714	1727	Cyp6a17	-14.8063	6.73709	16.9101	0.0108476	0.0597538	GlialCells	Neurons	3	3
FBgn0001991	10481	Ca-alpha1D	9.0937	5.00503	12.2683	0.0108605	0.0597845	GlialCells	Neurons	3	3
FBgn0023509	3459	mip130	11.4694	3.41468	16.8864	0.0108763	0.0598308	GlialCells	Neurons	3	3
FBgn0034789	4505	PIP5K59B	8.09725	7.36577	12.2493	0.0108989	0.0599132	GlialCells	Neurons	3	3
FBgn0003499	8113	sr	8.91765	5.1315	12.2458	0.0109061	0.0599132	GlialCells	Neurons	3	3
FBgn0004237	2759	Hrb87F	12.1479	4.0872	16.8494	0.0109216	0.0599414	GlialCells	Neurons	3	3
FBgn0026239	7699	gukh	7.53273	4.15245	12.236	0.010926	0.0599414	GlialCells	Neurons	3	3
FBgn0037551	1901	Arl8	9.91207	7.0368	12.2263	0.0109456	0.0600086	GlialCells	Neurons	3	3
FBgn0033972	1186	Ciao1	8.8019	3.79509	12.1737	0.0110535	0.0605594	GlialCells	Neurons	3	3
FBgn0027844	1456	CAH1	-8.45642	6.84809	12.1565	0.0110891	0.060713	GlialCells	Neurons	3	3
FBgn0025879	1591	Timp	-10.6187	10.2109	12.1467	0.0111092	0.0607825	GlialCells	Neurons	3	3
FBgn0265297	4303	pAbp	-2.22829	11.0989	12.1409	0.0111213	0.0608077	GlialCells	Neurons	3	3
FBgn0044872	2001	FucTC	11.0294	2.98038	16.6732	0.0111404	0.0608709	GlialCells	Neurons	3	3
FBgn0015621	1246	Clp	10.5749	2.53376	16.6565	0.0111615	0.060907	GlialCells	Neurons	3	3
FBgn0010611	2795	Hmgs	8.64165	3.63814	12.1214	0.011162	0.060907	GlialCells	Neurons	3	3
FBgn0035026	3413	Fcp1	12.8775	4.81285	16.6479	0.0111723	0.0609198	GlialCells	Neurons	3	3
FBgn0016697	945	Prosalpha5	10.5907	2.54928	16.6423	0.0111794	0.0609198	GlialCells	Neurons	3	3
FBgn0034154	751	CG5267	10.6745	2.63148	16.6152	0.0112137	0.0610341	GlialCells	Neurons	3	3
FBgn0264816	1419	koko	10.6715	2.6285	16.6139	0.0112154	0.0610341	GlialCells	Neurons	3	3
FBgn0032444	1916	CCT4	12.3653	4.30319	16.5943	0.0112404	0.061129	GlialCells	Neurons	3	3
FBgn0051522	3468	CG31522	9.73767	6.11762	12.0648	0.0112812	0.0612819	GlialCells	Neurons	3	3
FBgn0263353	6816	CG11000	8.77949	4.99436	12.0636	0.0112836	0.0612819	GlialCells	Neurons	3	3
FBgn0039623	3224	CG1951	9.67115	5.84254	12.0567	0.0112983	0.0613207	GlialCells	Neurons	3	3
FBgn0086683	1444	Spf45	10.3024	5.08307	12.0514	0.0113095	0.0613405	GlialCells	Neurons	3	3
FBgn0035233	1487	Pex10	10.9779	2.92971	16.5007	0.0113607	0.0615769	GlialCells	Neurons	3	3
FBgn0029824	3152	CG3726	8.24043	3.52049	12.0127	0.0113923	0.0617068	GlialCells	Neurons	3	3
FBgn0030657	1141	cerv	8.90213	3.66095	12.0076	0.0114031	0.0617243	GlialCells	Neurons	3	3
FBgn0039136	1956	CG5902	12.0849	4.02463	16.46	0.0114136	0.0617402	GlialCells	Neurons	3	3
FBgn0028396	579	TotA	10.6063	2.56457	16.4368	0.011444	0.061863	GlialCells	Neurons	3	3
FBgn0031659	1986	CG14043	13.0146	4.94934	16.4087	0.0114808	0.062021	GlialCells	Neurons	3	3
FBgn0038168	3498	omd	9.4357	3.41998	11.95	0.0115278	0.0622331	GlialCells	Neurons	3	3
FBgn0037315	2821	Cerk	11.6748	3.6179	16.367	0.0115358	0.062235	GlialCells	Neurons	3	3
FBgn0259704	1498	Nsun5	12.0352	3.97531	16.3399	0.0115718	0.0623542	GlialCells	Neurons	3	3
FBgn0033484	4037	CG2269	6.18717	7.65703	11.9292	0.0115733	0.0623542	GlialCells	Neurons	3	3
FBgn0024238	4258	Fim	6.37865	7.17715	11.9158	0.0116027	0.0624711	GlialCells	Neurons	3	3
FBgn0030600	16734	hiw	7.17036	5.60226	11.9081	0.0116195	0.0625057	GlialCells	Neurons	3	3
FBgn0022153	5246	l(2)k05819	11.2049	3.15337	16.3004	0.0116245	0.0625057	GlialCells	Neurons	3	3
FBgn0030679	1188	CG8206	10.5195	2.47955	16.2536	0.0116874	0.0627617	GlialCells	Neurons	3	3
FBgn0263355	8619	CG31688	8.67197	2.64157	11.8774	0.0116876	0.0627617	GlialCells	Neurons	3	3
FBgn0262527	6544	nsl1	7.46547	4.15508	11.8633	0.0117188	0.0628879	GlialCells	Neurons	3	3
FBgn0029771	1892	CG12730	-5.10115	9.06064	11.8447	0.0117604	0.0630694	GlialCells	Neurons	3	3
FBgn0037687	1069	CG8132	10.6013	2.55972	16.1779	0.0117901	0.0631242	GlialCells	Neurons	3	3
FBgn0037215	3247	beta-Man	-15.3279	7.25826	16.1763	0.0117924	0.0631242	GlialCells	Neurons	3	3
FBgn0051475	2688	CG31475	12.7831	4.71885	16.1699	0.0118011	0.0631242	GlialCells	Neurons	3	3
FBgn0051800	751	CG31800	8.57393	3.57192	11.8262	0.0118018	0.0631242	GlialCells	Neurons	3	3
FBgn0267033	29476	mamo	2.66898	8.8375	11.8156	0.0118258	0.063211	GlialCells	Neurons	3	3
FBgn0001139	4455	gro	9.17727	5.56074	11.8069	0.0118453	0.0632735	GlialCells	Neurons	3	3
FBgn0000121	1547	Arr2	-13.3612	5.29456	16.0944	0.0119051	0.0635513	GlialCells	Neurons	3	3
FBgn0003687	1387	Tbp	11.197	3.14561	16.0852	0.0119179	0.0635777	GlialCells	Neurons	3	3
FBgn0259705	966	CG42359	10.6392	2.59678	16.0618	0.0119504	0.0637091	GlialCells	Neurons	3	3
FBgn0052406	2919	PVRAP	8.82101	3.60947	11.7485	0.0119782	0.0638153	GlialCells	Neurons	3	3
FBgn0000273	5725	Pka-C1	-2.187	9.63169	11.7273	0.0120268	0.0640325	GlialCells	Neurons	3	3
FBgn0039844	3183	CG1607	7.21643	7.40886	11.7091	0.0120688	0.0641759	GlialCells	Neurons	3	3
FBgn0011656	9188	Mef2	6.16178	6.04032	11.7059	0.0120762	0.0641759	GlialCells	Neurons	3	3
FBgn0000527	3142	e	-15.1203	7.05075	15.9689	0.0120808	0.0641759	GlialCells	Neurons	3	3
FBgn0002973	4916	numb	7.7291	4.38814	11.6983	0.0120939	0.0641759	GlialCells	Neurons	3	3
FBgn0033315	1431	beta3GalTII	9.03501	3.18438	11.697	0.012097	0.0641759	GlialCells	Neurons	3	3
FBgn0037700	1156	CG8149	10.4761	2.43704	15.9545	0.0121012	0.0641759	GlialCells	Neurons	3	3
FBgn0262855	665	CG43219	10.7194	2.67554	15.9386	0.0121237	0.0642533	GlialCells	Neurons	3	3
FBgn0011474	4183	PR-Set7	8.87533	5.08949	11.6711	0.0121573	0.0643895	GlialCells	Neurons	3	3
FBgn0032644	1051	CG5131	8.65682	3.65295	11.6545	0.012196	0.0645523	GlialCells	Neurons	3	3
FBgn0040532	774	CG8369	-7.93772	5.73529	11.6404	0.0122292	0.0646815	GlialCells	Neurons	3	3
FBgn0027055	1679	CSN3	8.63613	3.63277	11.6374	0.0122364	0.0646815	GlialCells	Neurons	3	3
FBgn0053531	5076	Ddr	12.3576	4.29553	15.8495	0.0122514	0.0647188	GlialCells	Neurons	3	3
FBgn0035833	3722	CG7565	10.6706	6.58307	11.618	0.0122822	0.0648394	GlialCells	Neurons	3	3
FBgn0031217	1583	CG11377	12.0873	4.02697	15.8184	0.0122964	0.0648722	GlialCells	Neurons	3	3
FBgn0263782	3818	Hmgcr	11.1073	3.05717	15.8096	0.0123093	0.0648976	GlialCells	Neurons	3	3
FBgn0052296	8562	Mrtf	10.6384	2.596	15.7946	0.0123311	0.0649576	GlialCells	Neurons	3	3
FBgn0262730	9655	dtn	5.8123	5.32521	11.595	0.0123367	0.0649576	GlialCells	Neurons	3	3
FBgn0031635	2217	tank	11.6599	3.60318	15.7824	0.0123488	0.0649796	GlialCells	Neurons	3	3
FBgn0035122	1092	mRpL17	10.5503	2.50975	15.7754	0.0123591	0.0649915	GlialCells	Neurons	3	3
FBgn0038739	1195	CG4686	10.6445	2.60191	15.7464	0.0124016	0.0651628	GlialCells	Neurons	3	3
FBgn0039026	8549	CG7029	-2.98977	8.58238	11.5653	0.0124078	0.0651628	GlialCells	Neurons	3	3
FBgn0033636	12968	tou	8.4412	5.45342	11.5553	0.0124317	0.0652464	GlialCells	Neurons	3	3
FBgn0036900	3082	CG8765	7.44111	4.6702	11.5199	0.0125173	0.0656534	GlialCells	Neurons	3	3
FBgn0039915	2895	Gat	-9.94418	11.8098	11.4938	0.0125808	0.0659437	GlialCells	Neurons	3	3
FBgn0041712	1751	yellow-d	-14.863	6.7937	15.6093	0.0126053	0.0660294	GlialCells	Neurons	3	3
FBgn0086355	1558	Tpi	-2.03684	10.4195	11.4798	0.0126152	0.0660386	GlialCells	Neurons	3	3
FBgn0284408	20301	trol	-9.22726	7.59656	11.4736	0.0126305	0.0660758	GlialCells	Neurons	3	3
FBgn0033373	1864	CG8080	10.9091	2.86184	15.5671	0.0126691	0.0662094	GlialCells	Neurons	3	3
FBgn0034638	2112	CG10433	-8.33202	10.1055	11.4566	0.0126723	0.0662094	GlialCells	Neurons	3	3
FBgn0015737	2360	Hmu	8.8827	5.09682	11.4354	0.0127247	0.0664404	GlialCells	Neurons	3	3
FBgn0025716	1473	Bap55	9.7217	6.63292	11.4229	0.0127557	0.0665397	GlialCells	Neurons	3	3
FBgn0035211	1941	CG2211	8.44502	3.20703	11.4211	0.0127601	0.0665397	GlialCells	Neurons	3	3
FBgn0013672	675	mt:ATPase6	-2.05241	10.293	11.4102	0.0127873	0.0666387	GlialCells	Neurons	3	3
FBgn0034313	3491	CG5726	7.34469	3.75227	11.4062	0.0127973	0.0666477	GlialCells	Neurons	3	3
FBgn0032171	989	CG5846	10.4329	2.39492	15.4238	0.0128889	0.0670817	GlialCells	Neurons	3	3
FBgn0285954	1666	caz	10.6053	2.56372	15.4131	0.0129055	0.0671252	GlialCells	Neurons	3	3
FBgn0039970	1733	CG17508	-2.66306	9.22854	11.325	0.0130023	0.0675853	GlialCells	Neurons	3	3
FBgn0083985	1072	CG34149	10.2342	2.20087	15.3012	0.0130813	0.0679523	GlialCells	Neurons	3	3
FBgn0036194	1873	Dph1	11.7639	3.70629	15.2752	0.0131225	0.0681013	GlialCells	Neurons	3	3
FBgn0031568	6367	CG10019	11.9	3.84126	15.2586	0.013149	0.0681013	GlialCells	Neurons	3	3
FBgn0036862	5392	Gbs-76A	12.5963	4.53286	15.2585	0.0131492	0.0681013	GlialCells	Neurons	3	3
FBgn0000416	3527	Sap-r	-2.55997	9.69451	11.2672	0.0131508	0.0681013	GlialCells	Neurons	3	3
FBgn0036732	4146	Oatp74D	-12.9004	7.38852	11.2651	0.0131563	0.0681013	GlialCells	Neurons	3	3
FBgn0037342	1114	CG2931	10.6244	2.58235	15.2515	0.0131603	0.0681013	GlialCells	Neurons	3	3
FBgn0052137	3223	CG32137	8.86914	3.02293	11.2469	0.0132037	0.0682824	GlialCells	Neurons	3	3
FBgn0039774	2951	CDase	-16.1828	8.1126	15.2126	0.0132228	0.0683375	GlialCells	Neurons	3	3
FBgn0052683	5139	CG32683	12.2486	4.18722	15.2057	0.013234	0.0683517	GlialCells	Neurons	3	3
FBgn0053513	8036	Nmdar2	9.61067	6.0872	11.2304	0.0132466	0.0683734	GlialCells	Neurons	3	3
FBgn0025684	1846	MFS18	9.05848	5.53413	11.2189	0.0132768	0.0684857	GlialCells	Neurons	3	3
FBgn0034231	867	APC10	10.2922	2.25757	15.1643	0.0133009	0.0685664	GlialCells	Neurons	3	3
FBgn0036842	3154	Ugt316A1	12.0174	3.95763	15.1568	0.0133131	0.0685858	GlialCells	Neurons	3	3
FBgn0031873	840	Gas41	10.2169	2.18399	15.1516	0.0133216	0.0685862	GlialCells	Neurons	3	3
FBgn0030342	2117	CG10347	13.4385	5.37182	15.1434	0.013335	0.0686114	GlialCells	Neurons	3	3
FBgn0051633	1452	CG31633	11.4178	3.36357	15.1292	0.0133581	0.0686868	GlialCells	Neurons	3	3
FBgn0261610	4296	CG42699	8.37352	4.59102	11.154	0.0134483	0.0690784	GlialCells	Neurons	3	3
FBgn0030004	2683	CG10958	11.1021	3.0519	15.0725	0.0134513	0.0690784	GlialCells	Neurons	3	3
FBgn0037332	3991	Hcs	12.4492	4.38668	15.0613	0.0134698	0.0691276	GlialCells	Neurons	3	3
FBgn0038275	879	CG3817	10.4836	2.44433	15.0564	0.0134779	0.0691276	GlialCells	Neurons	3	3
FBgn0264712	4339	CG1172	9.19985	5.67583	11.1317	0.013508	0.0692381	GlialCells	Neurons	3	3
FBgn0037239	1788	Sfxn1-3	9.32194	5.79817	11.1188	0.0135426	0.0693038	GlialCells	Neurons	3	3
FBgn0031116	6238	CG1695	9.60689	7.08603	11.1182	0.0135442	0.0693038	GlialCells	Neurons	3	3
FBgn0013764	2246	Chi	11.38	3.32622	15.0151	0.0135465	0.0693038	GlialCells	Neurons	3	3
FBgn0039019	986	HP1c	10.2826	2.24816	14.9699	0.0136222	0.0696476	GlialCells	Neurons	3	3
FBgn0035624	864	Eaf6	10.1844	2.1525	14.9507	0.0136546	0.069769	GlialCells	Neurons	3	3
FBgn0030063	860	CG1789	10.1721	2.14053	14.9358	0.0136796	0.0698151	GlialCells	Neurons	3	3
FBgn0010328	6332	woc	10.4804	2.44124	14.9351	0.0136808	0.0698151	GlialCells	Neurons	3	3
FBgn0267431	6519	Myo81F	8.64993	3.41031	11.0509	0.0137269	0.0700061	GlialCells	Neurons	3	3
FBgn0030300	2852	Sk1	-8.891	8.72305	11.0423	0.0137505	0.0700828	GlialCells	Neurons	3	3
FBgn0002937	2164	ninaB	-15.3717	7.30197	14.8887	0.0137597	0.0700857	GlialCells	Neurons	3	3
FBgn0032840	2447	sNPF	9.52403	7.2185	11.0333	0.0137752	0.0701204	GlialCells	Neurons	3	3
FBgn0031820	5718	Daxx	12.4632	4.40048	14.8598	0.013809	0.0702106	GlialCells	Neurons	3	3
FBgn0043457	1517	CG5180	8.42208	3.42355	11.0206	0.0138102	0.0702106	GlialCells	Neurons	3	3
FBgn0025832	1378	Fen1	9.25729	3.24306	11.0103	0.0138387	0.0703112	GlialCells	Neurons	3	3
FBgn0023388	6395	Dap160	8.14411	7.01503	10.9985	0.0138715	0.0703968	GlialCells	Neurons	3	3
FBgn0030474	2626	CG15747	11.3906	3.33686	14.8205	0.0138767	0.0703968	GlialCells	Neurons	3	3
FBgn0033225	1961	TTLL12	11.746	3.68848	14.8129	0.0138898	0.0703968	GlialCells	Neurons	3	3
FBgn0250874	1868	ttm50	7.31525	4.75433	10.9917	0.0138902	0.0703968	GlialCells	Neurons	3	3
FBgn0032447	2293	PICK1	8.42298	4.64016	10.9775	0.0139299	0.0705536	GlialCells	Neurons	3	3
FBgn0010622	1174	DCTN3-p24	10.5099	2.47011	14.7579	0.0139853	0.0707901	GlialCells	Neurons	3	3
FBgn0031945	1643	CG7191	14.166	6.09769	14.7461	0.014006	0.0708506	GlialCells	Neurons	3	3
FBgn0259245	5281	DIP-beta	8.98738	5.20075	10.9417	0.0140304	0.0709293	GlialCells	Neurons	3	3
FBgn0004863	1856	C15	12.2947	4.23302	14.718	0.0140553	0.0709293	GlialCells	Neurons	3	3
FBgn0029819	2436	Usp30	9.08268	5.68772	10.9318	0.0140584	0.0709293	GlialCells	Neurons	3	3
FBgn0001978	4145	stc	12.1655	4.10466	14.7131	0.014064	0.0709293	GlialCells	Neurons	3	3
FBgn0286027	1769	Rnmt	11.1999	3.1485	14.7123	0.0140652	0.0709293	GlialCells	Neurons	3	3
FBgn0003944	4282	Ubx	8.07866	5.38533	10.9167	0.0141011	0.0710307	GlialCells	Neurons	3	3
FBgn0001085	3817	fz	13.745	5.67758	14.691	0.0141028	0.0710307	GlialCells	Neurons	3	3
FBgn0085400	5760	side-V	8.98219	3.13304	10.8846	0.0141926	0.0713997	GlialCells	Neurons	3	3
FBgn0002645	6046	Map205	7.89672	4.29589	10.8842	0.0141937	0.0713997	GlialCells	Neurons	3	3
FBgn0035092	2701	Nplp1	8.17754	8.54878	10.88	0.0142058	0.0714161	GlialCells	Neurons	3	3
FBgn0266100	5460	CG44837	8.59801	4.80194	10.8689	0.0142375	0.0715315	GlialCells	Neurons	3	3
FBgn0034496	2708	CG9143	8.61851	5.09461	10.8515	0.0142875	0.0716872	GlialCells	Neurons	3	3
FBgn0020415	1796	Idgf2	-14.2977	6.22907	14.585	0.0142919	0.0716872	GlialCells	Neurons	3	3
FBgn0030034	5188	CG10555	10.5776	2.53653	14.5833	0.014295	0.0716872	GlialCells	Neurons	3	3
FBgn0259227	5541	CG42327	-12.0768	4.01613	14.5757	0.0143086	0.0717111	GlialCells	Neurons	3	3
FBgn0033304	1649	Cyp6a13	-15.3287	7.25901	14.562	0.0143334	0.0717907	GlialCells	Neurons	3	3
FBgn0026616	6029	alpha-Man-IIb	12.1252	4.06475	14.5536	0.0143486	0.0718227	GlialCells	Neurons	3	3
FBgn0027836	2969	Dgp-1	9.07501	3.83289	10.8217	0.0143739	0.0718665	GlialCells	Neurons	3	3
FBgn0085421	8047	Epac	8.42123	5.84041	10.8213	0.0143751	0.0718665	GlialCells	Neurons	3	3
FBgn0034086	941	CG8441	10.0955	2.06596	14.5238	0.0144028	0.0719608	GlialCells	Neurons	3	3
FBgn0005386	7615	ash1	12.886	4.82132	14.48	0.0144828	0.0722969	GlialCells	Neurons	3	3
FBgn0261258	4346	rgn	7.12853	4.9812	10.7827	0.0144879	0.0722969	GlialCells	Neurons	3	3
FBgn0039590	8682	CG10011	8.67685	4.85574	10.7675	0.0145328	0.0724505	GlialCells	Neurons	3	3
FBgn0040364	2755	CG11378	-14.4149	6.34611	14.4508	0.0145365	0.0724505	GlialCells	Neurons	3	3
FBgn0030208	2576	PPP4R2r	8.58485	5.06102	10.7567	0.0145647	0.0725461	GlialCells	Neurons	3	3
FBgn0032261	889	CG6094	10.0004	1.97365	14.4285	0.0145779	0.0725557	GlialCells	Neurons	3	3
FBgn0266680	811	lncRNA:CR45170	10.9842	2.93584	14.4249	0.0145845	0.0725557	GlialCells	Neurons	3	3
FBgn0030654	1692	CG15643	10.6114	2.56952	14.4196	0.0145942	0.0725597	GlialCells	Neurons	3	3
FBgn0014411	2543	Vps26	12.7029	4.63897	14.4015	0.0146279	0.0726828	GlialCells	Neurons	3	3
FBgn0267337	6273	rn	8.29193	4.51002	10.7295	0.0146456	0.0727259	GlialCells	Neurons	3	3
FBgn0032258	2666	Cog4	12.7001	4.63616	14.3811	0.0146659	0.0727824	GlialCells	Neurons	3	3
FBgn0262872	7667	milt	8.29662	6.75041	10.7174	0.0146816	0.0728159	GlialCells	Neurons	3	3
FBgn0037044	1990	Pdss2	10.7594	2.71467	14.3661	0.014694	0.0728327	GlialCells	Neurons	3	3
FBgn0263650	500	lncRNA:CR43641	-9.62214	1.60582	14.3494	0.0147254	0.0729028	GlialCells	Neurons	3	3
FBgn0026376	5500	Rgl	8.59525	4.55153	10.7025	0.0147261	0.0729028	GlialCells	Neurons	3	3
FBgn0267486	4124	Ptp36E	10.3365	2.3007	14.3371	0.0147486	0.0729695	GlialCells	Neurons	3	3
FBgn0039816	1804	CG11317	12.5437	4.48063	14.3303	0.0147614	0.0729884	GlialCells	Neurons	3	3
FBgn0030941	2594	wgn	-15.2119	7.14227	14.3198	0.0147811	0.0730415	GlialCells	Neurons	3	3
FBgn0263772	7756	CG43689	10.7213	2.67731	14.3128	0.0147945	0.0730629	GlialCells	Neurons	3	3
FBgn0052176	1928	CG32176	8.15831	3.83533	10.6715	0.0148196	0.0731426	GlialCells	Neurons	3	3
FBgn0003295	1798	ru	8.3238	4.24208	10.6554	0.0148686	0.0733395	GlialCells	Neurons	3	3
FBgn0000547	6425	ed	8.60589	3.60317	10.6407	0.0149134	0.0735001	GlialCells	Neurons	3	3
FBgn0037360	2415	CG2182	10.5612	2.52024	14.2472	0.0149192	0.0735001	GlialCells	Neurons	3	3
FBgn0000667	5272	Actn	8.35652	4.96656	10.6352	0.01493	0.0735085	GlialCells	Neurons	3	3
FBgn0038806	1020	CG5412	10.1829	2.1509	14.2361	0.0149406	0.0735158	GlialCells	Neurons	3	3
FBgn0038582	885	CG7988	9.88536	1.86212	14.2104	0.0149901	0.0736802	GlialCells	Neurons	3	3
FBgn0013684	1717	mt:ND5	-1.97421	10.6581	10.615	0.0149921	0.0736802	GlialCells	Neurons	3	3
FBgn0031998	2660	SLC5A11	11.3859	3.33219	14.1794	0.0150501	0.0739203	GlialCells	Neurons	3	3
FBgn0044328	2829	CG32052	9.65425	6.82006	10.5587	0.0151663	0.074446	GlialCells	Neurons	3	3
FBgn0034650	1235	NC2alpha	11.3603	3.30695	14.1146	0.0151764	0.0744506	GlialCells	Neurons	3	3
FBgn0031119	3229	CG1812	7.56598	5.10959	10.5522	0.0151866	0.0744557	GlialCells	Neurons	3	3
FBgn0040382	2193	CG5273	-2.59203	9.36832	10.5357	0.0152385	0.0746647	GlialCells	Neurons	3	3
FBgn0029885	851	CG3224	10.0788	2.04962	14.0742	0.0152561	0.0747062	GlialCells	Neurons	3	3
FBgn0035541	764	CG15019	10.1111	2.08101	14.0602	0.0152839	0.0747969	GlialCells	Neurons	3	3
FBgn0000455	1951	Dip-C	12.0162	3.95639	14.0334	0.0153371	0.075012	GlialCells	Neurons	3	3
FBgn0030017	4294	CG2278	10.4206	2.38267	14.0093	0.0153851	0.0751516	GlialCells	Neurons	3	3
FBgn0034071	4466	CG8405	8.95383	3.74133	10.4877	0.01539	0.0751516	GlialCells	Neurons	3	3
FBgn0266619	1498	asRNA:CR45126	9.91661	1.89249	14.0052	0.0153934	0.0751516	GlialCells	Neurons	3	3
FBgn0039854	1548	CG1635	9.82402	1.80285	13.9763	0.0154514	0.0753591	GlialCells	Neurons	3	3
FBgn0031250	1972	Ent1	10.0199	1.99258	13.9748	0.0154545	0.0753591	GlialCells	Neurons	3	3
FBgn0000307	7747	chif	12.0572	3.99709	13.9549	0.0154947	0.0755097	GlialCells	Neurons	3	3
FBgn0028471	3490	Nab2	10.8673	5.61565	10.4517	0.0155052	0.0755159	GlialCells	Neurons	3	3
FBgn0039765	528	mRpS18C	9.88698	1.86375	13.943	0.0155188	0.0755366	GlialCells	Neurons	3	3
FBgn0265592	601	lncRNA:CR44419	9.98034	1.95408	13.9181	0.0155692	0.0757366	GlialCells	Neurons	3	3
FBgn0030103	597	Obp8a	-11.1162	3.06486	13.9075	0.0155909	0.0757487	GlialCells	Neurons	3	3
FBgn0039558	1007	BCAS2	9.82793	1.80667	13.9057	0.0155945	0.0757487	GlialCells	Neurons	3	3
FBgn0266871	885	lncRNA:CR45332	10.7016	2.65794	13.9032	0.0155997	0.0757487	GlialCells	Neurons	3	3
FBgn0051708	3562	DIP-zeta	9.62021	3.60316	10.41	0.01564	0.0758194	GlialCells	Neurons	3	3
FBgn0030100	1372	CG12106	10.3383	2.30229	13.8821	0.0156428	0.0758194	GlialCells	Neurons	3	3
FBgn0050197	481	CG30197	-9.47681	8.07274	10.4086	0.0156445	0.0758194	GlialCells	Neurons	3	3
FBgn0266993	348	lncRNA:CR45444	9.95163	1.92628	13.8778	0.0156517	0.0758194	GlialCells	Neurons	3	3
FBgn0010039	746	GstD3	-11.6065	3.54955	13.8626	0.0156829	0.0758706	GlialCells	Neurons	3	3
FBgn0005561	5213	sv	9.40245	5.07148	10.3953	0.0156879	0.0758706	GlialCells	Neurons	3	3
FBgn0036008	1888	CG3408	10.8063	2.76097	13.859	0.0156903	0.0758706	GlialCells	Neurons	3	3
FBgn0029957	2688	CG12155	8.45696	5.02774	10.3876	0.015713	0.075932	GlialCells	Neurons	3	3
FBgn0038682	1344	CG5835	-10.8354	4.40743	10.3849	0.0157217	0.075932	GlialCells	Neurons	3	3
FBgn0038407	2126	CG6126	-9.61779	8.25167	10.3748	0.0157547	0.0760303	GlialCells	Neurons	3	3
FBgn0023000	2420	mth	-14.109	6.0407	13.8246	0.0157614	0.0760303	GlialCells	Neurons	3	3
FBgn0037540	2649	Pbp95	8.69535	3.48473	10.3699	0.0157708	0.0760303	GlialCells	Neurons	3	3
FBgn0034081	984	CG10731	10.8174	2.77189	13.8159	0.0157795	0.0760303	GlialCells	Neurons	3	3
FBgn0035420	7388	hob	10.8902	2.84326	13.8072	0.0157976	0.0760678	GlialCells	Neurons	3	3
FBgn0039633	12599	CG11873	7.68378	5.93241	10.3583	0.015809	0.0760678	GlialCells	Neurons	3	3
FBgn0032656	3371	CG5674	8.54061	4.45613	10.3564	0.0158154	0.0760678	GlialCells	Neurons	3	3
FBgn0010379	4889	Akt1	10.8981	2.85117	13.7864	0.0158409	0.0761452	GlialCells	Neurons	3	3
FBgn0031393	1038	CG15382	10.6287	2.58673	13.775	0.0158647	0.0761834	GlialCells	Neurons	3	3
FBgn0025641	6227	DAAM	12.2477	4.18629	13.7736	0.0158676	0.0761834	GlialCells	Neurons	3	3
FBgn0034588	2312	CG9394	-8.90521	10.6192	10.3322	0.0158954	0.0762715	GlialCells	Neurons	3	3
FBgn0004607	12424	zfh2	-3.33073	9.07432	10.323	0.0159258	0.0763421	GlialCells	Neurons	3	3
FBgn0028699	2934	Rh50	-7.46591	9.75736	10.3221	0.0159289	0.0763421	GlialCells	Neurons	3	3
FBgn0037688	1578	CG9356	8.10991	3.41332	10.3041	0.015989	0.0765847	GlialCells	Neurons	3	3
FBgn0031733	2397	CG14006	10.7307	2.68648	13.7107	0.016	0.0765924	GlialCells	Neurons	3	3
FBgn0040319	4402	Gclc	-3.27112	9.01093	10.2707	0.016101	0.0770306	GlialCells	Neurons	3	3
FBgn0033791	6020	Drl-2	8.76241	5.53166	10.2662	0.0161164	0.0770587	GlialCells	Neurons	3	3
FBgn0041713	1600	yellow-c	9.69598	1.67937	13.6457	0.0161384	0.0771184	GlialCells	Neurons	3	3
FBgn0031437	1070	Arpc5	9.92141	1.89693	13.6333	0.0161651	0.0772003	GlialCells	Neurons	3	3
FBgn0034361	691	mRpS28	9.77732	1.75764	13.6279	0.0161767	0.0772103	GlialCells	Neurons	3	3
FBgn0022213	3237	Cse1	8.31098	4.78846	10.2384	0.0162104	0.0773113	GlialCells	Neurons	3	3
FBgn0031868	3341	Rat1	11.7516	3.69411	13.6093	0.0162169	0.0773113	GlialCells	Neurons	3	3
FBgn0031479	861	Prx6005	9.86036	1.8379	13.5804	0.0162793	0.0774937	GlialCells	Neurons	3	3
FBgn0031304	2701	CG4552	11.497	3.44188	13.5804	0.0162794	0.0774937	GlialCells	Neurons	3	3
FBgn0038966	1341	pinta	-13.9112	5.84334	13.5781	0.0162843	0.0774937	GlialCells	Neurons	3	3
FBgn0032198	928	eEF1delta	7.18502	2.85723	10.2142	0.0162933	0.0774937	GlialCells	Neurons	3	3
FBgn0038235	883	CG8461	9.69286	1.67626	13.567	0.0163086	0.0775206	GlialCells	Neurons	3	3
FBgn0022069	2882	Nnp-1	8.78763	3.57636	10.2001	0.0163416	0.0776323	GlialCells	Neurons	3	3
FBgn0259166	4862	CG42271	8.05364	4.62735	10.1708	0.016443	0.0780681	GlialCells	Neurons	3	3
FBgn0028969	2170	deltaCOP	9.15675	6.06949	10.1615	0.0164753	0.0781008	GlialCells	Neurons	3	3
FBgn0036135	1039	mRpL2	8.34331	3.98421	10.1613	0.016476	0.0781008	GlialCells	Neurons	3	3
FBgn0064227	440	Rdh	9.59526	1.58245	13.4894	0.0164787	0.0781008	GlialCells	Neurons	3	3
FBgn0052698	8793	CARPB	12.7314	4.6674	13.4798	0.0164999	0.0781556	GlialCells	Neurons	3	3
FBgn0034748	1924	CG17807	8.2639	4.74184	10.1505	0.0165136	0.0781749	GlialCells	Neurons	3	3
FBgn0010340	1200	140up	10.6458	2.60321	13.469	0.0165237	0.0781769	GlialCells	Neurons	3	3
FBgn0262160	8998	CG9932	-4.3177	7.76586	10.1347	0.0165686	0.0783438	GlialCells	Neurons	3	3
FBgn0025741	10614	PlexA	9.31265	6.88311	10.1256	0.0166008	0.0784499	GlialCells	Neurons	3	3
FBgn0052226	4504	Pex23	9.99355	1.96698	13.4068	0.0166626	0.0786681	GlialCells	Neurons	3	3
FBgn0066101	6638	LpR1	9.3379	5.94148	10.107	0.0166663	0.0786681	GlialCells	Neurons	3	3
FBgn0259213	5298	side-II	9.49358	4.25013	10.0981	0.0166978	0.0787362	GlialCells	Neurons	3	3
FBgn0001250	6011	if	-15.3112	7.24153	13.3901	0.0167001	0.0787362	GlialCells	Neurons	3	3
FBgn0260793	8905	2mit	8.30057	4.99405	10.0913	0.0167216	0.0787701	GlialCells	Neurons	3	3
FBgn0263490	7369	mld	11.7353	3.67788	13.3783	0.0167268	0.0787701	GlialCells	Neurons	3	3
FBgn0039712	1369	CG15514	8.23284	4.15256	10.0841	0.0167471	0.0788204	GlialCells	Neurons	3	3
FBgn0067779	4499	dbr	12.5351	4.47206	13.3298	0.0168366	0.0791868	GlialCells	Neurons	3	3
FBgn0051248	977	CG31248	-9.36773	8.31606	10.0568	0.0168445	0.0791868	GlialCells	Neurons	3	3
FBgn0265726	8748	Nna1	6.74172	4.0585	10.0517	0.0168631	0.0792212	GlialCells	Neurons	3	3
FBgn0266851	1011	lncRNA:CR45312	10.0515	2.02313	13.3146	0.0168714	0.0792212	GlialCells	Neurons	3	3
FBgn0015239	2420	Hr78	9.00876	3.76696	10.0433	0.0168932	0.079278	GlialCells	Neurons	3	3
FBgn0041605	11414	cpx	4.862	11.5882	10.0361	0.0169189	0.0793446	GlialCells	Neurons	3	3
FBgn0083124	491	Uhg4	9.55	1.53903	13.2903	0.016927	0.0793446	GlialCells	Neurons	3	3
FBgn0262604	293	lncRNA:CR43130	9.77554	1.75611	13.274	0.0169645	0.079446	GlialCells	Neurons	3	3
FBgn0031257	2642	CG4133	12.1654	4.1046	13.2724	0.0169682	0.079446	GlialCells	Neurons	3	3
FBgn0036913	6311	Usp32	11.7312	3.67375	13.2653	0.0169847	0.0794773	GlialCells	Neurons	3	3
FBgn0029121	1271	Sras	11.7226	3.66542	13.2401	0.0170429	0.0797039	GlialCells	Neurons	3	3
FBgn0039349	1876	Ssadh	-2.58428	10.0371	9.99355	0.0170731	0.079735	GlialCells	Neurons	3	3
FBgn0085423	7122	GramD1B	7.55517	4.39878	9.99246	0.0170771	0.079735	GlialCells	Neurons	3	3
FBgn0041210	7219	HDAC4	5.91314	5.99518	9.99193	0.0170791	0.079735	GlialCells	Neurons	3	3
FBgn0030574	3574	sbm	-2.49315	9.00182	9.94687	0.0172444	0.0804325	GlialCells	Neurons	3	3
FBgn0024841	725	Pcd	9.46564	1.45807	13.1508	0.0172519	0.0804325	GlialCells	Neurons	3	3
FBgn0029943	1418	Atg5	11.2678	3.21538	13.1481	0.0172582	0.0804325	GlialCells	Neurons	3	3
FBgn0266238	1237	lncRNA:CR44933	9.69281	1.6763	13.1383	0.0172814	0.0804944	GlialCells	Neurons	3	3
FBgn0038426	491	mRpS33	9.43631	1.43008	13.1122	0.0173432	0.0807359	GlialCells	Neurons	3	3
FBgn0267821	3603	da	8.48208	4.1222	9.91473	0.0173636	0.0807844	GlialCells	Neurons	3	3
FBgn0030035	2521	PIG-T	8.40542	4.97663	9.91066	0.0173787	0.0808086	GlialCells	Neurons	3	3
FBgn0085413	9058	CG34384	8.23375	5.11269	9.89943	0.0174207	0.0809572	GlialCells	Neurons	3	3
FBgn0027339	14271	jim	3.06407	9.36257	9.8912	0.0174515	0.0810541	GlialCells	Neurons	3	3
FBgn0052227	5099	gogo	12.3258	4.26388	13.0575	0.0174739	0.0811118	GlialCells	Neurons	3	3
FBgn0037093	5121	Cdk12	10.8307	2.78477	13.0482	0.0174964	0.0811696	GlialCells	Neurons	3	3
FBgn0052000	6511	anne	2.68155	9.53101	9.86972	0.0175323	0.0812456	GlialCells	Neurons	3	3
FBgn0262601	776	SmB	9.78685	1.7671	13.0331	0.0175328	0.0812456	GlialCells	Neurons	3	3
FBgn0287186	2105	scro	12.5522	4.48908	13.0228	0.0175577	0.0813146	GlialCells	Neurons	3	3
FBgn0011582	14565	Dop1R1	7.00293	4.58341	9.85947	0.017571	0.0813299	GlialCells	Neurons	3	3
FBgn0259146	5847	fid	9.05411	3.84101	9.83799	0.0176525	0.0816606	GlialCells	Neurons	3	3
FBgn0033738	4118	DUBAI	9.76615	4.74531	9.8346	0.0176655	0.0816738	GlialCells	Neurons	3	3
FBgn0034921	1513	DCP1	10.9588	2.91086	12.9565	0.017719	0.0818535	GlialCells	Neurons	3	3
FBgn0034476	6396	Toll-7	8.00791	3.93149	9.81914	0.0177245	0.0818535	GlialCells	Neurons	3	3
FBgn0038830	670	CG17272	9.5498	1.53866	12.9364	0.0177685	0.0819478	GlialCells	Neurons	3	3
FBgn0039862	6616	kek6	11.8948	3.83598	12.9351	0.0177717	0.0819478	GlialCells	Neurons	3	3
FBgn0011706	901	rpr	10.147	2.11622	12.9337	0.0177752	0.0819478	GlialCells	Neurons	3	3
FBgn0038167	2627	Lkb1	7.9839	3.66253	9.80026	0.017797	0.0820014	GlialCells	Neurons	3	3
FBgn0020269	3131	mspo	8.34448	3.34784	9.7963	0.0178122	0.0820251	GlialCells	Neurons	3	3
FBgn0033196	4058	CG1358	-2.48998	9.24373	9.77053	0.0179119	0.0824372	GlialCells	Neurons	3	3
FBgn0014029	1688	Sep2	12.4269	4.36441	12.8682	0.0179374	0.0824406	GlialCells	Neurons	3	3
FBgn0036668	5454	Zcchc7	10.8583	2.8119	12.8673	0.0179399	0.0824406	GlialCells	Neurons	3	3
FBgn0023517	1100	Pgam5	11.5094	3.45433	12.866	0.0179431	0.0824406	GlialCells	Neurons	3	3
FBgn0250755	3032	CG42233	11.3115	3.25861	12.85	0.0179831	0.0825591	GlialCells	Neurons	3	3
FBgn0028372	2612	isopeptidase-T-3	9.00922	3.79641	9.75064	0.0179892	0.0825591	GlialCells	Neurons	3	3
FBgn0004919	4156	gol	12.1659	4.10503	12.83	0.0180332	0.0826878	GlialCells	Neurons	3	3
FBgn0266376	4000	lncRNA:CR45018	-12.0421	3.9816	12.8282	0.0180376	0.0826878	GlialCells	Neurons	3	3
FBgn0051249	1176	CG31249	5.34433	4.27285	9.71872	0.0181144	0.0829465	GlialCells	Neurons	3	3
FBgn0263116	4026	5-HT1B	8.55299	3.31399	9.71642	0.0181234	0.0829465	GlialCells	Neurons	3	3
FBgn0010452	3365	trn	9.87018	4.62538	9.71608	0.0181248	0.0829465	GlialCells	Neurons	3	3
FBgn0030611	602	CG15027	10.7462	2.70171	12.7783	0.0181638	0.0830785	GlialCells	Neurons	3	3
FBgn0030968	1250	CG7322	-12.1931	4.13157	12.7621	0.0182053	0.0831922	GlialCells	Neurons	3	3
FBgn0027568	4120	Cand1	6.66698	4.61005	9.68988	0.0182284	0.0831922	GlialCells	Neurons	3	3
FBgn0053543	2777	CG33543	8.56753	5.44847	9.68958	0.0182296	0.0831922	GlialCells	Neurons	3	3
FBgn0262952	1339	mt:ND4	-1.60961	11.7834	9.68798	0.018236	0.0831922	GlialCells	Neurons	3	3
FBgn0004595	24892	pros	5.12424	11.8398	9.68598	0.0182439	0.0831922	GlialCells	Neurons	3	3
FBgn0052311	12085	zormin	-12.2326	6.52217	9.68439	0.0182502	0.0831922	GlialCells	Neurons	3	3
FBgn0030228	3435	BTBD9	10.0606	4.84274	9.67433	0.0182903	0.0832934	GlialCells	Neurons	3	3
FBgn0085612	724	CR41320	9.3421	1.34002	12.7278	0.0182929	0.0832934	GlialCells	Neurons	3	3
FBgn0038880	5029	SIFaR	9.02275	3.17246	9.66015	0.018347	0.0834925	GlialCells	Neurons	3	3
FBgn0024189	8694	sns	6.99469	4.15194	9.64358	0.0184134	0.0837256	GlialCells	Neurons	3	3
FBgn0033784	2105	SCCRO3	13.2331	5.16707	12.679	0.0184188	0.0837256	GlialCells	Neurons	3	3
FBgn0285951	709	mRpS34	9.34278	1.34072	12.646	0.0185047	0.0840689	GlialCells	Neurons	3	3
FBgn0032130	3400	brwl	11.6571	3.6004	12.6395	0.0185215	0.0840984	GlialCells	Neurons	3	3
FBgn0004698	4830	Xpc	6.58875	5.88837	9.60324	0.0185767	0.0843016	GlialCells	Neurons	3	3
FBgn0039188	1814	Golgin84	12.95	4.88499	12.6136	0.0185893	0.0843115	GlialCells	Neurons	3	3
FBgn0250823	7030	gish	9.26933	6.72284	9.59419	0.0186136	0.0843745	GlialCells	Neurons	3	3
FBgn0004841	3223	TkR86C	11.8832	3.82441	12.5902	0.018651	0.0844971	GlialCells	Neurons	3	3
FBgn0053170	1168	CG33170	9.83133	1.80973	12.5574	0.018738	0.0848308	GlialCells	Neurons	3	3
FBgn0034232	692	CG4866	9.57191	1.56009	12.5545	0.0187456	0.0848308	GlialCells	Neurons	3	3
FBgn0010399	4170	Nmdar1	12.6506	4.58697	12.5461	0.0187679	0.084882	GlialCells	Neurons	3	3
FBgn0261503	2076	lncRNA:CR42651	9.20926	1.21373	12.5396	0.0187852	0.084882	GlialCells	Neurons	3	3
FBgn0031284	1370	PGAP2	11.4919	3.43684	12.5385	0.0187883	0.084882	GlialCells	Neurons	3	3
FBgn0263237	1448	Cdk7	12.7976	4.73323	12.5323	0.0188048	0.0849093	GlialCells	Neurons	3	3
FBgn0037379	4660	CG10979	12.67	4.60618	12.522	0.0188322	0.0849671	GlialCells	Neurons	3	3
FBgn0031286	1533	CG3862	10.9119	2.86453	12.5197	0.0188385	0.0849671	GlialCells	Neurons	3	3
FBgn0023529	3581	CG2918	7.81532	4.42949	9.5318	0.0188705	0.0850639	GlialCells	Neurons	3	3
FBgn0031764	1534	CG9107	9.55421	1.54298	12.468	0.0189775	0.0854695	GlialCells	Neurons	3	3
FBgn0028984	1521	Spn88Ea	-12.7465	7.03815	9.50517	0.0189815	0.0854695	GlialCells	Neurons	3	3
FBgn0036134	3823	FoxK	7.96758	4.54195	9.49338	0.019031	0.0856447	GlialCells	Neurons	3	3
FBgn0037490	982	CG10053	9.1812	1.187	12.435	0.019067	0.0857593	GlialCells	Neurons	3	3
FBgn0250819	3111	CG33521	8.50148	3.29272	9.45554	0.0191908	0.0862683	GlialCells	Neurons	3	3
FBgn0034854	5084	Golgin245	8.72299	4.91388	9.4521	0.0192054	0.0862862	GlialCells	Neurons	3	3
FBgn0038815	2907	CG5466	11.9564	3.89707	12.3761	0.0192286	0.0863332	GlialCells	Neurons	3	3
FBgn0033131	626	CR12842	9.25721	1.25926	12.373	0.0192372	0.0863332	GlialCells	Neurons	3	3
FBgn0051229	777	CG31229	9.15141	1.15892	12.369	0.0192481	0.0863347	GlialCells	Neurons	3	3
FBgn0053635	769	CG33635	9.65239	1.63758	12.3613	0.0192694	0.0863821	GlialCells	Neurons	3	3
FBgn0052813	5252	CG32813	11.2701	3.21785	12.3388	0.0193318	0.0866144	GlialCells	Neurons	3	3
FBgn0036091	334	CG18628	9.14327	1.15112	12.3331	0.0193477	0.0866374	GlialCells	Neurons	3	3
FBgn0032026	4778	CG7627	8.08511	4.00737	9.39769	0.0194386	0.0869966	GlialCells	Neurons	3	3
FBgn0034691	4764	Synj	7.66579	5.62563	9.39067	0.019469	0.0870844	GlialCells	Neurons	3	3
FBgn0038156	5123	side-IV	7.79484	3.4755	9.38651	0.019487	0.0871169	GlialCells	Neurons	3	3
FBgn0032002	1011	CG8353	8.02667	2.82438	9.37019	0.0195579	0.0873857	GlialCells	Neurons	3	3
FBgn0001122	6415	Galphao	5.6257	7.98402	9.35965	0.0196038	0.0875012	GlialCells	Neurons	3	3
FBgn0032336	1202	AstC	12.7813	4.71701	12.2339	0.0196264	0.0875012	GlialCells	Neurons	3	3
FBgn0010317	1478	CycJ	11.1493	3.09861	12.2336	0.0196274	0.0875012	GlialCells	Neurons	3	3
FBgn0039273	1496	shams	11.5944	3.53847	12.2294	0.0196392	0.0875012	GlialCells	Neurons	3	3
FBgn0261373	809	CG33228	9.81013	1.7895	12.2283	0.0196423	0.0875012	GlialCells	Neurons	3	3
FBgn0037937	836	Fer3	9.17223	1.17856	12.2262	0.0196484	0.0875012	GlialCells	Neurons	3	3
FBgn0030327	2795	FucT6	7.73468	6.02356	9.33792	0.0196991	0.0876669	GlialCells	Neurons	3	3
FBgn0262108	549	lncRNA:CR42861	9.17512	1.18118	12.203	0.0197146	0.0876669	GlialCells	Neurons	3	3
FBgn0015799	3619	Rbf	10.8123	4.78998	9.33044	0.019732	0.0876669	GlialCells	Neurons	3	3
FBgn0250757	8363	CG42235	-7.76028	10.0448	9.33038	0.0197322	0.0876669	GlialCells	Neurons	3	3
FBgn0019661	5468	lncRNA:roX1	1.1576	12.6296	9.3279	0.0197431	0.0876669	GlialCells	Neurons	3	3
FBgn0036853	1696	mRpL21	9.81203	1.79146	12.1905	0.0197504	0.0876669	GlialCells	Neurons	3	3
FBgn0025865	2450	Cortactin	8.32632	4.93663	9.31922	0.0197814	0.0877565	GlialCells	Neurons	3	3
FBgn0051126	589	CG31126	9.45029	1.44337	12.1645	0.019825	0.0879017	GlialCells	Neurons	3	3
FBgn0036643	897	Syx8	7.97742	3.65607	9.29535	0.0198873	0.0881298	GlialCells	Neurons	3	3
FBgn0004914	5377	Hnf4	-13.0224	4.95682	12.1291	0.0199274	0.0882591	GlialCells	Neurons	3	3
FBgn0031239	7557	CG17075	8.20989	3.7434	9.27618	0.0199729	0.0884124	GlialCells	Neurons	3	3
FBgn0036155	2020	CG6163	10.7404	2.69622	12.0888	0.020045	0.0886831	GlialCells	Neurons	3	3
FBgn0032405	2590	firl	7.79135	4.27462	9.25178	0.0200825	0.0888006	GlialCells	Neurons	3	3
FBgn0039461	859	CG5500	9.48052	1.47236	12.0533	0.0201491	0.0890467	GlialCells	Neurons	3	3
FBgn0027546	2673	CG4766	11.3369	5.31148	9.22395	0.0202084	0.0892604	GlialCells	Neurons	3	3
FBgn0032720	671	mRpL13	9.55721	1.54615	12.0266	0.0202282	0.0892989	GlialCells	Neurons	3	3
FBgn0026206	23228	mei-P26	1.83504	10.0448	9.20566	0.0202918	0.0894717	GlialCells	Neurons	3	3
FBgn0039332	1717	alrm	-9.35788	11.9666	9.20413	0.0202988	0.0894717	GlialCells	Neurons	3	3
FBgn0031093	1883	CG9581	12.098	4.03765	12.0023	0.0203004	0.0894717	GlialCells	Neurons	3	3
FBgn0029922	7289	CG14431	12.3453	4.2833	11.9925	0.0203295	0.0895121	GlialCells	Neurons	3	3
FBgn0031738	5434	CG9171	6.11105	4.94762	9.19696	0.0203316	0.0895121	GlialCells	Neurons	3	3
FBgn0030479	3330	Rbp1-like	3.07902	8.85763	9.17609	0.0204275	0.0898649	GlialCells	Neurons	3	3
FBgn0038619	940	CG7685	9.03288	1.04696	11.9577	0.0204339	0.0898649	GlialCells	Neurons	3	3
FBgn0266137	5164	Dop1R2	7.79856	3.72603	9.16023	0.0205008	0.0901103	GlialCells	Neurons	3	3
FBgn0038274	2497	Nup93-2	8.34394	3.34727	9.15605	0.0205202	0.090114	GlialCells	Neurons	3	3
FBgn0031914	3186	CG5973	12.0191	3.95932	11.9279	0.0205239	0.090114	GlialCells	Neurons	3	3
FBgn0054039	699	CG34039	9.24882	1.25149	11.9066	0.0205884	0.0903487	GlialCells	Neurons	3	3
FBgn0004242	7190	Syt1	9.35985	10.3963	9.13284	0.0206281	0.0904739	GlialCells	Neurons	3	3
FBgn0284245	2464	eEF1alpha1	-3.34012	8.74048	9.12676	0.0206566	0.0905339	GlialCells	Neurons	3	3
FBgn0265487	15094	mbl	4.39253	9.39494	9.12515	0.0206641	0.0905339	GlialCells	Neurons	3	3
FBgn0031636	2326	CG12194	8.13353	4.31581	9.10321	0.0207671	0.0908919	GlialCells	Neurons	3	3
FBgn0031947	2834	CG7154	6.49021	4.37586	9.10124	0.0207764	0.0908919	GlialCells	Neurons	3	3
FBgn0034103	456	prim	8.92057	0.941043	11.8442	0.0207795	0.0908919	GlialCells	Neurons	3	3
FBgn0027655	12044	htt	7.43852	2.81344	9.08965	0.0208311	0.0910472	GlialCells	Neurons	3	3
FBgn0015372	1648	RabX1	9.95844	4.74103	9.08833	0.0208374	0.0910472	GlialCells	Neurons	3	3
FBgn0264753	7035	Rgk1	8.08131	3.09125	9.0811	0.0208716	0.0911476	GlialCells	Neurons	3	3
FBgn0041100	1687	park	9.32598	1.32496	11.8008	0.0209141	0.0912839	GlialCells	Neurons	3	3
FBgn0038016	3864	MBD-R2	12.2719	4.21034	11.7965	0.0209273	0.0912925	GlialCells	Neurons	3	3
FBgn0250791	2070	alphaSnap	3.74336	10.4374	9.04317	0.0210525	0.0917893	GlialCells	Neurons	3	3
FBgn0051973	10793	Cda5	9.44831	3.58763	9.03317	0.0211005	0.0919494	GlialCells	Neurons	3	3
FBgn0003943	3138	Ubi-p63E	-2.85488	8.45216	9.02713	0.0211296	0.0920266	GlialCells	Neurons	3	3
FBgn0035094	5096	CG9380	7.12045	2.79393	9.02225	0.0211531	0.0920796	GlialCells	Neurons	3	3
FBgn0035983	3453	CG4080	10.1874	2.15528	11.7185	0.0211722	0.0920993	GlialCells	Neurons	3	3
FBgn0267236	411	CG45676	-8.81346	0.837302	11.716	0.0211803	0.0920993	GlialCells	Neurons	3	3
FBgn0261928	11033	CG42795	8.88015	7.32234	9.01177	0.0212038	0.0921518	GlialCells	Neurons	3	3
FBgn0010282	1938	TfIIFalpha	10.4868	2.44766	11.7044	0.0212169	0.0921595	GlialCells	Neurons	3	3
FBgn0011476	627	l(3)neo43	8.88414	0.906849	11.6937	0.0212511	0.0922587	GlialCells	Neurons	3	3
FBgn0036545	1234	GXIVsPLA2	7.77041	3.95534	8.98448	0.0213364	0.0925795	GlialCells	Neurons	3	3
FBgn0023521	1105	CG3587	10.8244	2.77854	11.663	0.021349	0.0925847	GlialCells	Neurons	3	3
FBgn0029915	1507	CG14434	10.7031	2.65938	11.6559	0.0213717	0.0926337	GlialCells	Neurons	3	3
FBgn0038551	1645	Odj	11.857	3.79854	11.6453	0.0214059	0.0927323	GlialCells	Neurons	3	3
FBgn0032402	2486	PLCXD	-16.1833	8.11313	11.6416	0.0214178	0.0927342	GlialCells	Neurons	3	3
FBgn0286827	15466	lncRNA:CR43334	-9.39048	3.69379	8.95836	0.0214644	0.0928865	GlialCells	Neurons	3	3
FBgn0042112	495	mRpL36	8.95695	0.975326	11.612	0.0215135	0.0930495	GlialCells	Neurons	3	3
FBgn0260857	987	Bet1	8.851	0.875795	11.5898	0.0215856	0.0932792	GlialCells	Neurons	3	3
FBgn0260971	5127	CG42594	9.2395	1.24246	11.5885	0.0215897	0.0932792	GlialCells	Neurons	3	3
FBgn0003512	1546	Sry-delta	11.8236	3.76546	11.5799	0.0216179	0.0933515	GlialCells	Neurons	3	3
FBgn0000028	4433	acj6	9.75269	1.73391	11.5698	0.0216509	0.0934444	GlialCells	Neurons	3	3
FBgn0039858	6143	CycG	-1.42294	11.1476	8.91196	0.0216943	0.0935818	GlialCells	Neurons	3	3
FBgn0037822	1507	CG14683	10.5961	4.57452	8.90717	0.0217182	0.0935876	GlialCells	Neurons	3	3
FBgn0032341	4820	Reps	8.88372	3.87526	8.90707	0.0217187	0.0935876	GlialCells	Neurons	3	3
FBgn0267157	385	lncRNA:CR45597	9.46393	1.45647	11.5029	0.0218713	0.0941951	GlialCells	Neurons	3	3
FBgn0041097	7413	robo3	7.74333	4.22737	8.87133	0.0218982	0.0942507	GlialCells	Neurons	3	3
FBgn0002778	2546	mnd	-5.80567	9.64617	8.8695	0.0219074	0.0942507	GlialCells	Neurons	3	3
FBgn0001942	2480	eIF4A	-1.39366	11.2175	8.86212	0.0219448	0.0943613	GlialCells	Neurons	3	3
FBgn0264443	3707	CG43861	7.82217	2.59275	8.84667	0.0220232	0.0946372	GlialCells	Neurons	3	3
FBgn0265651	901	lncRNA:CR44458	10.8682	2.82163	11.4518	0.0220417	0.0946372	GlialCells	Neurons	3	3
FBgn0036804	800	Sgf11	9.12945	1.13831	11.4489	0.0220515	0.0946372	GlialCells	Neurons	3	3
FBgn0052196	826	CG32196	9.63999	1.62524	11.4431	0.0220708	0.0946372	GlialCells	Neurons	3	3
FBgn0027082	1517	ProRS-m	8.60465	3.39492	8.8364	0.0220755	0.0946372	GlialCells	Neurons	3	3
FBgn0035756	7838	unc-13-4A	8.66361	5.2714	8.83381	0.0220887	0.0946372	GlialCells	Neurons	3	3
FBgn0262858	481	CG43222	8.87962	0.902882	11.4372	0.0220906	0.0946372	GlialCells	Neurons	3	3
FBgn0046247	1887	CG5938	7.71663	6.91115	8.82203	0.022149	0.0948278	GlialCells	Neurons	3	3
FBgn0261238	9675	Alh	7.77984	3.70766	8.82019	0.0221584	0.0948278	GlialCells	Neurons	3	3
FBgn0039507	3110	mrt	8.53039	4.44607	8.80993	0.0222111	0.0949108	GlialCells	Neurons	3	3
FBgn0263441	2447	asRNA:CR43464	9.42073	1.41491	11.4013	0.0222119	0.0949108	GlialCells	Neurons	3	3
FBgn0261243	4221	Psa	8.85085	5.50187	8.80949	0.0222134	0.0949108	GlialCells	Neurons	3	3
FBgn0035638	1640	Tektin-C	10.8594	4.97918	8.80448	0.0222392	0.0949108	GlialCells	Neurons	3	3
FBgn0032817	12133	CG10631	8.19691	4.80813	8.8028	0.0222478	0.0949108	GlialCells	Neurons	3	3
FBgn0031357	790	mRpL48	7.85818	2.04286	8.80277	0.022248	0.0949108	GlialCells	Neurons	3	3
FBgn0039626	1831	Slu7	12.6855	4.62169	11.3792	0.0222872	0.0950279	GlialCells	Neurons	3	3
FBgn0029937	1060	CG8300	9.87798	1.85495	11.3708	0.0223158	0.0951001	GlialCells	Neurons	3	3
FBgn0053217	2227	CG33217	6.9516	6.38962	8.77981	0.0223668	0.0952672	GlialCells	Neurons	3	3
FBgn0003300	3145	run	11.1103	3.06019	11.3452	0.0224035	0.0953735	GlialCells	Neurons	3	3
FBgn0032034	733	Rcd4	9.23877	1.24173	11.3194	0.0224923	0.0957016	GlialCells	Neurons	3	3
FBgn0036290	2446	CG10638	10.6642	2.62134	11.3098	0.0225254	0.0957921	GlialCells	Neurons	3	3
FBgn0035337	1018	CG15877	9.71102	1.69402	11.3058	0.0225394	0.0958012	GlialCells	Neurons	3	3
FBgn0039160	1362	CG5510	10.4767	4.45564	8.74291	0.0225595	0.0958363	GlialCells	Neurons	3	3
FBgn0085212	533	CG34183	9.42117	1.41561	11.2668	0.0226753	0.0962278	GlialCells	Neurons	3	3
FBgn0051687	6696	CG31687	7.75913	1.75242	8.71667	0.0226978	0.0962278	GlialCells	Neurons	3	3
FBgn0013343	4164	Syx1A	2.67626	9.47706	8.71419	0.022711	0.0962278	GlialCells	Neurons	3	3
FBgn0034735	2099	CG4610	10.0972	2.06763	11.2501	0.0227336	0.0962278	GlialCells	Neurons	3	3
FBgn0026598	4039	Apc2	9.07953	1.09085	11.2492	0.0227366	0.0962278	GlialCells	Neurons	3	3
FBgn0034726	740	Mes4	8.99206	1.00835	11.2488	0.0227382	0.0962278	GlialCells	Neurons	3	3
FBgn0265575	3278	yin	-12.0438	3.98336	11.2482	0.0227401	0.0962278	GlialCells	Neurons	3	3
FBgn0033875	1441	CG6357	-8.11508	11.4719	8.70749	0.0227465	0.0962278	GlialCells	Neurons	3	3
FBgn0011207	2045	pelo	12.1846	4.12361	11.2112	0.0228707	0.096703	GlialCells	Neurons	3	3
FBgn0031312	1272	Tango14	7.7572	2.55989	8.68086	0.0228884	0.0967273	GlialCells	Neurons	3	3
FBgn0051051	853	CG31051	7.78175	2.79983	8.67785	0.0229045	0.096745	GlialCells	Neurons	3	3
FBgn0031607	1224	Secp43	10.4418	2.40338	11.1835	0.022969	0.096933	GlialCells	Neurons	3	3
FBgn0036277	437	CG10418	7.69022	2.46366	8.66362	0.0229809	0.096933	GlialCells	Neurons	3	3
FBgn0033260	3409	Cul4	13.0559	4.99053	11.1781	0.0229881	0.096933	GlialCells	Neurons	3	3
FBgn0016693	2896	Past1	-3.4295	9.00138	8.66067	0.0229968	0.096933	GlialCells	Neurons	3	3
FBgn0033581	2378	CG12391	8.1398	4.06106	8.65205	0.0230432	0.0970598	GlialCells	Neurons	3	3
FBgn0050476	546	ave	8.78665	0.815938	11.1604	0.0230514	0.0970598	GlialCells	Neurons	3	3
FBgn0261556	10693	CG42674	8.03437	3.95747	8.64844	0.0230628	0.0970598	GlialCells	Neurons	3	3
FBgn0284246	1778	l(2)k09848	11.4175	3.36338	11.1475	0.0230974	0.0971552	GlialCells	Neurons	3	3
FBgn0263834	675	CR43696	-8.54306	0.584889	11.1295	0.0231621	0.0973769	GlialCells	Neurons	3	3
FBgn0266669	3109	Sec3	11.7016	3.64448	11.124	0.023182	0.09741	GlialCells	Neurons	3	3
FBgn0032293	655	Dpy-30L1	8.65636	0.694735	11.1126	0.0232234	0.0975334	GlialCells	Neurons	3	3
FBgn0032053	628	mRpL51	8.64497	0.683889	11.1012	0.0232647	0.0976565	GlialCells	Neurons	3	3
FBgn0034307	2054	CG10914	12.0398	3.97984	11.0781	0.0233485	0.0979576	GlialCells	Neurons	3	3
FBgn0040634	444	CG4186	8.74095	0.773443	11.0644	0.0233987	0.0981172	GlialCells	Neurons	3	3
FBgn0046696	299	RNaseP:RNA	9.46781	1.46034	11.0422	0.0234799	0.0984072	GlialCells	Neurons	3	3
FBgn0264427	822	CG43845	8.56564	0.610644	11.0373	0.0234979	0.0984318	GlialCells	Neurons	3	3
FBgn0032160	1216	CG4598	-11.6053	5.89671	8.56271	0.0235323	0.0985248	GlialCells	Neurons	3	3
FBgn0024315	3282	Picot	-8.33777	9.9865	8.55914	0.0235521	0.098557	GlialCells	Neurons	3	3
FBgn0032477	1557	CG5287	8.8492	4.81819	8.54278	0.0236433	0.0988874	GlialCells	Neurons	3	3
FBgn0021875	1306	Zfrp8	9.71169	1.69465	10.9851	0.0236911	0.0989997	GlialCells	Neurons	3	3
FBgn0000246	2629	c(3)G	9.65091	1.63567	10.9836	0.0236967	0.0989997	GlialCells	Neurons	3	3
FBgn0010014	1234	CanB	7.71062	8.31237	8.53144	0.0237067	0.0989997	GlialCells	Neurons	3	3
FBgn0035385	4218	FMRFaR	10.64	2.5975	10.9325	0.0238879	0.0997049	GlialCells	Neurons	3	3
FBgn0004865	5878	Eip78C	8.30477	5.83708	8.49433	0.0239159	0.0997703	GlialCells	Neurons	3	3
FBgn0261245	2271	sing	9.90274	1.87923	10.916	0.0239503	0.0998627	GlialCells	Neurons	3	3
FBgn0026189	5597	prominin-like	6.01052	6.50103	8.48572	0.0239648	0.0998717	GlialCells	Neurons	3	3
FBgn0036032	5930	CG16711	7.94854	4.42979	8.46414	0.0240878	0.100333	GlialCells	Neurons	3	3
FBgn0054025	1202	CG34025	8.38067	0.440767	10.8718	0.0241184	0.100402	GlialCells	Neurons	3	3
FBgn0032246	1666	Wdfy2	-2.6988	8.23045	8.45695	0.024129	0.100402	GlialCells	Neurons	3	3
FBgn0032793	1404	CG10189	12.1235	4.06306	10.8656	0.0241419	0.100404	GlialCells	Neurons	3	3
FBgn0035106	11796	rno	7.56249	4.48665	8.43151	0.0242755	0.100908	GlialCells	Neurons	3	3
FBgn0262848	1188	CR43212	8.56992	0.614862	10.8159	0.0243332	0.101079	GlialCells	Neurons	3	3
FBgn0041629	2140	Hexo2	-14.5561	6.48718	10.8137	0.0243416	0.101079	GlialCells	Neurons	3	3
FBgn0024362	2347	Naa30A	7.7175	4.60335	8.40175	0.0244484	0.10147	GlialCells	Neurons	3	3
FBgn0261999	5851	Ca-Ma2d	9.34825	1.34569	10.7736	0.0244976	0.101622	GlialCells	Neurons	3	3
FBgn0260450	2687	CalpC	8.75702	3.51667	8.38108	0.0245694	0.101868	GlialCells	Neurons	3	3
FBgn0032849	863	mRpS18B	8.68247	0.718663	10.7439	0.0246137	0.10198	GlialCells	Neurons	3	3
FBgn0038437	470	Sdhaf3	8.36552	0.426744	10.7419	0.0246216	0.10198	GlialCells	Neurons	3	3
FBgn0266872	296	lncRNA:CR45333	8.909	0.930082	10.7338	0.0246535	0.10206	GlialCells	Neurons	3	3
FBgn0003326	3796	sca	8.39633	3.85296	8.34267	0.0247964	0.102576	GlialCells	Neurons	3	3
FBgn0013303	899	Nca	2.33039	8.96259	8.34148	0.0248034	0.102576	GlialCells	Neurons	3	3
FBgn0037809	1001	CG12818	6.77687	2.60817	8.33882	0.0248193	0.10259	GlialCells	Neurons	3	3
FBgn0038799	2100	MFS9	-11.2216	5.51728	8.33286	0.0248548	0.102671	GlialCells	Neurons	3	3
FBgn0002787	1532	Rpn8	6.90084	4.12997	8.33125	0.0248644	0.102671	GlialCells	Neurons	3	3
FBgn0035876	1051	Pex2	7.42248	3.6109	8.31907	0.0249372	0.102865	GlialCells	Neurons	3	3
FBgn0052068	701	Adi1	-4.05787	5.40817	8.31765	0.0249457	0.102865	GlialCells	Neurons	3	3
FBgn0266786	349	lncRNA:CR45251	-7.83843	-0.0527127	10.6587	0.0249521	0.102865	GlialCells	Neurons	3	3
FBgn0036896	5251	wnd	9.36776	1.3643	10.6563	0.0249618	0.102865	GlialCells	Neurons	3	3
FBgn0032023	1608	CG14274	7.5794	3.22727	8.29022	0.0251107	0.103425	GlialCells	Neurons	3	3
FBgn0262599	2417	SmydA-3	-15.4163	7.34649	10.6046	0.0251703	0.103599	GlialCells	Neurons	3	3
FBgn0020887	4098	Su(z)12	10.7494	2.70482	10.6026	0.0251784	0.103599	GlialCells	Neurons	3	3
FBgn0016698	1393	Ptpa	7.53544	5.78096	8.26086	0.025289	0.104001	GlialCells	Neurons	3	3
FBgn0004860	6126	ph-d	11.8004	3.74242	10.5713	0.025306	0.104019	GlialCells	Neurons	3	3
FBgn0264089	9618	sli	6.07007	3.95484	8.25337	0.0253347	0.104069	GlialCells	Neurons	3	3
FBgn0003041	5781	pbl	-15.3182	7.24851	10.5621	0.0253439	0.104069	GlialCells	Neurons	3	3
FBgn0031117	1369	GstT3	-12.0065	3.94619	10.5573	0.0253636	0.104097	GlialCells	Neurons	3	3
FBgn0035495	2917	CG14989	4.76104	11.3266	8.24611	0.0253792	0.104109	GlialCells	Neurons	3	3
FBgn0033089	908	CG17266	8.4448	0.499341	10.5312	0.0254709	0.104432	GlialCells	Neurons	3	3
FBgn0038722	1820	Nup58	11.0533	3.00397	10.5138	0.025543	0.104675	GlialCells	Neurons	3	3
FBgn0259823	5536	CG42404	7.60142	4.80261	8.21586	0.0255655	0.104714	GlialCells	Neurons	3	3
FBgn0032453	1020	CG6180	-3.45519	7.26295	8.21147	0.0255927	0.104724	GlialCells	Neurons	3	3
FBgn0265180	2299	CG44245	10.6762	2.63323	10.5016	0.0255937	0.104724	GlialCells	Neurons	3	3
FBgn0034578	711	CG15653	8.1854	0.26351	10.4827	0.0256725	0.104971	GlialCells	Neurons	3	3
FBgn0033453	1576	Sting	-11.0036	5.4957	8.19743	0.0256799	0.104971	GlialCells	Neurons	3	3
FBgn0030243	7117	CG2186	7.673	3.60308	8.19043	0.0257235	0.105096	GlialCells	Neurons	3	3
FBgn0020251	5772	sfl	10.1142	2.08392	10.4606	0.0257649	0.105212	GlialCells	Neurons	3	3
FBgn0029629	1027	eIF3g1	-3.28499	7.31085	8.16979	0.0258527	0.10549	GlialCells	Neurons	3	3
FBgn0036116	2465	CG7888	-8.77959	11.6577	8.16878	0.025859	0.10549	GlialCells	Neurons	3	3
FBgn0053556	6298	form3	8.23887	3.77187	8.16129	0.0259061	0.105629	GlialCells	Neurons	3	3
FBgn0038877	2124	CG3308	-14.9211	6.85179	10.4087	0.0259842	0.105895	GlialCells	Neurons	3	3
FBgn0036571	3814	Strump	10.9496	2.90173	10.3889	0.0260686	0.106152	GlialCells	Neurons	3	3
FBgn0037228	1492	CG1092	8.14408	0.226341	10.3853	0.026084	0.106152	GlialCells	Neurons	3	3
FBgn0259740	634	CG42394	-4.31777	6.05733	8.13263	0.0260874	0.106152	GlialCells	Neurons	3	3
FBgn0261703	5809	gce	7.44099	1.64186	8.13068	0.0260998	0.106152	GlialCells	Neurons	3	3
FBgn0031459	709	HINT1	-3.50565	4.81518	8.12835	0.0261146	0.106159	GlialCells	Neurons	3	3
FBgn0038745	4139	CG4538	-3.52887	8.22175	8.12338	0.0261462	0.106235	GlialCells	Neurons	3	3
FBgn0038742	1418	Arc42	-14.6808	6.61171	10.3547	0.0262153	0.106409	GlialCells	Neurons	3	3
[truncated: 6,116 more rows]
