# Supplementary material for: GABAergic neuronal dysfunction underlies tremor in spinocerebellar ataxia 3
Source: Dis Model Mech. 2025 Oct 29;18(10):dmm052329. doi: 10.1242/dmm.052329 (PMC12590474; doi:10.1242/dmm.052329)
Supplement: Table S4. RNA-seq analysis of FACS-sorted VNC neurons from R21G03-Gal4 > UAS-tdGFP flies. [file dmm-18-052329-TableS4.xlsx]

## Sheet: Table S4 - R21G03 vs non-R21G03
Table S4. RNA-seq analysis of FACS-sorted VNC neurons from R21G03-Gal4 > UAS-tdGFP flies.
gene_id	length	gene_symbol	logFC	logCPM	F	PValue	FDR	group1	group2	group1_n	group2_n
FBgn0015777	3568	nrv2	-2.72866	9.14287	57.8503	2.18112e-05	0.0853033	non-R21G03	R21G03	4	3
FBgn0034381	1867	List	-11.4527	5.62103	52.8077	3.19449e-05	0.0853033	non-R21G03	R21G03	4	3
FBgn0026314	1672	Ugt35B1	-4.03951	7.7752	49.3327	4.23376e-05	0.0853033	non-R21G03	R21G03	4	3
FBgn0039311	1358	CG10513	-14.0435	5.60704	66.1124	4.85386e-05	0.0853033	non-R21G03	R21G03	4	3
FBgn0001145	2231	Gs2	-4.66389	8.14904	46.7972	5.25655e-05	0.0853033	non-R21G03	R21G03	4	3
FBgn0031765	1842	CG9109	-13.2073	4.77264	41.2794	0.000240778	0.27965	non-R21G03	R21G03	4	3
FBgn0032322	1013	CG16743	-14.1082	5.67164	41.2546	0.000241256	0.27965	non-R21G03	R21G03	4	3
FBgn0004516	3684	Gad1	1.26599	12.1584	26.3474	0.00048803	0.494985	non-R21G03	R21G03	4	3
FBgn0035495	2917	CG14989	0.887895	13.3457	23.1371	0.00077823	0.701618	non-R21G03	R21G03	4	3
FBgn0033844	2843	bbc	-1.46739	8.00128	18.7515	0.00160066	1	non-R21G03	R21G03	4	3
FBgn0029837	2108	Tsp5D	-6.51681	5.24849	18.5254	0.00166648	1	non-R21G03	R21G03	4	3
FBgn0020907	1283	Scp2	1.08527	11.1514	17.8719	0.00187598	1	non-R21G03	R21G03	4	3
FBgn0003041	5781	pbl	12.6073	3.76142	22.8352	0.00227838	1	non-R21G03	R21G03	4	3
FBgn0030258	1060	CG1552	-3.92334	5.73411	16.7356	0.00232174	1	non-R21G03	R21G03	4	3
FBgn0035575	1958	CG7509	-13.4977	5.06232	19.3709	0.00250882	1	non-R21G03	R21G03	4	3
FBgn0038402	1363	Fer2	2.10113	8.00134	16.1119	0.0026209	1	non-R21G03	R21G03	4	3
FBgn0025879	1591	Timp	-5.47737	4.9129	15.7406	0.0028212	1	non-R21G03	R21G03	4	3
FBgn0000422	2797	Ddc	-1.40555	8.89417	14.5447	0.00360552	1	non-R21G03	R21G03	4	3
FBgn0032402	2486	PLCXD	-12.6031	4.17061	16.9579	0.00364698	1	non-R21G03	R21G03	4	3
FBgn0029723	3780	Proc-R	-9.49388	3.8695	13.7958	0.00423247	1	non-R21G03	R21G03	4	3
FBgn0029950	2557	CG9657	-13.7191	5.28328	15.9538	0.0043107	1	non-R21G03	R21G03	4	3
FBgn0033065	2392	Cyp6w1	-12.5736	4.14107	15.2947	0.00483083	1	non-R21G03	R21G03	4	3
FBgn0004034	2038	y	8.3473	4.06651	12.7964	0.00528893	1	non-R21G03	R21G03	4	3
FBgn0039332	1717	alrm	-3.72118	7.72206	12.583	0.00555446	1	non-R21G03	R21G03	4	3
FBgn0029863	1282	CG3823	12.2256	3.38193	16.1349	0.00557148	1	non-R21G03	R21G03	4	3
FBgn0039681	1232	CG7582	0.994005	9.07737	12.3091	0.0059192	1	non-R21G03	R21G03	4	3
FBgn0015766	2902	Msr-110	-5.73449	5.52443	12.1337	0.0061682	1	non-R21G03	R21G03	4	3
FBgn0038113	1349	CG11668	-11.5063	3.08067	13.3239	0.00694237	1	non-R21G03	R21G03	4	3
FBgn0003444	4008	smo	8.97504	3.03723	11.4705	0.00723214	1	non-R21G03	R21G03	4	3
FBgn0035321	2093	CG1275	1.14633	8.91795	11.3473	0.00745351	1	non-R21G03	R21G03	4	3
FBgn0003227	4131	rec	-12.6199	4.18716	12.7731	0.00773332	1	non-R21G03	R21G03	4	3
FBgn0036777	1455	CG7341	-11.8109	3.38268	12.0334	0.00898435	1	non-R21G03	R21G03	4	3
FBgn0265718	1215	lncRNA:CR44525	11.2088	2.37567	13.1887	0.00905171	1	non-R21G03	R21G03	4	3
FBgn0038147	1459	CCHa2	-12.5567	4.12461	11.9218	0.00919476	1	non-R21G03	R21G03	4	3
FBgn0032507	1191	CG9377	-3.14426	6.13004	10.4998	0.00922243	1	non-R21G03	R21G03	4	3
FBgn0033631	2018	Sod3	-6.06845	5.17274	10.4883	0.00924995	1	non-R21G03	R21G03	4	3
FBgn0034716	3138	Oatp58Dc	-7.28193	4.92159	10.1719	0.0100415	1	non-R21G03	R21G03	4	3
FBgn0011762	1569	DNApol-alpha50	11.5361	2.69854	12.3019	0.0106356	1	non-R21G03	R21G03	4	3
FBgn0039312	1358	CG10514	-2.82917	6.28171	9.92635	0.0107133	1	non-R21G03	R21G03	4	3
FBgn0029663	4822	CG10804	1.05435	10.9278	9.90033	0.0107876	1	non-R21G03	R21G03	4	3
FBgn0038172	1613	Adgf-D	-10.1206	4.68994	9.88496	0.0108318	1	non-R21G03	R21G03	4	3
FBgn0038198	922	Npc2b	5.43387	5.13234	9.87631	0.0108568	1	non-R21G03	R21G03	4	3
FBgn0036116	2465	CG7888	-4.53638	6.77493	9.83054	0.0109901	1	non-R21G03	R21G03	4	3
FBgn0267076	2492	asRNA:CR45520	9.04016	1.92656	9.7519	0.0112238	1	non-R21G03	R21G03	4	3
FBgn0013726	3027	pnut	-1.58336	6.5882	9.72681	0.0112997	1	non-R21G03	R21G03	4	3
FBgn0266354	8250	CG45002	1.05632	7.79325	9.69856	0.0113858	1	non-R21G03	R21G03	4	3
FBgn0022355	2854	Tsf1	-4.52938	7.38865	9.6605	0.0115031	1	non-R21G03	R21G03	4	3
FBgn0039081	2497	Irk2	-4.91396	6.44997	9.52256	0.0119409	1	non-R21G03	R21G03	4	3
FBgn0035083	1593	Tina-1	1.69165	7.48842	9.51671	0.0119599	1	non-R21G03	R21G03	4	3
FBgn0003118	6119	pnt	-11.8081	3.37981	10.5903	0.0122621	1	non-R21G03	R21G03	4	3
FBgn0032368	1091	spag4	-10.8229	2.40529	10.5737	0.0123079	1	non-R21G03	R21G03	4	3
FBgn0033453	1576	Sting	-8.80621	3.18851	9.32604	0.0126001	1	non-R21G03	R21G03	4	3
FBgn0030260	869	CG1537	-10.1872	1.78152	10.466	0.0126108	1	non-R21G03	R21G03	4	3
FBgn0027844	1456	CAH1	-10.2604	1.85314	10.428	0.0127199	1	non-R21G03	R21G03	4	3
FBgn0043806	1072	CG32032	-9.75126	3.85884	9.18529	0.0130996	1	non-R21G03	R21G03	4	3
FBgn0032864	1860	CG2493	-11.6641	3.2371	10.2522	0.0132403	1	non-R21G03	R21G03	4	3
FBgn0265806	1149	lncRNA:CR44595	10.4458	1.6267	10.9206	0.0139062	1	non-R21G03	R21G03	4	3
FBgn0034761	655	CG4250	10.4051	1.59049	10.8949	0.0139788	1	non-R21G03	R21G03	4	3
FBgn0023479	9106	teq	-5.66445	4.16735	8.93829	0.0140357	1	non-R21G03	R21G03	4	3
FBgn0265807	962	lncRNA:CR44596	8.96199	0.208639	10.8225	0.0141858	1	non-R21G03	R21G03	4	3
FBgn0051100	2688	CG31100	-9.85496	3.96458	8.81445	0.0145357	1	non-R21G03	R21G03	4	3
FBgn0004179	3081	Csp	0.937552	9.70223	8.75178	0.014797	1	non-R21G03	R21G03	4	3
FBgn0033020	730	COX4L	10.619	1.79581	10.5355	0.0150471	1	non-R21G03	R21G03	4	3
FBgn0051955	1088	CG31955	7.99595	-0.666822	10.4349	0.0153651	1	non-R21G03	R21G03	4	3
FBgn0265633	1232	lncRNA:CR44440	9.94218	1.13763	10.3642	0.0155937	1	non-R21G03	R21G03	4	3
FBgn0038641	4748	ChT	-1.34522	7.34257	8.5665	0.0156037	1	non-R21G03	R21G03	4	3
FBgn0030272	489	CG15201	-10.7621	2.34539	9.55082	0.0156077	1	non-R21G03	R21G03	4	3
FBgn0261860	484	CG42789	7.84485	-0.804681	10.1711	0.0162417	1	non-R21G03	R21G03	4	3
FBgn0039527	5099	CG5639	8.12236	-0.561081	10.0994	0.0164914	1	non-R21G03	R21G03	4	3
FBgn0031575	2977	Cep97	-1.56819	6.98076	8.36801	0.0165281	1	non-R21G03	R21G03	4	3
FBgn0003261	5386	Rm62	-0.941295	8.79671	8.26887	0.0170148	1	non-R21G03	R21G03	4	3
FBgn0028514	2832	CG4793	7.70593	-0.912632	9.80726	0.0175613	1	non-R21G03	R21G03	4	3
FBgn0026056	2518	Rlip	-1.13201	7.76728	8.15744	0.0175829	1	non-R21G03	R21G03	4	3
FBgn0286875	548	CG46397	7.64936	-0.965808	9.79133	0.0176222	1	non-R21G03	R21G03	4	3
FBgn0031713	1604	Coq6	-1.5601	6.81476	8.09762	0.0178975	1	non-R21G03	R21G03	4	3
FBgn0037627	1271	CG13318	8.70313	-0.0285188	9.70181	0.0179698	1	non-R21G03	R21G03	4	3
FBgn0034010	824	CG8157	-10.2048	1.79781	8.84914	0.0185405	1	non-R21G03	R21G03	4	3
FBgn0030608	4598	Lsd-2	-5.20224	5.53459	7.9441	0.0187365	1	non-R21G03	R21G03	4	3
FBgn0034540	3660	Lrt	6.19982	-1.02348	7.85874	0.0192239	1	non-R21G03	R21G03	4	3
FBgn0287186	2105	scro	4.86022	7.52121	7.8034	0.0195481	1	non-R21G03	R21G03	4	3
FBgn0000543	2204	ecd	8.97457	2.19327	7.802	0.0195564	1	non-R21G03	R21G03	4	3
FBgn0260005	4367	wtrw	-5.44841	4.91876	7.76366	0.0197851	1	non-R21G03	R21G03	4	3
FBgn0037766	4539	Teh1	1.23847	7.66677	7.76356	0.0197856	1	non-R21G03	R21G03	4	3
FBgn0052791	8983	DIP-alpha	1.73341	7.38326	7.73204	0.0199761	1	non-R21G03	R21G03	4	3
FBgn0000527	3142	e	-9.40563	4.00325	7.63377	0.0205844	1	non-R21G03	R21G03	4	3
FBgn0034377	761	CG15071	8.29561	0.955317	7.62701	0.0206271	1	non-R21G03	R21G03	4	3
FBgn0012344	2402	Dh44	-3.46983	5.42289	7.59893	0.0208055	1	non-R21G03	R21G03	4	3
FBgn0053349	1362	ppk25	9.63077	0.836977	8.98607	0.021099	1	non-R21G03	R21G03	4	3
FBgn0034718	3391	wdp	-6.90329	3.90895	7.52307	0.021297	1	non-R21G03	R21G03	4	3
FBgn0037849	2357	CG4596	-2.44171	6.17692	7.48541	0.0215463	1	non-R21G03	R21G03	4	3
FBgn0000394	2053	cv	6.23147	-2.07057	8.65294	0.0227997	1	non-R21G03	R21G03	4	3
FBgn0000055	2254	Adh	-8.81677	0.460306	7.93388	0.0235088	1	non-R21G03	R21G03	4	3
FBgn0037788	2376	CAH7	-3.48869	6.73485	7.20416	0.0235251	1	non-R21G03	R21G03	4	3
FBgn0039232	2151	sosie	10.6712	1.84918	8.49958	0.0236431	1	non-R21G03	R21G03	4	3
FBgn0040364	2755	CG11378	-10.9257	2.50667	7.77405	0.0245437	1	non-R21G03	R21G03	4	3
FBgn0087002	11766	apolpp	-4.28108	5.52717	7.06003	0.0246252	1	non-R21G03	R21G03	4	3
FBgn0011603	3965	ine	-11.6737	3.24742	7.68827	0.0251232	1	non-R21G03	R21G03	4	3
FBgn0263585	341	lncRNA:CR43610	-9.73478	1.34182	7.6233	0.0255737	1	non-R21G03	R21G03	4	3
FBgn0034181	2753	CG8963	-1.49007	6.41945	6.88551	0.0260429	1	non-R21G03	R21G03	4	3
FBgn0261797	14597	Dhc64C	-1.56555	6.58464	6.88104	0.0260805	1	non-R21G03	R21G03	4	3
FBgn0000575	2049	emc	-1.08606	7.73224	6.87443	0.0261362	1	non-R21G03	R21G03	4	3
FBgn0040321	1531	GNBP3	-11.4657	3.0405	7.46552	0.0267113	1	non-R21G03	R21G03	4	3
FBgn0052225	1293	CG32225	0.704926	8.97879	6.75822	0.0271402	1	non-R21G03	R21G03	4	3
FBgn0033901	1570	O-fut1	-1.80556	6.88151	6.73863	0.0273141	1	non-R21G03	R21G03	4	3
FBgn0052373	2217	CG32373	10.2248	1.41568	7.83915	0.0277809	1	non-R21G03	R21G03	4	3
FBgn0064225	3835	RpL5	0.718148	10.0581	6.6624	0.0280038	1	non-R21G03	R21G03	4	3
FBgn0039167	4088	CG17786	9.68536	0.894474	7.79388	0.0280982	1	non-R21G03	R21G03	4	3
FBgn0039774	2951	CDase	-6.22217	4.81687	6.6417	0.0281948	1	non-R21G03	R21G03	4	3
FBgn0039896	1504	yellow-h	-9.39548	1.01178	7.27154	0.0282	1	non-R21G03	R21G03	4	3
FBgn0038199	857	CCHa1	4.94934	8.43775	6.60876	0.0285019	1	non-R21G03	R21G03	4	3
FBgn0025830	3293	IntS8	-4.97627	5.26541	6.55624	0.0290002	1	non-R21G03	R21G03	4	3
FBgn0051116	5892	ClC-a	-10.2194	1.81379	7.17171	0.0290074	1	non-R21G03	R21G03	4	3
FBgn0039595	2356	AstA-R2	7.11749	0.889665	6.5235	0.0293162	1	non-R21G03	R21G03	4	3
FBgn0028695	3041	Rpn1	-1.52278	6.88856	6.52311	0.02932	1	non-R21G03	R21G03	4	3
FBgn0000303	4011	ChAT	-1.43058	8.11158	6.50876	0.0294599	1	non-R21G03	R21G03	4	3
FBgn0008651	2744	lbl	-11.3829	2.95853	7.09083	0.0296832	1	non-R21G03	R21G03	4	3
FBgn0052549	3465	CG32549	-1.27348	7.39548	6.48537	0.0296897	1	non-R21G03	R21G03	4	3
FBgn0051674	1276	CG31674	8.75223	0.0164477	7.57589	0.0296945	1	non-R21G03	R21G03	4	3
FBgn0036354	1641	Poc1	8.36151	-0.339524	7.55317	0.0298677	1	non-R21G03	R21G03	4	3
FBgn0266390	1120	lncRNA:CR45030	8.04829	-0.617508	7.54011	0.0299678	1	non-R21G03	R21G03	4	3
FBgn0261277	1273	rtv	8.63232	-0.092511	7.53361	0.0300178	1	non-R21G03	R21G03	4	3
FBgn0031700	652	CG14022	8.44093	-0.266683	7.52997	0.0300459	1	non-R21G03	R21G03	4	3
FBgn0002937	2164	ninaB	-10.9927	2.57399	7.04127	0.0301073	1	non-R21G03	R21G03	4	3
FBgn0015831	1026	Rtnl2	7.89305	-0.75232	7.51963	0.0301258	1	non-R21G03	R21G03	4	3
FBgn0050122	4623	CG30122	-2.20807	5.82712	6.44081	0.0301334	1	non-R21G03	R21G03	4	3
FBgn0085415	2180	CG34386	7.80045	-0.832166	7.51559	0.030157	1	non-R21G03	R21G03	4	3
FBgn0031715	836	tomb	8.14572	-0.530684	7.51086	0.0301937	1	non-R21G03	R21G03	4	3
FBgn0032726	1519	CG10621	7.80902	-0.82727	7.4934	0.0303296	1	non-R21G03	R21G03	4	3
FBgn0024194	1673	rasp	8.04364	-0.623499	7.4862	0.0303859	1	non-R21G03	R21G03	4	3
FBgn0037516	838	CG11286	6.9943	-1.4963	7.45744	0.0306121	1	non-R21G03	R21G03	4	3
FBgn0051690	3248	CG31690	-3.14203	5.01585	6.38711	0.0306791	1	non-R21G03	R21G03	4	3
FBgn0000289	5429	cg	-0.915768	9.16418	6.37744	0.0307787	1	non-R21G03	R21G03	4	3
FBgn0052521	4555	CG32521	-1.71749	6.99886	6.37512	0.0308026	1	non-R21G03	R21G03	4	3
FBgn0266041	402	asRNA:CR44806	7.68157	-0.932243	7.42695	0.0308543	1	non-R21G03	R21G03	4	3
FBgn0086043	99	snoRNA:Me18S-C1024	6.7667	-1.66554	7.37082	0.0313067	1	non-R21G03	R21G03	4	3
FBgn0020388	2770	Gcn5	-2.15499	5.87515	6.32175	0.0313597	1	non-R21G03	R21G03	4	3
FBgn0027494	604	RpS10a	8.1041	-0.571368	7.3556	0.0314309	1	non-R21G03	R21G03	4	3
FBgn0001180	3835	hb	-8.79975	2.89487	6.31429	0.0314386	1	non-R21G03	R21G03	4	3
FBgn0028482	2730	bdl	-11.166	2.74506	6.86897	0.0316433	1	non-R21G03	R21G03	4	3
FBgn0040383	1683	CG5254	-5.11345	4.16214	6.28543	0.0317459	1	non-R21G03	R21G03	4	3
FBgn0034588	2312	CG9394	-5.14278	6.22527	6.28489	0.0317517	1	non-R21G03	R21G03	4	3
FBgn0029843	4793	Nep1	6.53167	2.0622	6.28188	0.031784	1	non-R21G03	R21G03	4	3
FBgn0260657	5118	CG42540	-0.981852	9.22869	6.28055	0.0317983	1	non-R21G03	R21G03	4	3
FBgn0035158	1945	CG13895	7.37616	-1.19321	7.30647	0.0318362	1	non-R21G03	R21G03	4	3
FBgn0086372	6158	lap	0.863851	8.37443	6.2728	0.0318816	1	non-R21G03	R21G03	4	3
FBgn0028516	2143	ZnT35C	9.36351	0.586373	7.27945	0.0320621	1	non-R21G03	R21G03	4	3
FBgn0038354	2762	CG5404	-10.5166	2.10537	6.8227	0.0320728	1	non-R21G03	R21G03	4	3
FBgn0036750	1688	CG6034	7.71859	-0.899656	7.27688	0.0320836	1	non-R21G03	R21G03	4	3
FBgn0038353	1546	CG5399	9.78542	0.985584	7.25583	0.0322612	1	non-R21G03	R21G03	4	3
FBgn0266388	911	asRNA:CR45028	6.26891	-2.02804	7.24665	0.032339	1	non-R21G03	R21G03	4	3
FBgn0265545	496	lncRNA:CR44395	6.08997	-2.14665	7.22929	0.0324869	1	non-R21G03	R21G03	4	3
FBgn0026592	1600	Fie	0.74377	10.2445	6.20949	0.0325725	1	non-R21G03	R21G03	4	3
FBgn0033911	2700	VGAT	1.77133	7.88922	6.16166	0.0331067	1	non-R21G03	R21G03	4	3
FBgn0004842	2302	RYa-R	9.51101	0.730106	7.12167	0.0334237	1	non-R21G03	R21G03	4	3
FBgn0037009	787	CG5104	6.78555	-1.65998	7.04002	0.0341583	1	non-R21G03	R21G03	4	3
FBgn0035231	1697	Pcyt2	-4.13058	5.25133	6.06878	0.0341751	1	non-R21G03	R21G03	4	3
FBgn0051974	1908	CG31974	-10.1215	1.71913	6.56329	0.0346233	1	non-R21G03	R21G03	4	3
FBgn0033751	1535	CG8818	-0.75939	7.91729	6.00957	0.0348783	1	non-R21G03	R21G03	4	3
FBgn0086346	2892	ALiX	-1.09778	6.95262	6.00747	0.0349036	1	non-R21G03	R21G03	4	3
FBgn0015010	1760	Ag5r	8.42619	-0.277583	6.93628	0.0351225	1	non-R21G03	R21G03	4	3
FBgn0037835	740	CG14687	-6.51627	3.7144	5.9889	0.035128	1	non-R21G03	R21G03	4	3
FBgn0266376	4000	lncRNA:CR45018	-9.09245	0.725231	6.47823	0.0355158	1	non-R21G03	R21G03	4	3
FBgn0000964	3492	tj	6.15502	3.15391	5.95431	0.0355507	1	non-R21G03	R21G03	4	3
FBgn0026147	7646	TTLL4A	1.31384	8.06376	5.94782	0.0356308	1	non-R21G03	R21G03	4	3
FBgn0040336	2045	Seipin	9.22822	2.9253	5.93991	0.0357286	1	non-R21G03	R21G03	4	3
FBgn0000119	6024	arr	5.35382	3.72788	5.92398	0.0359266	1	non-R21G03	R21G03	4	3
FBgn0260439	2757	Pp2A-29B	-1.02806	8.75282	5.92047	0.0359704	1	non-R21G03	R21G03	4	3
FBgn0043841	2118	vir-1	-2.86327	6.43843	5.91461	0.0360438	1	non-R21G03	R21G03	4	3
FBgn0001104	2067	Galphai	-8.56995	3.19435	5.90347	0.0361835	1	non-R21G03	R21G03	4	3
FBgn0031627	2672	fipi	-1.51802	6.42945	5.89324	0.0363126	1	non-R21G03	R21G03	4	3
FBgn0033827	1914	CG17047	7.15519	0.134461	5.86949	0.0366142	1	non-R21G03	R21G03	4	3
FBgn0044047	2413	Ilp6	-5.32757	3.09159	5.82957	0.0371283	1	non-R21G03	R21G03	4	3
FBgn0051370	1408	CG31370	8.07012	-0.603754	6.72998	0.0371489	1	non-R21G03	R21G03	4	3
FBgn0263117	5288	CG34377	-11.9027	3.47378	6.31852	0.0372724	1	non-R21G03	R21G03	4	3
FBgn0063497	755	GstE3	-8.72494	0.378868	6.30326	0.037446	1	non-R21G03	R21G03	4	3
FBgn0033875	1441	CG6357	-2.60269	6.0381	5.79749	0.0375477	1	non-R21G03	R21G03	4	3
FBgn0033783	2865	CG17019	-1.207	6.68794	5.78866	0.0376643	1	non-R21G03	R21G03	4	3
FBgn0036262	1609	CG6910	-10.5136	2.10257	6.26321	0.0379066	1	non-R21G03	R21G03	4	3
FBgn0025631	3939	moody	-7.5649	4.06022	5.76413	0.0379903	1	non-R21G03	R21G03	4	3
FBgn0051815	1500	CG31815	7.98318	-0.670353	6.62201	0.038271	1	non-R21G03	R21G03	4	3
FBgn0037140	2085	SLC22A	-5.78479	4.58121	5.72187	0.0385599	1	non-R21G03	R21G03	4	3
FBgn0083940	3114	RhoU	5.63494	-1.46759	5.71722	0.0386233	1	non-R21G03	R21G03	4	3
FBgn0034997	4038	CG3376	8.55399	-0.161595	6.57929	0.0387273	1	non-R21G03	R21G03	4	3
FBgn0261832	988	CG42764	-10.1203	1.71794	6.14589	0.0392982	1	non-R21G03	R21G03	4	3
FBgn0010355	6876	Taf1	-2.72027	4.98737	5.63555	0.0397567	1	non-R21G03	R21G03	4	3
FBgn0038088	978	CG10126	-9.25084	0.878052	6.10452	0.0398046	1	non-R21G03	R21G03	4	3
FBgn0051044	5106	lncRNA:CR31044	5.10127	-2.72388	6.47916	0.0398251	1	non-R21G03	R21G03	4	3
FBgn0052195	4961	CG32195	-10.314	1.90494	6.09881	0.0398751	1	non-R21G03	R21G03	4	3
FBgn0034335	831	GstE1	-4.94237	4.24639	5.61817	0.0400032	1	non-R21G03	R21G03	4	3
FBgn0051710	1495	CG31710	-10.2487	1.8409	6.01951	0.0408713	1	non-R21G03	R21G03	4	3
FBgn0267236	411	CG45676	-7.17273	-1.01199	5.82874	0.0434021	1	non-R21G03	R21G03	4	3
FBgn0262599	2417	SmydA-3	-10.9293	2.51139	5.80849	0.0436825	1	non-R21G03	R21G03	4	3
FBgn0051999	3639	CG31999	-2.66862	5.56845	5.33525	0.0442934	1	non-R21G03	R21G03	4	3
FBgn0039751	1582	CG1983	0.610694	8.45255	5.32294	0.0444927	1	non-R21G03	R21G03	4	3
FBgn0036208	1431	CG10361	-9.46334	1.08176	5.73373	0.0447377	1	non-R21G03	R21G03	4	3
FBgn0034643	3322	CG10321	-4.00752	5.4002	5.28878	0.0450513	1	non-R21G03	R21G03	4	3
FBgn0052354	3251	CG32354	-9.36605	0.988159	5.70709	0.0451216	1	non-R21G03	R21G03	4	3
FBgn0039915	2895	Gat	-4.01693	6.89979	5.27356	0.0453029	1	non-R21G03	R21G03	4	3
FBgn0052672	1695	Atg8a	0.632584	11.6636	5.26667	0.0454175	1	non-R21G03	R21G03	4	3
FBgn0004635	3000	rho	-1.19493	6.28226	5.23814	0.0458955	1	non-R21G03	R21G03	4	3
FBgn0062978	1929	CG31808	0.722999	10.3199	5.23627	0.0459272	1	non-R21G03	R21G03	4	3
FBgn0038638	2404	CG7702	6.57907	-0.100273	5.23344	0.045975	1	non-R21G03	R21G03	4	3
FBgn0013763	1811	Idgf6	-9.68019	1.29101	5.64563	0.0460235	1	non-R21G03	R21G03	4	3
FBgn0030769	1358	CG13012	-9.84376	1.44618	5.61794	0.0464375	1	non-R21G03	R21G03	4	3
FBgn0004910	3545	Eip63F-1	1.25731	8.36061	5.20214	0.0465076	1	non-R21G03	R21G03	4	3
FBgn0265274	2242	Inx3	-5.95004	3.94713	5.1978	0.0465822	1	non-R21G03	R21G03	4	3
FBgn0021764	9565	sdk	5.70348	2.13238	5.19041	0.0467092	1	non-R21G03	R21G03	4	3
FBgn0020299	5599	stumps	-9.25023	0.877066	5.55544	0.0473894	1	non-R21G03	R21G03	4	3
FBgn0046763	1934	CG17278	-10.6216	2.20856	5.54399	0.0475665	1	non-R21G03	R21G03	4	3
FBgn0037252	3630	CG14650	-1.4879	6.20386	5.06114	0.0490041	1	non-R21G03	R21G03	4	3
FBgn0025697	5563	santa-maria	-8.6366	0.298003	5.45247	0.049013	1	non-R21G03	R21G03	4	3
FBgn0027795	1713	CG14785	9.45776	0.679712	5.7604	0.0490476	1	non-R21G03	R21G03	4	3
FBgn0041629	2140	Hexo2	-8.22221	2.3195	5.0393	0.0494054	1	non-R21G03	R21G03	4	3
FBgn0026189	5597	prominin-like	1.0107	7.35851	5.02728	0.0496281	1	non-R21G03	R21G03	4	3
FBgn0266748	229	lncRNA:CR45221	5.76468	0.00651426	5.02257	0.0497157	1	non-R21G03	R21G03	4	3
FBgn0063498	890	GstE2	-2.60886	5.06282	5.01627	0.0498331	1	non-R21G03	R21G03	4	3
FBgn0010113	15063	hdc	0.761954	8.36701	4.98475	0.0504258	1	non-R21G03	R21G03	4	3
FBgn0027611	3633	LManII	-10.3778	1.96947	5.35864	0.0505554	1	non-R21G03	R21G03	4	3
FBgn0051760	4723	CG31760	1.83264	6.59479	4.97126	0.0506823	1	non-R21G03	R21G03	4	3
FBgn0034800	1773	CG3788	8.52219	-0.190359	5.64105	0.050844	1	non-R21G03	R21G03	4	3
FBgn0052568	1818	CG32568	-10.7224	2.30582	5.33575	0.0509411	1	non-R21G03	R21G03	4	3
FBgn0036824	1585	CG3902	-10.3043	1.89758	5.33088	0.0510237	1	non-R21G03	R21G03	4	3
FBgn0039876	1317	CG2126	1.02479	8.0775	4.94711	0.0511452	1	non-R21G03	R21G03	4	3
FBgn0001189	3038	hfw	8.10614	-0.562432	5.61669	0.0512213	1	non-R21G03	R21G03	4	3
FBgn0263834	675	CR43696	-5.10672	-2.49836	5.30955	0.0513873	1	non-R21G03	R21G03	4	3
FBgn0031739	1396	CG14005	-4.51065	4.04853	4.93419	0.051395	1	non-R21G03	R21G03	4	3
FBgn0016684	2660	NaPi-T	7.81445	-0.816003	5.59961	0.0514881	1	non-R21G03	R21G03	4	3
FBgn0265575	3278	yin	7.69738	-0.915834	5.59217	0.0516049	1	non-R21G03	R21G03	4	3
FBgn0036735	4062	Edc3	-1.27147	6.97003	4.90018	0.0520598	1	non-R21G03	R21G03	4	3
FBgn0000588	1704	esc	6.28294	0.35569	4.89488	0.0521645	1	non-R21G03	R21G03	4	3
FBgn0266916	4682	Cenp-C	8.29163	-0.406081	5.55578	0.0521809	1	non-R21G03	R21G03	4	3
FBgn0036713	1396	Mip	-7.41357	6.9546	4.88119	0.0524358	1	non-R21G03	R21G03	4	3
FBgn0027491	2040	Cdk5alpha	0.777344	9.0134	4.87679	0.0525233	1	non-R21G03	R21G03	4	3
FBgn0260799	2685	p120ctn	0.609169	10.4775	4.87358	0.0525874	1	non-R21G03	R21G03	4	3
FBgn0051151	6473	wge	-1.53027	6.10008	4.87164	0.0526261	1	non-R21G03	R21G03	4	3
FBgn0039132	2026	AP-1sigma	0.587784	9.1588	4.87052	0.0526484	1	non-R21G03	R21G03	4	3
FBgn0053082	2303	CG33082	7.63825	-0.976891	5.51187	0.0528876	1	non-R21G03	R21G03	4	3
FBgn0037518	1510	CG2641	7.54853	-1.05254	5.50583	0.0529859	1	non-R21G03	R21G03	4	3
FBgn0266020	645	lncRNA:CR44785	6.67654	-1.72786	5.49947	0.0530895	1	non-R21G03	R21G03	4	3
FBgn0038653	9804	Octalpha2R	-0.981782	7.4604	4.84691	0.0531229	1	non-R21G03	R21G03	4	3
FBgn0033872	3924	CG6329	0.451919	11.5575	4.84218	0.0532185	1	non-R21G03	R21G03	4	3
FBgn0030955	1565	CG6891	4.87076	-1.9633	4.84201	0.053222	1	non-R21G03	R21G03	4	3
FBgn0017566	2634	ND-75	-0.977076	8.63788	4.83604	0.053343	1	non-R21G03	R21G03	4	3
FBgn0016694	12138	Pdp1	0.56035	9.95654	4.8294	0.053478	1	non-R21G03	R21G03	4	3
FBgn0024285	2134	Srp54	-1.26202	6.39921	4.82149	0.0536394	1	non-R21G03	R21G03	4	3
FBgn0266129	5416	lov	4.42641	5.41224	4.81465	0.0537797	1	non-R21G03	R21G03	4	3
FBgn0030160	603	CG9691	-7.30779	-0.893433	5.16015	0.0540296	1	non-R21G03	R21G03	4	3
FBgn0031791	964	AANATL2	-9.8933	1.49708	5.1541	0.0541401	1	non-R21G03	R21G03	4	3
FBgn0030104	756	CG15368	6.20512	-2.05935	5.41621	0.0544715	1	non-R21G03	R21G03	4	3
FBgn0039638	2196	dgt6	7.00966	1.2346	4.77688	0.0545614	1	non-R21G03	R21G03	4	3
FBgn0036219	1845	CCDC151	6.16157	-2.08835	5.40674	0.0546316	1	non-R21G03	R21G03	4	3
FBgn0035968	3315	Slc45-1	-9.80948	1.41589	5.12361	0.0547022	1	non-R21G03	R21G03	4	3
FBgn0085249	2387	CG34220	-7.68579	4.46832	4.76881	0.0547303	1	non-R21G03	R21G03	4	3
FBgn0004574	2638	Rop	-0.675703	10.9687	4.75986	0.0549182	1	non-R21G03	R21G03	4	3
FBgn0035976	3743	PGRP-LC	-6.95265	-1.1944	5.10271	0.0550918	1	non-R21G03	R21G03	4	3
FBgn0265823	2960	lncRNA:CR44612	6.41108	-1.93458	5.36768	0.0552989	1	non-R21G03	R21G03	4	3
FBgn0011591	1959	fng	-9.73749	1.34614	5.08683	0.0553903	1	non-R21G03	R21G03	4	3
FBgn0037870	810	CG18577	5.92164	-2.24293	5.34858	0.0556292	1	non-R21G03	R21G03	4	3
FBgn0015371	6256	chn	-0.763671	7.31402	4.7225	0.0557118	1	non-R21G03	R21G03	4	3
FBgn0266186	1148	Vamp7	0.973466	6.66198	4.71344	0.0559065	1	non-R21G03	R21G03	4	3
FBgn0025608	2368	Faf2	-1.08853	7.00643	4.69905	0.0562173	1	non-R21G03	R21G03	4	3
FBgn0026439	3139	Eaat1	-4.1504	5.4068	4.69481	0.0563092	1	non-R21G03	R21G03	4	3
FBgn0037552	1778	CG7800	-9.63274	1.24486	5.03374	0.0564032	1	non-R21G03	R21G03	4	3
FBgn0031319	3956	CG4896	-1.06136	6.47863	4.66435	0.0569757	1	non-R21G03	R21G03	4	3
FBgn0030662	3912	CG9220	-9.48039	1.09812	5.0035	0.056991	1	non-R21G03	R21G03	4	3
FBgn0037071	1442	CG7632	1.41027	6.13874	4.66193	0.0570289	1	non-R21G03	R21G03	4	3
FBgn0052055	1605	CG32055	-9.46182	1.08018	4.99382	0.0571807	1	non-R21G03	R21G03	4	3
FBgn0037818	1377	CG6465	-8.39017	0.0676627	4.9902	0.0572519	1	non-R21G03	R21G03	4	3
FBgn0001235	11839	hth	0.621842	9.7693	4.64602	0.0573814	1	non-R21G03	R21G03	4	3
FBgn0051548	952	CG31548	-9.30346	0.928487	4.96081	0.057834	1	non-R21G03	R21G03	4	3
FBgn0026411	3972	Lim1	-1.2664	6.45063	4.61303	0.0581206	1	non-R21G03	R21G03	4	3
FBgn0036094	1022	CG14153	-9.23566	0.863429	4.94141	0.0582225	1	non-R21G03	R21G03	4	3
FBgn0259222	4229	CG42322	0.871091	7.92328	4.60313	0.0583446	1	non-R21G03	R21G03	4	3
FBgn0027054	1703	CSN4	1.26092	6.30425	4.60299	0.0583479	1	non-R21G03	R21G03	4	3
FBgn0038682	1344	CG5835	-6.10724	-1.84302	4.93219	0.0584082	1	non-R21G03	R21G03	4	3
FBgn0052845	1972	CG32845	-9.77288	1.37656	4.92013	0.0586525	1	non-R21G03	R21G03	4	3
FBgn0027108	5480	Inx2	-4.93355	4.85266	4.57815	0.0589151	1	non-R21G03	R21G03	4	3
FBgn0261954	10285	east	-1.38817	6.81688	4.57408	0.0590086	1	non-R21G03	R21G03	4	3
FBgn0036997	1314	CG5955	-9.56549	1.17678	4.89999	0.0590632	1	non-R21G03	R21G03	4	3
FBgn0023076	4516	Clk	-9.45073	1.06928	4.88834	0.0593025	1	non-R21G03	R21G03	4	3
FBgn0010039	746	GstD3	-9.03522	0.67251	4.8797	0.0594806	1	non-R21G03	R21G03	4	3
FBgn0259993	747	lncRNA:CR42491	-1.16171	6.33521	4.55237	0.0595109	1	non-R21G03	R21G03	4	3
FBgn0037697	2325	GstZ2	-1.60407	6.08874	4.55183	0.0595236	1	non-R21G03	R21G03	4	3
FBgn0040726	3598	dpr1	-1.14362	8.11365	4.55083	0.0595467	1	non-R21G03	R21G03	4	3
FBgn0034638	2112	CG10433	-3.53053	5.41946	4.54828	0.059606	1	non-R21G03	R21G03	4	3
FBgn0266931	480	lncRNA:CR45382	5.52532	-2.49496	5.12624	0.0596729	1	non-R21G03	R21G03	4	3
FBgn0051659	695	CG31659	-9.50734	1.12035	4.86565	0.059772	1	non-R21G03	R21G03	4	3
FBgn0261988	4690	Gprk2	2.08077	5.16959	4.53701	0.0598694	1	non-R21G03	R21G03	4	3
FBgn0052311	12085	zormin	-8.4429	0.117475	4.82973	0.0605253	1	non-R21G03	R21G03	4	3
FBgn0086698	3601	frtz	5.8586	0.204246	4.50452	0.0606368	1	non-R21G03	R21G03	4	3
FBgn0032897	804	CG9336	-8.40932	0.0866518	4.82395	0.0606478	1	non-R21G03	R21G03	4	3
FBgn0051249	1176	CG31249	1.44578	6.12115	4.4989	0.0607709	1	non-R21G03	R21G03	4	3
FBgn0026593	1759	CG5707	-9.03371	0.671794	4.79934	0.0611722	1	non-R21G03	R21G03	4	3
FBgn0033710	2830	CG17739	-8.92363	0.567585	4.7973	0.0612161	1	non-R21G03	R21G03	4	3
FBgn0040255	1739	Ugt35E2	-8.18264	-0.121767	4.7934	0.0612998	1	non-R21G03	R21G03	4	3
FBgn0052532	4689	CG32532	-9.64995	1.25795	4.77867	0.0616175	1	non-R21G03	R21G03	4	3
FBgn0031168	1173	CG1722	-8.10903	-0.187538	4.76929	0.0618207	1	non-R21G03	R21G03	4	3
FBgn0031974	995	CG12560	-8.5794	0.244708	4.7668	0.0618749	1	non-R21G03	R21G03	4	3
FBgn0260450	2687	CalpC	-9.59458	1.2077	4.76599	0.0618925	1	non-R21G03	R21G03	4	3
FBgn0027538	1867	beta4GalNAcTA	-0.978149	7.7053	4.45242	0.0618931	1	non-R21G03	R21G03	4	3
FBgn0028397	8222	Tob	0.571401	9.16172	4.45133	0.0619198	1	non-R21G03	R21G03	4	3
FBgn0262547	405	CG43101	5.61543	0.208366	4.43364	0.0623538	1	non-R21G03	R21G03	4	3
FBgn0029957	2688	CG12155	-1.91706	5.47134	4.42641	0.0625323	1	non-R21G03	R21G03	4	3
FBgn0265843	1549	lncRNA:CR44632	-7.99472	-0.295917	4.71992	0.0629056	1	non-R21G03	R21G03	4	3
FBgn0040502	631	CG8343	-9.51528	1.13212	4.71792	0.0629499	1	non-R21G03	R21G03	4	3
FBgn0034720	5669	Liprin-gamma	-1.07043	6.91338	4.4002	0.0631848	1	non-R21G03	R21G03	4	3
FBgn0020415	1796	Idgf2	-7.97937	-0.306286	4.69174	0.0635357	1	non-R21G03	R21G03	4	3
FBgn0001089	2345	Gal	-6.35324	-1.66024	4.67263	0.0639677	1	non-R21G03	R21G03	4	3
FBgn0026562	1201	SPARC	-5.5572	4.37157	4.3661	0.0640464	1	non-R21G03	R21G03	4	3
FBgn0036279	5047	Ncc69	-9.67534	1.28565	4.65464	0.0643779	1	non-R21G03	R21G03	4	3
FBgn0033836	1677	CG18278	-7.41651	-0.808263	4.65342	0.0644058	1	non-R21G03	R21G03	4	3
FBgn0264863	1520	asRNA:CR44054	-6.28848	-1.7075	4.64886	0.0645104	1	non-R21G03	R21G03	4	3
FBgn0033244	3470	CG8726	-1.29863	6.83863	4.34745	0.0645238	1	non-R21G03	R21G03	4	3
FBgn0264005	3384	Hmx	-7.73167	-0.535991	4.647	0.0645532	1	non-R21G03	R21G03	4	3
FBgn0014141	9428	cher	-7.47379	-0.761775	4.64629	0.0645696	1	non-R21G03	R21G03	4	3
FBgn0040697	1586	Teh3	-0.910569	7.61101	4.34463	0.0645965	1	non-R21G03	R21G03	4	3
FBgn0004595	24892	pros	-0.888209	12.6807	4.33187	0.0649262	1	non-R21G03	R21G03	4	3
FBgn0026479	2868	Drp1	-0.983363	7.72193	4.32762	0.0650364	1	non-R21G03	R21G03	4	3
FBgn0032213	1401	CG5390	-6.87144	-1.26137	4.62499	0.0650615	1	non-R21G03	R21G03	4	3
FBgn0030780	2996	CG13008	4.67264	-2.89534	4.85569	0.0651363	1	non-R21G03	R21G03	4	3
FBgn0267570	2738	lncRNA:CR45910	-5.7961	-2.0553	4.56538	0.0664641	1	non-R21G03	R21G03	4	3
FBgn0013973	4066	Gycbeta100B	-0.969311	6.86529	4.26561	0.0666719	1	non-R21G03	R21G03	4	3
FBgn0262889	435	CG43244	-6.7969	-1.31463	4.54683	0.0669087	1	non-R21G03	R21G03	4	3
FBgn0026441	3988	ear	-1.87258	5.86828	4.25179	0.0670436	1	non-R21G03	R21G03	4	3
FBgn0031414	8481	eys	-1.48547	6.24824	4.25151	0.0670509	1	non-R21G03	R21G03	4	3
FBgn0004611	7774	Plc21C	0.67661	8.42411	4.23946	0.067377	1	non-R21G03	R21G03	4	3
FBgn0050115	6958	GEFmeso	-6.32077	3.05846	4.23724	0.0674375	1	non-R21G03	R21G03	4	3
FBgn0041087	2211	wun2	-8.75641	2.85232	4.23505	0.0674969	1	non-R21G03	R21G03	4	3
FBgn0037675	592	HP1e	5.53029	0.270602	4.23205	0.0675785	1	non-R21G03	R21G03	4	3
FBgn0262579	9929	Ect4	-3.94527	4.95194	4.21674	0.0679974	1	non-R21G03	R21G03	4	3
FBgn0035917	2812	Zasp66	-6.7956	-1.31865	4.50072	0.0680303	1	non-R21G03	R21G03	4	3
FBgn0000157	3309	Dll	-8.21654	-0.0914463	4.49808	0.0680953	1	non-R21G03	R21G03	4	3
FBgn0035755	2038	CG14830	-8.06778	-0.236346	4.49782	0.0681016	1	non-R21G03	R21G03	4	3
FBgn0040600	1583	CG13631	-3.84	3.44802	4.21022	0.0681765	1	non-R21G03	R21G03	4	3
FBgn0010389	4094	htl	-8.14054	2.23798	4.20886	0.068214	1	non-R21G03	R21G03	4	3
FBgn0264815	7968	Pde1c	0.808851	7.28142	4.20432	0.0683394	1	non-R21G03	R21G03	4	3
FBgn0261396	1831	Rpn3	-1.17862	6.91479	4.19796	0.0685152	1	non-R21G03	R21G03	4	3
FBgn0259221	9093	ATP8A	-1.24547	7.00371	4.19656	0.0685542	1	non-R21G03	R21G03	4	3
FBgn0036183	1308	CG6083	0.995196	6.91299	4.19421	0.0686194	1	non-R21G03	R21G03	4	3
FBgn0024234	1686	gbb	-11.126	2.70386	4.46627	0.0688841	1	non-R21G03	R21G03	4	3
FBgn0031968	1896	CG7231	1.1256	7.01044	4.18344	0.0689192	1	non-R21G03	R21G03	4	3
FBgn0037546	4823	mAChR-B	-3.92233	4.56881	4.1785	0.0690574	1	non-R21G03	R21G03	4	3
FBgn0264695	9058	Mhc	-7.07508	-1.08988	4.45356	0.0692027	1	non-R21G03	R21G03	4	3
FBgn0030706	7733	Lrp4	0.657682	10.3548	4.16956	0.0693082	1	non-R21G03	R21G03	4	3
FBgn0022786	3420	Hira	-3.86483	4.99975	4.16508	0.0694341	1	non-R21G03	R21G03	4	3
FBgn0051122	3563	CG31122	-1.36507	6.98443	4.15633	0.0696813	1	non-R21G03	R21G03	4	3
FBgn0036446	4612	CG9384	1.15392	7.10909	4.15125	0.0698253	1	non-R21G03	R21G03	4	3
FBgn0033520	848	Prx2540-1	-7.8016	-0.476803	4.42844	0.069838	1	non-R21G03	R21G03	4	3
FBgn0003086	690	Pig1	-9.19987	0.824246	4.42713	0.0698712	1	non-R21G03	R21G03	4	3
FBgn0036305	2518	CG10984	-1.0391	7.10751	4.12573	0.0705539	1	non-R21G03	R21G03	4	3
FBgn0266654	1034	asRNA:CR45161	-4.52124	-1.51366	4.11669	0.0708144	1	non-R21G03	R21G03	4	3
FBgn0286914	810	lncRNA:CR46414	4.24113	-3.06041	4.60298	0.0708557	1	non-R21G03	R21G03	4	3
FBgn0051547	3963	NKCC	-6.8789	-1.24973	4.38502	0.0709538	1	non-R21G03	R21G03	4	3
FBgn0003423	4305	slgA	0.468829	10.2531	4.11018	0.0710029	1	non-R21G03	R21G03	4	3
FBgn0034567	2547	CG15651	-1.02622	7.1444	4.10517	0.0711481	1	non-R21G03	R21G03	4	3
FBgn0086704	2297	stops	-8.07749	-0.215927	4.37045	0.0713332	1	non-R21G03	R21G03	4	3
FBgn0286872	472	CG46394	6.5585	1.27956	4.09323	0.0714959	1	non-R21G03	R21G03	4	3
FBgn0034504	2972	CG8929	-0.8373	7.99458	4.0911	0.0715583	1	non-R21G03	R21G03	4	3
FBgn0035947	2132	Srp68	-3.0315	5.93381	4.08618	0.0717023	1	non-R21G03	R21G03	4	3
FBgn0032706	2096	Irk3	5.74783	-0.362686	4.08045	0.0718708	1	non-R21G03	R21G03	4	3
FBgn0066101	6638	LpR1	-1.1363	7.36181	4.07427	0.0720528	1	non-R21G03	R21G03	4	3
FBgn0040554	1940	asRNA:CR17025	-4.91934	-2.58428	4.3405	0.0721219	1	non-R21G03	R21G03	4	3
FBgn0003964	3038	usp	-2.27202	6.2319	4.06192	0.0724183	1	non-R21G03	R21G03	4	3
FBgn0267923	1891	lncRNA:CR46204	6.1424	0.701165	4.05951	0.07249	1	non-R21G03	R21G03	4	3
FBgn0039209	7133	REPTOR	-1.23937	7.73791	4.04536	0.0729123	1	non-R21G03	R21G03	4	3
FBgn0263392	13823	Tet	-0.77606	7.38316	4.0382	0.0731271	1	non-R21G03	R21G03	4	3
FBgn0039215	3170	CG6695	-4.96663	4.27665	4.02595	0.0734964	1	non-R21G03	R21G03	4	3
FBgn0010240	1903	Lcch3	0.819985	7.31086	4.02556	0.0735081	1	non-R21G03	R21G03	4	3
FBgn0260658	9707	CG42541	-0.964815	7.74303	4.02418	0.0735501	1	non-R21G03	R21G03	4	3
FBgn0010053	1486	Jheh1	-7.31654	1.72749	4.01737	0.0737565	1	non-R21G03	R21G03	4	3
FBgn0004401	2792	Pep	-0.646106	7.85847	4.01594	0.0737999	1	non-R21G03	R21G03	4	3
FBgn0260944	1528	Rbp1	-0.867561	9.30522	4.01347	0.0738751	1	non-R21G03	R21G03	4	3
FBgn0263603	5291	Zn72D	-1.55888	6.13528	4.00552	0.0741177	1	non-R21G03	R21G03	4	3
FBgn0015714	1727	Cyp6a17	-8.38678	0.0665183	4.2639	0.0741909	1	non-R21G03	R21G03	4	3
FBgn0037225	2165	TwdlG	0.93976	7.70946	3.99937	0.0743059	1	non-R21G03	R21G03	4	3
FBgn0053526	5428	PNUTS	-0.940592	8.04939	3.99898	0.074318	1	non-R21G03	R21G03	4	3
FBgn0031735	1805	CG11029	-10.6906	2.27458	4.25324	0.0744848	1	non-R21G03	R21G03	4	3
FBgn0029994	1404	Ldsdh1	-6.34664	-1.6642	4.2482	0.0746243	1	non-R21G03	R21G03	4	3
FBgn0031633	1352	Fnta	-1.37873	6.02464	3.98815	0.0746509	1	non-R21G03	R21G03	4	3
FBgn0284408	20301	trol	-4.34239	3.85785	3.97426	0.0750809	1	non-R21G03	R21G03	4	3
FBgn0086677	10378	jeb	0.490076	10.4419	3.95968	0.0755357	1	non-R21G03	R21G03	4	3
FBgn0035526	2222	CG1316	-0.747933	8.47887	3.93658	0.0762629	1	non-R21G03	R21G03	4	3
FBgn0000045	1619	Act79B	-8.9803	3.07628	3.92455	0.0766454	1	non-R21G03	R21G03	4	3
FBgn0014464	1183	Cp7Fa	3.65356	-1.3279	3.92178	0.0767337	1	non-R21G03	R21G03	4	3
FBgn0038799	2100	MFS9	-8.40159	0.0802311	4.16655	0.0769327	1	non-R21G03	R21G03	4	3
FBgn0038787	3569	CG4360	-1.71873	5.63481	3.91497	0.0769515	1	non-R21G03	R21G03	4	3
FBgn0261565	12091	Lmpt	-2.80914	6.59265	3.90841	0.077162	1	non-R21G03	R21G03	4	3
FBgn0002773	2286	Mlc2	-8.00839	-0.278387	4.15752	0.0771936	1	non-R21G03	R21G03	4	3
FBgn0011837	5015	Tis11	-7.22847	-0.959507	4.147	0.077499	1	non-R21G03	R21G03	4	3
FBgn0264503	6457	CG43902	1.41651	6.88028	3.8973	0.0775201	1	non-R21G03	R21G03	4	3
FBgn0038271	1632	UQCR-C1	-0.51626	10.33	3.89162	0.077704	1	non-R21G03	R21G03	4	3
FBgn0032988	2140	Tif-IA	0.56816	8.4458	3.88599	0.0778869	1	non-R21G03	R21G03	4	3
FBgn0038455	1103	CG14907	-6.65534	1.58734	3.86795	0.0784764	1	non-R21G03	R21G03	4	3
FBgn0026061	2078	Mipp1	-10.0793	1.67838	4.09146	0.0791381	1	non-R21G03	R21G03	4	3
FBgn0032059	1133	PrBP	0.817283	7.37457	3.8385	0.0794506	1	non-R21G03	R21G03	4	3
FBgn0033518	856	Prx2540-2	-5.72489	-2.10228	4.06941	0.0798014	1	non-R21G03	R21G03	4	3
FBgn0010583	3735	dock	-0.796964	7.78579	3.80828	0.0804665	1	non-R21G03	R21G03	4	3
FBgn0038366	2433	CG4576	-6.92674	1.59989	3.80804	0.0804747	1	non-R21G03	R21G03	4	3
FBgn0033521	848	CG12896	-4.51281	-2.79485	4.04518	0.0805384	1	non-R21G03	R21G03	4	3
FBgn0030259	717	CG1545	-6.13892	2.68933	3.80381	0.080618	1	non-R21G03	R21G03	4	3
FBgn0037817	1621	Cyp12e1	-4.44123	5.03971	3.80078	0.0807209	1	non-R21G03	R21G03	4	3
FBgn0003360	2006	sesB	0.601826	13.498	3.78169	0.0813734	1	non-R21G03	R21G03	4	3
FBgn0032684	1987	Ugt301D1	-7.64027	2.04269	3.76693	0.0818826	1	non-R21G03	R21G03	4	3
FBgn0013753	1242	Bgb	-0.794124	7.79665	3.76543	0.0819346	1	non-R21G03	R21G03	4	3
FBgn0036031	2854	CG6761	-6.01455	1.97581	3.76432	0.081973	1	non-R21G03	R21G03	4	3
FBgn0003204	2866	ras	-0.969961	7.15273	3.76101	0.0820879	1	non-R21G03	R21G03	4	3
FBgn0038145	2373	Droj2	-0.696417	8.3342	3.75188	0.0824058	1	non-R21G03	R21G03	4	3
FBgn0039862	6616	kek6	-1.60331	6.15687	3.74218	0.0827453	1	non-R21G03	R21G03	4	3
FBgn0013718	5594	nuf	-1.15338	7.59694	3.73832	0.082881	1	non-R21G03	R21G03	4	3
FBgn0267698	5973	Pak	0.812933	7.31865	3.73649	0.0829454	1	non-R21G03	R21G03	4	3
FBgn0044452	6266	Atg2	-7.70576	2.10663	3.73481	0.0830044	1	non-R21G03	R21G03	4	3
FBgn0034590	5198	Magi	5.98376	3.17634	3.72365	0.0833987	1	non-R21G03	R21G03	4	3
FBgn0026199	3971	myo	-1.78354	5.95087	3.72156	0.0834727	1	non-R21G03	R21G03	4	3
FBgn0003068	4527	per	5.63053	1.13436	3.71429	0.0837309	1	non-R21G03	R21G03	4	3
FBgn0038301	2262	CG6654	-1.75963	6.36409	3.71398	0.083742	1	non-R21G03	R21G03	4	3
FBgn0031399	2956	mio	-5.17024	4.1838	3.69947	0.0842609	1	non-R21G03	R21G03	4	3
FBgn0041604	3761	dlp	5.13812	2.65694	3.69946	0.0842613	1	non-R21G03	R21G03	4	3
FBgn0037467	2574	Ufl1	-1.33871	6.52615	3.69661	0.0843635	1	non-R21G03	R21G03	4	3
FBgn0038842	2589	hdly	5.79618	1.41406	3.68255	0.084871	1	non-R21G03	R21G03	4	3
FBgn0086757	2257	cbs	-0.926894	7.19593	3.68079	0.0849346	1	non-R21G03	R21G03	4	3
FBgn0003751	882	trk	5.55252	0.877246	3.6801	0.0849596	1	non-R21G03	R21G03	4	3
FBgn0039283	1832	danr	-3.26985	4.919	3.66585	0.0854784	1	non-R21G03	R21G03	4	3
FBgn0051638	3212	CG31638	-1.23621	6.55536	3.65233	0.0859743	1	non-R21G03	R21G03	4	3
FBgn0013949	2135	Elal	-9.14169	0.773374	3.85643	0.0865946	1	non-R21G03	R21G03	4	3
FBgn0031689	1617	Cyp28d1	-9.11636	0.74926	3.85307	0.0867079	1	non-R21G03	R21G03	4	3
FBgn0051221	4352	CG31221	-0.462597	12.1004	3.63242	0.0867113	1	non-R21G03	R21G03	4	3
FBgn0037324	1941	Orco	-6.78641	1.2158	3.63102	0.0867632	1	non-R21G03	R21G03	4	3
FBgn0036134	3823	FoxK	-2.08598	4.98971	3.62485	0.0869934	1	non-R21G03	R21G03	4	3
FBgn0052085	3030	CG32085	-1.47985	6.02662	3.62414	0.0870199	1	non-R21G03	R21G03	4	3
FBgn0262719	7970	CG43163	4.30104	-1.87378	3.62091	0.0871406	1	non-R21G03	R21G03	4	3
FBgn0000064	3809	Ald1	0.415761	11.8044	3.61296	0.0874392	1	non-R21G03	R21G03	4	3
FBgn0263330	364	lncRNA:CR43411	-4.01013	-2.99757	3.82154	0.0877785	1	non-R21G03	R21G03	4	3
FBgn0028940	1766	Cyp28a5	-7.47383	2.13125	3.6036	0.0877919	1	non-R21G03	R21G03	4	3
FBgn0022960	3470	vimar	-1.58118	6.4551	3.59512	0.0881129	1	non-R21G03	R21G03	4	3
FBgn0022349	3199	CG1910	-1.43213	5.85163	3.58782	0.0883907	1	non-R21G03	R21G03	4	3
FBgn0030339	1665	Cyp28c1	-8.5208	0.1906	3.79777	0.0885972	1	non-R21G03	R21G03	4	3
FBgn0085405	3458	CG34376	4.07999	4.51036	3.57714	0.0887991	1	non-R21G03	R21G03	4	3
FBgn0278604	3190	dmt	-6.08884	3.32746	3.57563	0.0888567	1	non-R21G03	R21G03	4	3
FBgn0014863	3136	Mlp84B	-5.64053	3.44327	3.57512	0.0888765	1	non-R21G03	R21G03	4	3
FBgn0051029	3002	CG31029	-8.41796	0.0935715	3.77306	0.0894589	1	non-R21G03	R21G03	4	3
FBgn0038460	1272	CG18622	-8.16302	-0.138264	3.77091	0.089534	1	non-R21G03	R21G03	4	3
FBgn0028984	1521	Spn88Ea	-8.07327	-0.219685	3.765	0.0897423	1	non-R21G03	R21G03	4	3
FBgn0085218	482	CG34189	-8.01018	-0.276641	3.76088	0.0898874	1	non-R21G03	R21G03	4	3
FBgn0034191	1030	CG6984	-7.10013	1.22019	3.544	0.0900811	1	non-R21G03	R21G03	4	3
FBgn0029878	3716	Pat1	0.901458	6.73162	3.54166	0.0901723	1	non-R21G03	R21G03	4	3
FBgn0031645	2731	CG3036	5.62697	0.300733	3.53759	0.0903315	1	non-R21G03	R21G03	4	3
FBgn0028699	2934	Rh50	-5.16754	4.38025	3.52851	0.0906883	1	non-R21G03	R21G03	4	3
FBgn0037515	2372	Sp7	-7.8898	-0.387083	3.73697	0.0907369	1	non-R21G03	R21G03	4	3
FBgn0033980	1801	Cyp6a20	-7.62431	-0.619404	3.73576	0.0907801	1	non-R21G03	R21G03	4	3
FBgn0026415	1834	Idgf4	-7.55968	-0.675785	3.73144	0.0909348	1	non-R21G03	R21G03	4	3
FBgn0023000	2420	mth	-7.32059	-0.881493	3.71475	0.0915357	1	non-R21G03	R21G03	4	3
FBgn0285926	13650	Imp	1.24036	8.07741	3.49816	0.0918926	1	non-R21G03	R21G03	4	3
FBgn0053116	2512	CG33116	-0.822831	7.16689	3.49455	0.0920375	1	non-R21G03	R21G03	4	3
FBgn0051064	5244	CG31064	0.767553	6.95655	3.4898	0.092228	1	non-R21G03	R21G03	4	3
FBgn0030237	791	CG15209	-4.69742	2.30983	3.48893	0.0922632	1	non-R21G03	R21G03	4	3
FBgn0034859	3990	CG3520	-6.66781	2.12905	3.48153	0.0925612	1	non-R21G03	R21G03	4	3
FBgn0027073	1754	Ugt49B1	-6.9354	-1.20232	3.68583	0.0925891	1	non-R21G03	R21G03	4	3
FBgn0264489	7911	CG43897	-6.8066	1.40265	3.4802	0.0926152	1	non-R21G03	R21G03	4	3
FBgn0039722	695	Capa	-6.90104	-1.23024	3.68301	0.0926927	1	non-R21G03	R21G03	4	3
FBgn0052205	3351	hpRNA:CR32205	-7.81517	-0.46397	3.68296	0.0926943	1	non-R21G03	R21G03	4	3
FBgn0030707	2019	CG8916	-4.82421	3.8834	3.47644	0.0927675	1	non-R21G03	R21G03	4	3
FBgn0002121	5986	l(2)gl	-7.70497	-0.563914	3.6689	0.0932131	1	non-R21G03	R21G03	4	3
FBgn0037579	587	COX7AL	-6.71572	-1.37867	3.6667	0.0932944	1	non-R21G03	R21G03	4	3
FBgn0038465	2390	Irc	-6.71572	-1.37867	3.6667	0.0932944	1	non-R21G03	R21G03	4	3
FBgn0039200	752	CG13616	-6.63437	-1.44264	3.65891	0.0935838	1	non-R21G03	R21G03	4	3
FBgn0086361	3149	alph	-0.839142	6.94757	3.44819	0.0939203	1	non-R21G03	R21G03	4	3
FBgn0036146	755	CG14141	-3.90165	4.19705	3.43132	0.0946177	1	non-R21G03	R21G03	4	3
FBgn0286071	7745	AdamTS-A	-6.51349	-1.54055	3.62777	0.094752	1	non-R21G03	R21G03	4	3
FBgn0086613	5243	Ino80	-5.74717	3.02452	3.41825	0.0951626	1	non-R21G03	R21G03	4	3
FBgn0259789	10605	zld	-0.841326	6.9968	3.41259	0.0953997	1	non-R21G03	R21G03	4	3
FBgn0030159	1655	CG9689	-6.31996	-1.68701	3.60531	0.0956065	1	non-R21G03	R21G03	4	3
FBgn0034200	2279	Gbp2	5.25072	0.518969	3.40393	0.0957639	1	non-R21G03	R21G03	4	3
FBgn0063492	1122	GstE8	-6.11037	-1.83548	3.5974	0.0959101	1	non-R21G03	R21G03	4	3
FBgn0050055	2058	lncRNA:CR30055	-1.01437	6.58657	3.40026	0.0959185	1	non-R21G03	R21G03	4	3
FBgn0051158	8255	Efa6	1.22415	6.73802	3.39637	0.0960831	1	non-R21G03	R21G03	4	3
FBgn0032048	1295	Dh31	1.14856	6.91222	3.39466	0.0961556	1	non-R21G03	R21G03	4	3
FBgn0030520	3431	Pdcd4	-0.636962	9.6423	3.38082	0.0967442	1	non-R21G03	R21G03	4	3
FBgn0038938	3810	CG7084	-5.70055	3.97158	3.3794	0.0968051	1	non-R21G03	R21G03	4	3
FBgn0027453	1949	Dnz1	-1.37304	5.94321	3.37556	0.0969692	1	non-R21G03	R21G03	4	3
FBgn0036136	1194	Ufd1-like	-0.750124	6.85428	3.36696	0.0973384	1	non-R21G03	R21G03	4	3
FBgn0036986	1543	CG5282	-0.738656	7.57952	3.36082	0.0976033	1	non-R21G03	R21G03	4	3
FBgn0000246	2629	c(3)G	-3.9603	4.0811	3.3601	0.0976343	1	non-R21G03	R21G03	4	3
FBgn0004583	6672	ex	-5.87258	-2.00663	3.54135	0.098096	1	non-R21G03	R21G03	4	3
FBgn0260745	3518	mfas	-3.71087	5.01719	3.34502	0.0982886	1	non-R21G03	R21G03	4	3
FBgn0039907	5357	lgs	0.963127	7.41391	3.31942	0.0994116	1	non-R21G03	R21G03	4	3
FBgn0039420	3893	CG6154	-0.986801	7.04736	3.31788	0.0994799	1	non-R21G03	R21G03	4	3
FBgn0011584	2459	Trp1	0.677175	7.4123	3.30605	0.100005	1	non-R21G03	R21G03	4	3
FBgn0051097	1477	CG31097	-5.47868	-2.25899	3.49035	0.100142	1	non-R21G03	R21G03	4	3
FBgn0264357	11990	SNF4Agamma	-1.46896	6.64558	3.29614	0.100447	1	non-R21G03	R21G03	4	3
FBgn0261243	4221	Psa	-1.17699	6.6669	3.291	0.100678	1	non-R21G03	R21G03	4	3
FBgn0261671	16466	tweek	-1.23037	6.23029	3.28781	0.100821	1	non-R21G03	R21G03	4	3
FBgn0031885	5292	Mnn1	-1.1546	8.43955	3.2876	0.100831	1	non-R21G03	R21G03	4	3
FBgn0010473	9888	tutl	0.499708	9.71505	3.26449	0.101877	1	non-R21G03	R21G03	4	3
FBgn0024183	3372	vig	-0.594388	9.25895	3.2617	0.102005	1	non-R21G03	R21G03	4	3
FBgn0052756	2397	CG32756	0.745204	6.85908	3.2429	0.102868	1	non-R21G03	R21G03	4	3
FBgn0033934	1853	CG17385	0.84456	7.68729	3.23749	0.103118	1	non-R21G03	R21G03	4	3
FBgn0028490	2760	CG31705	-2.74554	4.57459	3.22575	0.103663	1	non-R21G03	R21G03	4	3
FBgn0267796	6670	Tmc	4.71677	-0.477956	3.22424	0.103733	1	non-R21G03	R21G03	4	3
FBgn0003162	2152	Pu	-2.13166	5.41067	3.22149	0.103861	1	non-R21G03	R21G03	4	3
FBgn0005633	1300	fln	-4.68229	1.90872	3.2018	0.104787	1	non-R21G03	R21G03	4	3
FBgn0265845	204	lncRNA:CR44634	-5.31367	-2.38424	3.36518	0.105406	1	non-R21G03	R21G03	4	3
FBgn0053963	1171	lncRNA:CR33963	-4.94151	-2.57502	3.34027	0.106497	1	non-R21G03	R21G03	4	3
FBgn0261674	2403	CG42709	-1.20617	6.17761	3.16325	0.106628	1	non-R21G03	R21G03	4	3
FBgn0039273	1496	shams	4.70036	4.83929	3.16128	0.106723	1	non-R21G03	R21G03	4	3
FBgn0038494	2456	beat-IIb	-0.679831	7.25561	3.15445	0.107054	1	non-R21G03	R21G03	4	3
FBgn0032139	1006	CG13116	-4.39081	3.29129	3.14329	0.107597	1	non-R21G03	R21G03	4	3
FBgn0039165	2810	CG6204	1.87218	5.48463	3.13062	0.108219	1	non-R21G03	R21G03	4	3
FBgn0035578	2118	CG13707	-3.7923	3.58312	3.12966	0.108266	1	non-R21G03	R21G03	4	3
FBgn0266429	3704	AstA-R1	0.694085	8.11617	3.12328	0.10858	1	non-R21G03	R21G03	4	3
FBgn0000635	7306	Fas2	1.04975	6.5518	3.1213	0.108678	1	non-R21G03	R21G03	4	3
FBgn0043456	3150	Ndf	-1.22719	6.87823	3.11919	0.108783	1	non-R21G03	R21G03	4	3
FBgn0038274	2497	Nup93-2	5.4788	0.947102	3.11684	0.108899	1	non-R21G03	R21G03	4	3
FBgn0036910	1801	Cyp305a1	3.07249	-3.37509	3.41762	0.108905	1	non-R21G03	R21G03	4	3
FBgn0261283	4056	SREBP	-1.54081	5.85799	3.10794	0.109342	1	non-R21G03	R21G03	4	3
FBgn0086691	610	UK114	-4.60912	-2.73915	3.26723	0.109781	1	non-R21G03	R21G03	4	3
FBgn0264492	2256	CkIIalpha	0.509799	9.04988	3.09466	0.110006	1	non-R21G03	R21G03	4	3
FBgn0028662	1352	VhaPPA1-1	0.541286	9.53996	3.09444	0.110018	1	non-R21G03	R21G03	4	3
FBgn0037978	2652	KLHL18	-0.650291	7.39849	3.08868	0.110308	1	non-R21G03	R21G03	4	3
FBgn0261592	1195	RpS6	0.75652	8.75681	3.08593	0.110446	1	non-R21G03	R21G03	4	3
FBgn0011230	16216	poe	-1.34077	6.10998	3.08	0.110746	1	non-R21G03	R21G03	4	3
FBgn0051716	4475	Cnot4	-0.976755	7.71327	3.07236	0.111134	1	non-R21G03	R21G03	4	3
FBgn0036741	4338	anchor	1.81947	7.19898	3.05956	0.111788	1	non-R21G03	R21G03	4	3
FBgn0032790	1215	CG10194	-1.56603	5.62993	3.05844	0.111846	1	non-R21G03	R21G03	4	3
FBgn0033669	1404	PI31	0.739661	8.15877	3.04505	0.112535	1	non-R21G03	R21G03	4	3
FBgn0027356	3205	Amph	-0.835888	7.19023	3.04372	0.112604	1	non-R21G03	R21G03	4	3
FBgn0051467	1694	CG31467	4.16278	0.0564331	3.04098	0.112746	1	non-R21G03	R21G03	4	3
FBgn0263667	4608	Lpt	-3.97983	4.82228	3.01974	0.113854	1	non-R21G03	R21G03	4	3
FBgn0260793	8905	2mit	-1.44962	6.539	3.01375	0.114169	1	non-R21G03	R21G03	4	3
FBgn0037297	1699	CG1116	-0.92233	6.38459	3.01092	0.114318	1	non-R21G03	R21G03	4	3
FBgn0003638	5658	su(w[a])	-0.859714	7.34814	3.00601	0.114577	1	non-R21G03	R21G03	4	3
FBgn0010300	12788	brat	-0.808407	7.80194	2.99884	0.114957	1	non-R21G03	R21G03	4	3
FBgn0039229	4332	Saf-B	-0.97775	6.55114	2.99657	0.115078	1	non-R21G03	R21G03	4	3
FBgn0263231	3970	bel	-3.747	4.61472	2.9904	0.115407	1	non-R21G03	R21G03	4	3
FBgn0011217	2375	eff	0.396371	9.59434	2.98888	0.115488	1	non-R21G03	R21G03	4	3
FBgn0034541	782	CG13437	5.25223	1.95478	2.98752	0.115561	1	non-R21G03	R21G03	4	3
FBgn0034240	8012	MESR4	-2.36995	4.89421	2.98697	0.11559	1	non-R21G03	R21G03	4	3
FBgn0037391	2760	CG2017	-1.06863	6.17965	2.97465	0.116252	1	non-R21G03	R21G03	4	3
FBgn0028541	2669	TM9SF4	-0.731788	7.67996	2.97341	0.116319	1	non-R21G03	R21G03	4	3
FBgn0262870	9106	axo	-5.58944	2.97043	2.97134	0.11643	1	non-R21G03	R21G03	4	3
FBgn0003870	7557	ttk	-6.53728	1.84451	2.96741	0.116643	1	non-R21G03	R21G03	4	3
FBgn0035397	5969	CG11486	0.54895	7.94966	2.9489	0.11765	1	non-R21G03	R21G03	4	3
FBgn0050377	4078	CG30377	4.46913	-1.72803	2.94798	0.117701	1	non-R21G03	R21G03	4	3
FBgn0030354	5187	Upf1	-2.1592	4.99051	2.94557	0.117833	1	non-R21G03	R21G03	4	3
FBgn0261793	10332	Trf2	0.581829	8.04941	2.94372	0.117934	1	non-R21G03	R21G03	4	3
FBgn0025702	6233	Srpk79D	-1.65535	5.52239	2.93979	0.11815	1	non-R21G03	R21G03	4	3
FBgn0005427	6973	ewg	-0.867477	6.43727	2.93671	0.11832	1	non-R21G03	R21G03	4	3
FBgn0040271	5307	Sulf1	2.27538	6.24666	2.92601	0.118911	1	non-R21G03	R21G03	4	3
FBgn0016041	2395	Tom40	0.708424	8.20821	2.92573	0.118927	1	non-R21G03	R21G03	4	3
FBgn0011286	16405	RyR	-2.2587	5.91762	2.91369	0.119597	1	non-R21G03	R21G03	4	3
FBgn0263776	3292	CG43693	-4.52659	4.2551	2.91078	0.11976	1	non-R21G03	R21G03	4	3
FBgn0030412	6345	Tomosyn	-0.627933	7.51341	2.89428	0.120688	1	non-R21G03	R21G03	4	3
FBgn0029688	9245	lva	-3.69112	4.49166	2.88466	0.121233	1	non-R21G03	R21G03	4	3
FBgn0264606	9680	Fife	-0.862052	7.81642	2.8814	0.121419	1	non-R21G03	R21G03	4	3
FBgn0261508	255	CG42656	2.49825	-3.46484	3.14372	0.121451	1	non-R21G03	R21G03	4	3
FBgn0041712	1751	yellow-d	2.49825	-3.46484	3.14372	0.121451	1	non-R21G03	R21G03	4	3
FBgn0032600	8738	BuGZ	0.691324	7.065	2.87784	0.121622	1	non-R21G03	R21G03	4	3
FBgn0033995	1780	GPHR	0.762998	7.6815	2.87393	0.121846	1	non-R21G03	R21G03	4	3
FBgn0267031	415	lncRNA:CR45475	-4.83842	-1.46883	2.87258	0.121923	1	non-R21G03	R21G03	4	3
FBgn0031245	1974	CG3625	0.414025	9.21931	2.87118	0.122003	1	non-R21G03	R21G03	4	3
FBgn0035171	3743	CG12502	-2.31723	5.67896	2.85912	0.122697	1	non-R21G03	R21G03	4	3
FBgn0030889	3573	CG15373	5.43517	2.27681	2.85395	0.122996	1	non-R21G03	R21G03	4	3
FBgn0030510	1907	CG12177	-1.36871	5.47788	2.8519	0.123115	1	non-R21G03	R21G03	4	3
FBgn0026371	3371	SAK	-2.65819	5.20053	2.848	0.123341	1	non-R21G03	R21G03	4	3
FBgn0035649	2238	CG10483	-1.12497	5.9921	2.84799	0.123342	1	non-R21G03	R21G03	4	3
FBgn0001085	3817	fz	1.17941	5.70908	2.84016	0.123798	1	non-R21G03	R21G03	4	3
FBgn0261992	503	CG42810	-3.8375	-3.0604	2.98276	0.123924	1	non-R21G03	R21G03	4	3
FBgn0263995	11566	cpo	0.711968	7.18142	2.83001	0.124392	1	non-R21G03	R21G03	4	3
FBgn0032214	986	CG4968	0.738664	6.83677	2.82986	0.124401	1	non-R21G03	R21G03	4	3
FBgn0013733	30414	shot	-0.849783	7.00299	2.82888	0.124459	1	non-R21G03	R21G03	4	3
FBgn0261723	2488	Dbx	3.11899	5.25098	2.82563	0.12465	1	non-R21G03	R21G03	4	3
FBgn0011674	3887	insc	-3.84021	-3.06203	2.95514	0.125423	1	non-R21G03	R21G03	4	3
FBgn0041789	4199	Pax	1.26947	5.70106	2.8112	0.125504	1	non-R21G03	R21G03	4	3
FBgn0036286	1886	CG10616	-0.984744	6.15961	2.81107	0.125511	1	non-R21G03	R21G03	4	3
FBgn0039064	7390	CG4467	-0.78212	9.56108	2.8093	0.125617	1	non-R21G03	R21G03	4	3
FBgn0037555	2636	Ada2b	-2.21624	4.75337	2.80711	0.125747	1	non-R21G03	R21G03	4	3
FBgn0031374	11222	Wdr62	-1.35611	5.82452	2.80348	0.125964	1	non-R21G03	R21G03	4	3
FBgn0263077	13854	CG43340	3.66755	-1.16789	2.79368	0.12655	1	non-R21G03	R21G03	4	3
FBgn0026369	4621	Sara	2.48005	5.39396	2.79342	0.126566	1	non-R21G03	R21G03	4	3
FBgn0266452	3026	CTPsyn	-0.777968	7.34874	2.79255	0.126618	1	non-R21G03	R21G03	4	3
FBgn0016075	6503	vkg	-2.65341	4.69213	2.79224	0.126637	1	non-R21G03	R21G03	4	3
FBgn0001092	1443	Gapdh2	0.384417	11.7104	2.78896	0.126835	1	non-R21G03	R21G03	4	3
FBgn0051810	1138	CG31810	-5.34785	0.705989	2.78731	0.126934	1	non-R21G03	R21G03	4	3
FBgn0011828	5955	Pxn	-1.23665	5.8654	2.78634	0.126992	1	non-R21G03	R21G03	4	3
FBgn0039568	1053	CG4815	5.30569	2.50933	2.78498	0.127074	1	non-R21G03	R21G03	4	3
FBgn0035294	1682	Mfap1	-2.91302	4.92117	2.77618	0.127607	1	non-R21G03	R21G03	4	3
FBgn0036485	3338	FucTA	-0.98808	7.11098	2.76323	0.128396	1	non-R21G03	R21G03	4	3
FBgn0265467	632	lncRNA:CR44360	-5.4924	1.13718	2.75869	0.128674	1	non-R21G03	R21G03	4	3
FBgn0029896	5171	CG3168	-3.40949	4.21488	2.7544	0.128938	1	non-R21G03	R21G03	4	3
FBgn0003410	3257	sina	-1.51996	6.84497	2.75286	0.129033	1	non-R21G03	R21G03	4	3
FBgn0034722	3161	Rtf1	-1.87346	5.63269	2.7517	0.129104	1	non-R21G03	R21G03	4	3
FBgn0031697	2616	CG14024	-1.19225	6.05968	2.74862	0.129294	1	non-R21G03	R21G03	4	3
FBgn0027518	2702	Wdr24	4.37469	3.9005	2.74676	0.129409	1	non-R21G03	R21G03	4	3
FBgn0050156	1726	CG30156	-2.92692	5.16124	2.73996	0.12983	1	non-R21G03	R21G03	4	3
FBgn0024371	2002	E2f2	-1.25403	5.64942	2.73042	0.130424	1	non-R21G03	R21G03	4	3
FBgn0031473	2799	CG3104	1.48088	5.46548	2.71822	0.131188	1	non-R21G03	R21G03	4	3
FBgn0013305	2590	Nmda1	0.498304	9.34194	2.71318	0.131506	1	non-R21G03	R21G03	4	3
FBgn0264308	6554	CG43778	0.748745	7.16548	2.70057	0.132305	1	non-R21G03	R21G03	4	3
FBgn0027793	870	CG14787	4.83522	0.149076	2.70026	0.132324	1	non-R21G03	R21G03	4	3
FBgn0000611	3302	exd	0.526838	9.40717	2.69748	0.132501	1	non-R21G03	R21G03	4	3
FBgn0037676	2682	CG8861	0.60095	10.8138	2.69726	0.132515	1	non-R21G03	R21G03	4	3
FBgn0083962	6094	CG34126	1.02005	6.58364	2.69582	0.132607	1	non-R21G03	R21G03	4	3
FBgn0037958	2492	CG6962	4.60864	1.67644	2.69428	0.132705	1	non-R21G03	R21G03	4	3
FBgn0027087	2862	HisRS	-1.17153	5.74459	2.69263	0.13281	1	non-R21G03	R21G03	4	3
FBgn0000536	4627	eas	0.865641	7.26781	2.69216	0.132841	1	non-R21G03	R21G03	4	3
FBgn0039335	2091	Vps33B	4.03409	3.56302	2.68939	0.133018	1	non-R21G03	R21G03	4	3
FBgn0028969	2170	deltaCOP	-0.8797	6.82853	2.68816	0.133096	1	non-R21G03	R21G03	4	3
FBgn0262904	1657	asRNA:CR43259	-4.54724	2.55115	2.68815	0.133097	1	non-R21G03	R21G03	4	3
FBgn0053056	1914	CG33056	-1.35204	5.62904	2.68745	0.133142	1	non-R21G03	R21G03	4	3
FBgn0050359	2102	Mal-A5	-4.98668	4.30988	2.68688	0.133179	1	non-R21G03	R21G03	4	3
FBgn0263102	7602	psq	1.32383	6.22752	2.68671	0.133189	1	non-R21G03	R21G03	4	3
FBgn0024728	2818	Slip1	-0.78491	8.94586	2.68487	0.133307	1	non-R21G03	R21G03	4	3
FBgn0013995	8959	Calx	-1.00728	6.2879	2.6833	0.133409	1	non-R21G03	R21G03	4	3
FBgn0031214	1378	CG11374	3.78986	1.05802	2.68129	0.133538	1	non-R21G03	R21G03	4	3
FBgn0028399	1767	TMS1	0.555216	10.3464	2.67104	0.134199	1	non-R21G03	R21G03	4	3
FBgn0032465	1207	Yip1d1	0.931133	6.49601	2.6675	0.134429	1	non-R21G03	R21G03	4	3
FBgn0010407	2271	Ror	-1.20153	6.15489	2.65865	0.135005	1	non-R21G03	R21G03	4	3
FBgn0034707	2755	MED16	4.33979	4.20955	2.65447	0.135278	1	non-R21G03	R21G03	4	3
FBgn0030241	2424	feo	4.82788	0.350454	2.65021	0.135557	1	non-R21G03	R21G03	4	3
FBgn0036826	892	arx	4.74915	0.202769	2.63801	0.13636	1	non-R21G03	R21G03	4	3
FBgn0034742	4704	CG4294	-0.952021	7.57235	2.63741	0.1364	1	non-R21G03	R21G03	4	3
FBgn0020445	5149	E23	-5.13234	-0.0759892	2.63728	0.136408	1	non-R21G03	R21G03	4	3
FBgn0262734	4430	eIF4H1	0.614892	8.29008	2.63666	0.136449	1	non-R21G03	R21G03	4	3
FBgn0016701	1316	Rab4	-0.550404	8.46103	2.63293	0.136696	1	non-R21G03	R21G03	4	3
FBgn0034158	3940	CG5522	-0.762204	7.20661	2.63056	0.136854	1	non-R21G03	R21G03	4	3
FBgn0031190	2773	CG12576	-0.719336	7.43789	2.62842	0.136996	1	non-R21G03	R21G03	4	3
FBgn0036906	2055	CG14102	3.65241	4.0673	2.62367	0.137312	1	non-R21G03	R21G03	4	3
FBgn0015396	3860	jumu	-4.78182	3.4785	2.62291	0.137363	1	non-R21G03	R21G03	4	3
FBgn0267991	1815	lncRNA:CR46258	-5.19309	-0.542536	2.61906	0.13762	1	non-R21G03	R21G03	4	3
FBgn0035106	11796	rno	-2.14637	4.85682	2.61411	0.137952	1	non-R21G03	R21G03	4	3
FBgn0085329	641	CG34300	-3.31457	-3.22514	2.73986	0.137969	1	non-R21G03	R21G03	4	3
FBgn0031725	2988	DIP-eta	-1.05479	6.3171	2.60921	0.138281	1	non-R21G03	R21G03	4	3
FBgn0032218	2788	CG5381	4.92089	1.3313	2.60794	0.138366	1	non-R21G03	R21G03	4	3
FBgn0045823	2273	vsg	0.532673	8.40112	2.60174	0.138785	1	non-R21G03	R21G03	4	3
FBgn0000412	1877	D1	-0.604212	7.77563	2.59823	0.139023	1	non-R21G03	R21G03	4	3
FBgn0000576	2478	ems	4.93448	0.561685	2.59278	0.139392	1	non-R21G03	R21G03	4	3
FBgn0027616	3452	Ythdc1	-1.3904	6.17771	2.5857	0.139874	1	non-R21G03	R21G03	4	3
FBgn0259714	3150	DIP-epsilon	-2.35005	6.65933	2.58412	0.139983	1	non-R21G03	R21G03	4	3
FBgn0261931	6958	CG42797	-3.17236	3.51631	2.58181	0.140141	1	non-R21G03	R21G03	4	3
FBgn0026238	2252	gus	0.599462	9.09255	2.57933	0.14031	1	non-R21G03	R21G03	4	3
FBgn0015591	1459	AstA	1.58454	8.05138	2.57774	0.14042	1	non-R21G03	R21G03	4	3
FBgn0053126	1149	NLaz	-1.10145	6.12602	2.56607	0.141224	1	non-R21G03	R21G03	4	3
FBgn0031149	2755	Stt3A	-0.910767	6.54746	2.5597	0.141665	1	non-R21G03	R21G03	4	3
FBgn0004198	12443	ct	0.927655	7.30929	2.5595	0.141679	1	non-R21G03	R21G03	4	3
FBgn0039816	1804	CG11317	-0.765845	6.59029	2.55817	0.141771	1	non-R21G03	R21G03	4	3
FBgn0031227	1699	CG3709	-3.16743	4.19701	2.55695	0.141856	1	non-R21G03	R21G03	4	3
FBgn0001248	2434	Idh	0.96053	6.83639	2.54944	0.14238	1	non-R21G03	R21G03	4	3
FBgn0020626	3248	Osbp	-4.6648	-0.7346	2.54322	0.142815	1	non-R21G03	R21G03	4	3
FBgn0033683	630	CG18343	-5.07295	-0.644054	2.54294	0.142834	1	non-R21G03	R21G03	4	3
FBgn0029755	1663	Sas10	-2.89283	4.90371	2.53739	0.143225	1	non-R21G03	R21G03	4	3
FBgn0017545	1349	RpS3A	0.550381	9.45772	2.53711	0.143245	1	non-R21G03	R21G03	4	3
FBgn0265082	18664	Cdep	-0.782357	7.89396	2.53293	0.143539	1	non-R21G03	R21G03	4	3
FBgn0024807	3823	DIP1	-0.585403	8.73381	2.52421	0.144157	1	non-R21G03	R21G03	4	3
FBgn0010105	2495	comm	-1.01182	6.43431	2.51229	0.145006	1	non-R21G03	R21G03	4	3
FBgn0263662	1368	lncRNA:CR43653	5.62462	1.44248	2.50973	0.145189	1	non-R21G03	R21G03	4	3
FBgn0022709	1266	Adk1	0.897982	6.88367	2.50517	0.145517	1	non-R21G03	R21G03	4	3
FBgn0026086	8758	Adar	-0.82681	8.65152	2.50438	0.145574	1	non-R21G03	R21G03	4	3
FBgn0052783	3306	Gem4c	3.29373	0.29334	2.5027	0.145694	1	non-R21G03	R21G03	4	3
FBgn0037819	1165	CG14688	-3.17109	3.98077	2.50154	0.145778	1	non-R21G03	R21G03	4	3
FBgn0264907	4907	CG44098	-1.22707	5.74373	2.5014	0.145788	1	non-R21G03	R21G03	4	3
FBgn0032336	1202	AstC	3.63107	4.87648	2.50125	0.145799	1	non-R21G03	R21G03	4	3
FBgn0033663	1807	ERp60	-0.53247	7.74039	2.50104	0.145814	1	non-R21G03	R21G03	4	3
FBgn0033885	735	DJ-1alpha	-4.00358	-0.503197	2.50057	0.145848	1	non-R21G03	R21G03	4	3
FBgn0031866	5645	Nlg2	1.27875	6.33317	2.49936	0.145935	1	non-R21G03	R21G03	4	3
FBgn0033159	26496	Dscam1	0.830274	6.33793	2.49888	0.14597	1	non-R21G03	R21G03	4	3
FBgn0260943	15616	Rbp6	0.47747	10.9517	2.49746	0.146072	1	non-R21G03	R21G03	4	3
FBgn0013303	899	Nca	0.364714	10.4215	2.49608	0.146172	1	non-R21G03	R21G03	4	3
FBgn0051248	977	CG31248	-3.49629	3.42463	2.49282	0.146408	1	non-R21G03	R21G03	4	3
FBgn0067779	4499	dbr	1.84499	5.01891	2.49049	0.146577	1	non-R21G03	R21G03	4	3
FBgn0025624	1240	CG4025	1.15457	6.04062	2.48972	0.146633	1	non-R21G03	R21G03	4	3
FBgn0004870	5340	bab1	-2.1163	4.49672	2.48759	0.146787	1	non-R21G03	R21G03	4	3
FBgn0260995	993	dpr21	0.435962	10.231	2.48444	0.147017	1	non-R21G03	R21G03	4	3
FBgn0265605	2283	Ric	-0.40265	9.68335	2.48442	0.147018	1	non-R21G03	R21G03	4	3
FBgn0025835	3791	CG17707	-3.93919	0.421351	2.47916	0.147401	1	non-R21G03	R21G03	4	3
FBgn0052982	3648	CG32982	-1.6248	5.3848	2.47586	0.147643	1	non-R21G03	R21G03	4	3
FBgn0086358	3976	Tab2	-5.5095	1.77389	2.46624	0.148349	1	non-R21G03	R21G03	4	3
FBgn0035084	1563	CG15861	4.13504	-0.921162	2.46259	0.148619	1	non-R21G03	R21G03	4	3
FBgn0029990	1480	CG2233	4.36624	-1.29265	2.46031	0.148788	1	non-R21G03	R21G03	4	3
FBgn0025390	7661	Mur2B	-4.59465	3.89914	2.45476	0.149199	1	non-R21G03	R21G03	4	3
FBgn0014006	5168	Ask1	2.94565	4.38016	2.4546	0.14921	1	non-R21G03	R21G03	4	3
FBgn0011676	5224	Nos	-2.61372	5.66874	2.44264	0.150102	1	non-R21G03	R21G03	4	3
FBgn0034455	1527	CG11007	0.918845	6.40631	2.44255	0.150109	1	non-R21G03	R21G03	4	3
FBgn0266557	19229	kis	-0.643715	8.03379	2.43922	0.150358	1	non-R21G03	R21G03	4	3
FBgn0036790	2912	AstC-R1	-4.10945	3.78916	2.43417	0.150737	1	non-R21G03	R21G03	4	3
FBgn0053196	71820	dpy	4.87782	1.87291	2.43115	0.150964	1	non-R21G03	R21G03	4	3
FBgn0033309	2004	Lnpk	-1.42636	5.43987	2.42881	0.151141	1	non-R21G03	R21G03	4	3
FBgn0026317	3896	Tsc1	-2.32094	5.14995	2.42781	0.151217	1	non-R21G03	R21G03	4	3
FBgn0031947	2834	CG7154	-2.1367	5.43094	2.42642	0.151321	1	non-R21G03	R21G03	4	3
FBgn0037918	4451	CG6791	2.52603	3.4893	2.42263	0.151608	1	non-R21G03	R21G03	4	3
FBgn0028371	10434	jbug	-4.84591	-0.331484	2.41839	0.15193	1	non-R21G03	R21G03	4	3
FBgn0002772	1414	Mlc1	-5.87254	1.94325	2.4171	0.152028	1	non-R21G03	R21G03	4	3
FBgn0000015	11791	Abd-B	2.64539	5.10806	2.41544	0.152155	1	non-R21G03	R21G03	4	3
FBgn0020369	1404	Rpt6	-0.66398	7.61157	2.41464	0.152215	1	non-R21G03	R21G03	4	3
FBgn0015872	2499	Drip	4.63437	3.02268	2.41263	0.152369	1	non-R21G03	R21G03	4	3
FBgn0259212	13220	cno	-2.21309	4.7582	2.41144	0.15246	1	non-R21G03	R21G03	4	3
FBgn0046301	1594	CG7148	1.44326	6.26594	2.40732	0.152774	1	non-R21G03	R21G03	4	3
FBgn0264542	9735	hwt	0.616939	7.89954	2.40315	0.153094	1	non-R21G03	R21G03	4	3
FBgn0010194	4005	Wnt5	-2.50141	4.58093	2.40039	0.153306	1	non-R21G03	R21G03	4	3
FBgn0032246	1666	Wdfy2	-0.844352	7.41553	2.39936	0.153385	1	non-R21G03	R21G03	4	3
FBgn0037299	1041	Vps37B	-0.990673	6.04879	2.3964	0.153613	1	non-R21G03	R21G03	4	3
FBgn0031170	7210	ABCA	-2.42593	5.14155	2.39363	0.153827	1	non-R21G03	R21G03	4	3
FBgn0001124	1770	Got1	-2.26111	6.16365	2.38838	0.154233	1	non-R21G03	R21G03	4	3
FBgn0020503	8115	CLIP-190	1.06834	6.15475	2.38715	0.154328	1	non-R21G03	R21G03	4	3
FBgn0030329	2073	prtp	-0.725183	7.54551	2.38608	0.154411	1	non-R21G03	R21G03	4	3
FBgn0035695	4717	CG10226	-5.23314	0.014699	2.38426	0.154553	1	non-R21G03	R21G03	4	3
FBgn0266347	6050	nAChRalpha4	0.592438	8.021	2.3838	0.154588	1	non-R21G03	R21G03	4	3
FBgn0051706	1625	CG31706	-5.74791	2.16429	2.37992	0.15489	1	non-R21G03	R21G03	4	3
FBgn0052698	8793	CARPB	1.01548	5.98215	2.37884	0.154975	1	non-R21G03	R21G03	4	3
FBgn0003890	1869	betaTub97EF	-5.47323	-0.0135057	2.37837	0.155012	1	non-R21G03	R21G03	4	3
FBgn0032117	2029	FucTB	-2.18036	5.77047	2.37681	0.155133	1	non-R21G03	R21G03	4	3
FBgn0260743	1658	GC1	0.777241	6.63169	2.37215	0.155497	1	non-R21G03	R21G03	4	3
FBgn0000299	6165	Col4a1	-5.17692	1.75826	2.37189	0.155518	1	non-R21G03	R21G03	4	3
FBgn0035440	1636	CG14969	-1.08167	6.03016	2.36663	0.15593	1	non-R21G03	R21G03	4	3
FBgn0263456	5622	nwk	-1.17086	6.22599	2.36571	0.156003	1	non-R21G03	R21G03	4	3
FBgn0036257	2378	RhoGAP68F	-0.80049	7.18187	2.36545	0.156023	1	non-R21G03	R21G03	4	3
FBgn0039347	3425	CG5071	-1.8297	4.80293	2.36419	0.156122	1	non-R21G03	R21G03	4	3
FBgn0032723	6324	ssp3	-2.65725	5.20737	2.36268	0.156241	1	non-R21G03	R21G03	4	3
FBgn0036945	898	Ssk	-3.31998	3.6764	2.36054	0.15641	1	non-R21G03	R21G03	4	3
FBgn0011746	2611	ana	-2.89355	3.9011	2.35985	0.156464	1	non-R21G03	R21G03	4	3
FBgn0034573	1853	CG3295	0.914193	6.36805	2.35695	0.156694	1	non-R21G03	R21G03	4	3
FBgn0033494	3875	KCNQ	2.98045	3.85776	2.35592	0.156775	1	non-R21G03	R21G03	4	3
FBgn0034459	2829	TTLL6A	-4.10826	-1.43154	2.34916	0.157312	1	non-R21G03	R21G03	4	3
FBgn0052506	5559	CG32506	1.43811	5.67908	2.34467	0.157669	1	non-R21G03	R21G03	4	3
FBgn0263029	746	CG43324	1.14957	7.55796	2.34275	0.157822	1	non-R21G03	R21G03	4	3
FBgn0003139	1675	PpV	0.719437	7.0937	2.33743	0.158247	1	non-R21G03	R21G03	4	3
FBgn0016672	1402	Ipp	-0.508662	8.09175	2.33603	0.15836	1	non-R21G03	R21G03	4	3
FBgn0038733	1789	CG11407	-5.34149	0.704172	2.33021	0.158828	1	non-R21G03	R21G03	4	3
FBgn0264339	5891	CG43795	-3.3702	4.35431	2.3274	0.159054	1	non-R21G03	R21G03	4	3
FBgn0033246	9067	ACC	-1.88417	5.77108	2.32443	0.159294	1	non-R21G03	R21G03	4	3
FBgn0025641	6227	DAAM	-1.44803	5.69479	2.31923	0.159715	1	non-R21G03	R21G03	4	3
FBgn0019643	1887	AANAT1	-1.10813	5.80322	2.31851	0.159773	1	non-R21G03	R21G03	4	3
FBgn0262737	12718	mub	-0.718726	7.67722	2.31773	0.159837	1	non-R21G03	R21G03	4	3
FBgn0021847	3079	Ttc7	-0.679283	7.32731	2.31587	0.159988	1	non-R21G03	R21G03	4	3
FBgn0035726	1814	CG9953	-0.639883	7.119	2.31447	0.160101	1	non-R21G03	R21G03	4	3
FBgn0023540	2031	CG3630	4.17005	3.44018	2.31208	0.160296	1	non-R21G03	R21G03	4	3
FBgn0050394	3055	CG30394	3.38085	4.52375	2.30692	0.160717	1	non-R21G03	R21G03	4	3
FBgn0037956	3050	CG6959	3.42062	3.45815	2.30487	0.160885	1	non-R21G03	R21G03	4	3
FBgn0263072	9931	CG43347	0.756763	7.81261	2.30451	0.160914	1	non-R21G03	R21G03	4	3
FBgn0026718	2151	Agpat2	-3.12287	4.62378	2.30375	0.160976	1	non-R21G03	R21G03	4	3
FBgn0015286	2751	Rala	0.781311	6.54768	2.30327	0.161015	1	non-R21G03	R21G03	4	3
FBgn0039249	3373	CG11168	-3.10916	4.13565	2.30122	0.161183	1	non-R21G03	R21G03	4	3
FBgn0033031	1316	CG8245	0.423581	9.57281	2.29904	0.161363	1	non-R21G03	R21G03	4	3
FBgn0036317	2956	CG10948	-1.01457	5.91625	2.29446	0.161739	1	non-R21G03	R21G03	4	3
FBgn0036890	2423	CG9368	-0.752636	6.87031	2.29247	0.161903	1	non-R21G03	R21G03	4	3
FBgn0034075	4157	Asph	-4.3183	3.60177	2.28197	0.162774	1	non-R21G03	R21G03	4	3
FBgn0015772	7322	Nak	1.2142	6.11281	2.28167	0.162798	1	non-R21G03	R21G03	4	3
FBgn0028970	1433	betaggt-II	-0.983887	6.16056	2.28068	0.162881	1	non-R21G03	R21G03	4	3
FBgn0033579	2611	CG13229	1.85494	5.77423	2.27871	0.163045	1	non-R21G03	R21G03	4	3
FBgn0263933	3327	ebi	-0.68411	7.19296	2.27824	0.163084	1	non-R21G03	R21G03	4	3
FBgn0266418	9604	wake	-0.807695	6.70461	2.27694	0.163192	1	non-R21G03	R21G03	4	3
FBgn0053217	2227	CG33217	0.797262	6.3853	2.26831	0.163914	1	non-R21G03	R21G03	4	3
FBgn0051523	4032	CG31523	1.47175	6.23421	2.26601	0.164107	1	non-R21G03	R21G03	4	3
FBgn0039465	2635	Tsp97E	0.459334	10.9553	2.26313	0.164349	1	non-R21G03	R21G03	4	3
FBgn0005771	2859	noc	0.853362	6.39255	2.25883	0.164712	1	non-R21G03	R21G03	4	3
FBgn0035871	1247	BI-1	0.373189	9.30366	2.25644	0.164914	1	non-R21G03	R21G03	4	3
FBgn0033958	4422	jef	0.573687	8.218	2.2559	0.164959	1	non-R21G03	R21G03	4	3
FBgn0029092	3022	ced-6	-4.01894	3.49849	2.25584	0.164964	1	non-R21G03	R21G03	4	3
FBgn0039830	1980	ATPsynC	0.388186	12.1043	2.25169	0.165316	1	non-R21G03	R21G03	4	3
FBgn0001565	2116	Hlc	-1.60586	5.85209	2.24891	0.165552	1	non-R21G03	R21G03	4	3
FBgn0010877	3531	l(3)05822	-2.2937	6.05221	2.24872	0.165568	1	non-R21G03	R21G03	4	3
FBgn0085371	1813	CG34342	4.53626	1.83614	2.24249	0.166098	1	non-R21G03	R21G03	4	3
FBgn0040384	2365	CG32795	-0.816862	6.55487	2.23996	0.166315	1	non-R21G03	R21G03	4	3
FBgn0261953	2564	TfAP-2	-5.17475	2.56357	2.23846	0.166443	1	non-R21G03	R21G03	4	3
FBgn0030687	4420	RpIIIC160	-5.27516	0.641534	2.23713	0.166557	1	non-R21G03	R21G03	4	3
FBgn0261984	4034	Ire1	-2.44697	6.03941	2.22808	0.167334	1	non-R21G03	R21G03	4	3
FBgn0030425	2572	Nep6	-5.69303	3.49455	2.22392	0.167693	1	non-R21G03	R21G03	4	3
FBgn0261963	2920	mid	-4.31538	3.29801	2.21888	0.16813	1	non-R21G03	R21G03	4	3
FBgn0039135	1046	CG13603	0.602928	8.01111	2.21821	0.168188	1	non-R21G03	R21G03	4	3
FBgn0035228	1907	CG12091	-0.465914	8.88898	2.21782	0.168221	1	non-R21G03	R21G03	4	3
FBgn0015774	8168	NetB	1.02736	5.84111	2.2174	0.168257	1	non-R21G03	R21G03	4	3
FBgn0035023	4686	ITP	-5.03767	0.0681369	2.21661	0.168326	1	non-R21G03	R21G03	4	3
FBgn0016693	2896	Past1	-0.857561	6.47227	2.21517	0.168451	1	non-R21G03	R21G03	4	3
FBgn0017457	1655	U2af38	-1.20883	5.55799	2.21339	0.168606	1	non-R21G03	R21G03	4	3
FBgn0250788	7896	beta-Spec	-0.877999	6.76763	2.21293	0.168646	1	non-R21G03	R21G03	4	3
FBgn0053554	11519	Nipped-A	-1.08841	7.22731	2.21281	0.168657	1	non-R21G03	R21G03	4	3
FBgn0037215	3247	beta-Man	-2.60484	-3.38936	2.30792	0.168685	1	non-R21G03	R21G03	4	3
FBgn0283649	1611	elgi	-0.856238	7.51814	2.20545	0.169299	1	non-R21G03	R21G03	4	3
FBgn0037891	1817	CG5214	-0.482728	9.02313	2.19554	0.170169	1	non-R21G03	R21G03	4	3
FBgn0035951	1845	CG5068	0.925481	7.41485	2.19468	0.170245	1	non-R21G03	R21G03	4	3
FBgn0011985	82	tRNA:Ser-AGA-2-3	-4.18166	-0.681937	2.19358	0.170342	1	non-R21G03	R21G03	4	3
FBgn0025809	1507	Paf-AHalpha	1.68824	6.19106	2.19119	0.170553	1	non-R21G03	R21G03	4	3
FBgn0035449	2419	CG14971	1.01581	6.15562	2.18916	0.170732	1	non-R21G03	R21G03	4	3
FBgn0082931	91	snoRNA:Me28S-G2703a	-3.92501	-1.95068	2.18507	0.171094	1	non-R21G03	R21G03	4	3
FBgn0038206	1377	twf	-0.987174	6.63334	2.18406	0.171184	1	non-R21G03	R21G03	4	3
FBgn0027609	1749	morgue	-0.831415	6.29886	2.17906	0.171629	1	non-R21G03	R21G03	4	3
FBgn0278608	4860	Dsp1	-0.616412	8.14675	2.17861	0.171669	1	non-R21G03	R21G03	4	3
FBgn0034182	1866	SmydA-7	4.10792	-0.118869	2.17504	0.171988	1	non-R21G03	R21G03	4	3
FBgn0003896	3314	tup	-1.7389	4.81145	2.17107	0.172342	1	non-R21G03	R21G03	4	3
FBgn0033274	739	CG14757	0.803566	7.5131	2.16936	0.172496	1	non-R21G03	R21G03	4	3
FBgn0038603	4316	PKD	-2.42611	5.11417	2.16797	0.17262	1	non-R21G03	R21G03	4	3
FBgn0032184	643	CG13135	4.32903	0.34954	2.16725	0.172684	1	non-R21G03	R21G03	4	3
FBgn0085383	4609	CG34354	-0.691015	8.46073	2.15969	0.173365	1	non-R21G03	R21G03	4	3
FBgn0038989	1307	CG6937	-3.0682	4.38189	2.15465	0.173821	1	non-R21G03	R21G03	4	3
FBgn0030276	3811	Dlic	-0.513572	8.64631	2.15238	0.174027	1	non-R21G03	R21G03	4	3
FBgn0004580	2754	Cbp53E	0.476671	10.4242	2.15068	0.174182	1	non-R21G03	R21G03	4	3
FBgn0036398	12737	upSET	-0.691697	6.71396	2.1459	0.174616	1	non-R21G03	R21G03	4	3
FBgn0020391	3235	Nrk	3.14492	3.72209	2.14511	0.174688	1	non-R21G03	R21G03	4	3
FBgn0030700	1422	CG15914	4.09025	2.81117	2.14496	0.174701	1	non-R21G03	R21G03	4	3
FBgn0050197	481	CG30197	-3.04251	3.60829	2.14442	0.174751	1	non-R21G03	R21G03	4	3
FBgn0029825	2374	CG12728	1.28887	6.55115	2.13937	0.175212	1	non-R21G03	R21G03	4	3
FBgn0035770	2626	pst	4.42369	-0.700418	2.13316	0.175782	1	non-R21G03	R21G03	4	3
FBgn0004055	4114	uzip	-0.781573	7.59474	2.13034	0.176041	1	non-R21G03	R21G03	4	3
FBgn0037941	3469	CG12594	1.04805	6.57997	2.12312	0.176708	1	non-R21G03	R21G03	4	3
FBgn0036365	5561	cmb	-4.51262	2.93084	2.12269	0.176747	1	non-R21G03	R21G03	4	3
FBgn0038564	1747	CG7785	0.90558	6.00258	2.12174	0.176836	1	non-R21G03	R21G03	4	3
FBgn0031116	6238	CG1695	0.567403	8.41581	2.11979	0.177016	1	non-R21G03	R21G03	4	3
FBgn0050021	2782	metro	-1.5496	5.50867	2.1193	0.177061	1	non-R21G03	R21G03	4	3
FBgn0261938	4718	mtRNApol	-4.00428	3.65016	2.11477	0.177482	1	non-R21G03	R21G03	4	3
FBgn0036560	1567	CG5895	-4.05523	3.09605	2.11326	0.177624	1	non-R21G03	R21G03	4	3
FBgn0023179	3991	amon	0.78063	7.67177	2.11235	0.177708	1	non-R21G03	R21G03	4	3
FBgn0010387	432	Acbp2	-3.87243	-1.14457	2.11215	0.177727	1	non-R21G03	R21G03	4	3
FBgn0037877	1909	CG6689	-2.41857	5.52044	2.10667	0.178239	1	non-R21G03	R21G03	4	3
FBgn0052264	12277	CG32264	0.464183	8.80143	2.10657	0.178248	1	non-R21G03	R21G03	4	3
FBgn0011740	4002	alpha-Man-IIa	-1.38026	5.17557	2.10248	0.178632	1	non-R21G03	R21G03	4	3
FBgn0032236	917	mRpS7	1.35359	5.90056	2.1001	0.178855	1	non-R21G03	R21G03	4	3
FBgn0033460	4951	Sec24AB	-1.84785	6.11346	2.097	0.179147	1	non-R21G03	R21G03	4	3
FBgn0034750	1262	CG3732	-1.19133	5.58689	2.09379	0.17945	1	non-R21G03	R21G03	4	3
FBgn0033471	1581	CG12134	-5.17951	3.69918	2.09111	0.179703	1	non-R21G03	R21G03	4	3
FBgn0003885	1980	alphaTub84D	-0.431563	9.46848	2.09093	0.17972	1	non-R21G03	R21G03	4	3
FBgn0034703	1663	CG3045	3.96025	3.20436	2.08971	0.179835	1	non-R21G03	R21G03	4	3
FBgn0011638	1549	La	-0.713969	7.06647	2.08756	0.180039	1	non-R21G03	R21G03	4	3
FBgn0038246	2845	CG14853	-0.620492	7.74886	2.08258	0.180512	1	non-R21G03	R21G03	4	3
FBgn0031816	2252	Rchy1	-3.91316	3.27805	2.07544	0.181194	1	non-R21G03	R21G03	4	3
FBgn0037001	1616	ND-39	-0.396517	9.53689	2.07325	0.181404	1	non-R21G03	R21G03	4	3
FBgn0003943	3138	Ubi-p63E	-0.750762	7.1041	2.07071	0.181647	1	non-R21G03	R21G03	4	3
FBgn0039137	3259	CG13604	0.784816	6.43804	2.06905	0.181806	1	non-R21G03	R21G03	4	3
FBgn0030294	1628	Pa1	0.69671	7.78741	2.06866	0.181844	1	non-R21G03	R21G03	4	3
FBgn0002431	9083	hyd	-1.64787	5.24588	2.06846	0.181863	1	non-R21G03	R21G03	4	3
FBgn0032949	1583	Lamp1	0.380411	9.53569	2.06441	0.182253	1	non-R21G03	R21G03	4	3
FBgn0010247	3112	Parp	-0.688998	7.18965	2.06395	0.182297	1	non-R21G03	R21G03	4	3
FBgn0004654	1895	Pgd	-4.51149	-0.387471	2.06307	0.182382	1	non-R21G03	R21G03	4	3
FBgn0265487	15094	mbl	0.628721	10.9677	2.0629	0.182398	1	non-R21G03	R21G03	4	3
FBgn0086451	6472	l(2)k09022	-4.61458	1.21712	2.0621	0.182475	1	non-R21G03	R21G03	4	3
FBgn0052533	3600	CG32533	-3.70298	4.476	2.06206	0.182479	1	non-R21G03	R21G03	4	3
FBgn0033358	1203	spab	0.995595	8.33146	2.05677	0.182991	1	non-R21G03	R21G03	4	3
FBgn0035975	2097	PGRP-LA	-5.85843	1.10734	2.05325	0.183333	1	non-R21G03	R21G03	4	3
FBgn0262169	3217	magu	-5.92915	1.54932	2.05197	0.183457	1	non-R21G03	R21G03	4	3
FBgn0011766	6451	E2f1	0.973851	6.15843	2.04793	0.18385	1	non-R21G03	R21G03	4	3
FBgn0016123	2412	Alp4	-3.89522	4.0231	2.04546	0.184091	1	non-R21G03	R21G03	4	3
FBgn0263650	500	lncRNA:CR43641	-2.50595	-3.40561	2.12921	0.184101	1	non-R21G03	R21G03	4	3
FBgn0043903	4875	dome	3.44579	0.694046	2.04536	0.184101	1	non-R21G03	R21G03	4	3
FBgn0267579	5739	lncRNA:CR45919	3.83268	1.23479	2.04476	0.184159	1	non-R21G03	R21G03	4	3
FBgn0038860	2505	Ice2	-3.41793	5.23437	2.04394	0.18424	1	non-R21G03	R21G03	4	3
FBgn0032943	2359	Tsp39D	0.596826	7.42687	2.04045	0.184582	1	non-R21G03	R21G03	4	3
FBgn0261934	12226	dikar	-1.23345	5.75419	2.03934	0.18469	1	non-R21G03	R21G03	4	3
FBgn0043458	3567	CG12084	-0.720371	6.89394	2.03911	0.184713	1	non-R21G03	R21G03	4	3
FBgn0263466	166	snoRNA:lola-a	-4.05499	1.33953	2.03687	0.184933	1	non-R21G03	R21G03	4	3
FBgn0267033	29476	mamo	0.832699	10.6259	2.03536	0.185081	1	non-R21G03	R21G03	4	3
FBgn0016754	6427	sba	-1.68702	5.77063	2.0327	0.185344	1	non-R21G03	R21G03	4	3
FBgn0032517	6023	CG7099	3.81539	-0.54446	2.03242	0.185371	1	non-R21G03	R21G03	4	3
FBgn0030218	2029	CG1628	-3.96383	-0.608681	2.03209	0.185404	1	non-R21G03	R21G03	4	3
FBgn0266100	5460	CG44837	0.912478	5.88286	2.02925	0.185684	1	non-R21G03	R21G03	4	3
FBgn0283509	1603	Phm	-0.759005	8.07496	2.02904	0.185704	1	non-R21G03	R21G03	4	3
FBgn0041627	2304	Ku80	-3.58559	4.20144	2.02442	0.186162	1	non-R21G03	R21G03	4	3
FBgn0026620	6246	tacc	-0.65835	8.13633	2.02383	0.18622	1	non-R21G03	R21G03	4	3
FBgn0036039	2379	Naa60	-1.07843	6.16703	2.02328	0.186274	1	non-R21G03	R21G03	4	3
FBgn0086778	5778	nAChRalpha7	0.345138	10.5111	2.02107	0.186494	1	non-R21G03	R21G03	4	3
FBgn0037327	4873	PEK	-1.5095	5.42901	2.02053	0.186548	1	non-R21G03	R21G03	4	3
FBgn0004363	2858	porin	0.347583	10.4202	2.01906	0.186694	1	non-R21G03	R21G03	4	3
FBgn0250910	6101	Octbeta3R	1.60635	6.09997	2.01873	0.186727	1	non-R21G03	R21G03	4	3
FBgn0030863	3544	CG8188	-0.437557	7.91684	2.01805	0.186794	1	non-R21G03	R21G03	4	3
FBgn0029713	1996	CG11436	2.13094	5.71567	2.01588	0.187011	1	non-R21G03	R21G03	4	3
FBgn0035471	1105	Sc2	0.585411	7.41298	2.01465	0.187133	1	non-R21G03	R21G03	4	3
FBgn0031536	2973	Cog3	2.23775	5.41256	2.01392	0.187206	1	non-R21G03	R21G03	4	3
FBgn0037007	2332	CG5059	-1.0875	7.06999	2.01158	0.18744	1	non-R21G03	R21G03	4	3
FBgn0045495	4264	Gr28b	-4.66295	3.96603	2.00597	0.188003	1	non-R21G03	R21G03	4	3
FBgn0033539	2503	Git	1.23356	5.92542	2.00531	0.188069	1	non-R21G03	R21G03	4	3
FBgn0041775	4170	tral	-0.694314	7.00695	2.00079	0.188523	1	non-R21G03	R21G03	4	3
FBgn0053512	2994	dpr4	1.96376	4.5714	1.99955	0.188649	1	non-R21G03	R21G03	4	3
FBgn0000633	5978	CG17716	0.565611	7.19984	1.99879	0.188725	1	non-R21G03	R21G03	4	3
FBgn0261822	11657	Bsg	0.391513	8.68855	1.99788	0.188817	1	non-R21G03	R21G03	4	3
FBgn0031696	4279	Bub1	-2.48207	5.33597	1.99415	0.189194	1	non-R21G03	R21G03	4	3
FBgn0267099	202	lncRNA:CR45539	3.26336	-1.9544	1.99197	0.189415	1	non-R21G03	R21G03	4	3
FBgn0039223	2278	CG5805	-0.601816	7.11781	1.99048	0.189566	1	non-R21G03	R21G03	4	3
FBgn0034909	2106	CG4797	-4.76995	0.178356	1.98514	0.19011	1	non-R21G03	R21G03	4	3
FBgn0034725	1652	CG6044	0.542064	10.6605	1.98511	0.190112	1	non-R21G03	R21G03	4	3
FBgn0040465	1471	Dlip3	-0.592399	6.94453	1.9835	0.190277	1	non-R21G03	R21G03	4	3
FBgn0010217	2386	ATPsynbeta	0.286219	12.4615	1.98179	0.190452	1	non-R21G03	R21G03	4	3
FBgn0035238	1435	CG12104	2.89387	5.02039	1.98033	0.190601	1	non-R21G03	R21G03	4	3
FBgn0002878	4868	mus101	3.32236	3.14776	1.97759	0.190881	1	non-R21G03	R21G03	4	3
FBgn0036544	6785	sff	-0.582823	7.83202	1.97528	0.191118	1	non-R21G03	R21G03	4	3
FBgn0032946	4770	nrv3	0.373762	13.0775	1.97443	0.191205	1	non-R21G03	R21G03	4	3
FBgn0037374	1649	jagn	0.564527	7.71396	1.97381	0.191269	1	non-R21G03	R21G03	4	3
FBgn0031896	2082	CG4502	-1.47243	6.87493	1.97333	0.191318	1	non-R21G03	R21G03	4	3
FBgn0033752	2334	CG8569	3.49017	2.68287	1.97328	0.191323	1	non-R21G03	R21G03	4	3
FBgn0036888	2384	CG9330	2.20656	5.68446	1.96749	0.191919	1	non-R21G03	R21G03	4	3
FBgn0051374	3720	sals	3.84782	-0.609368	1.96731	0.191938	1	non-R21G03	R21G03	4	3
FBgn0261108	3003	Atg13	-2.36726	5.72207	1.9657	0.192105	1	non-R21G03	R21G03	4	3
FBgn0032524	1335	Hacd2	-0.673917	6.90982	1.96076	0.192616	1	non-R21G03	R21G03	4	3
FBgn0036133	1891	CG7638	-0.605768	7.79278	1.95866	0.192834	1	non-R21G03	R21G03	4	3
FBgn0053179	3249	beat-IIIb	-0.606772	7.62225	1.95745	0.192959	1	non-R21G03	R21G03	4	3
FBgn0264273	5169	Sema2b	-0.774408	6.72374	1.95388	0.193331	1	non-R21G03	R21G03	4	3
FBgn0034971	2278	Gpat4	0.682703	6.5876	1.95387	0.193332	1	non-R21G03	R21G03	4	3
FBgn0001105	5605	Gbeta13F	0.30302	10.0414	1.95055	0.193678	1	non-R21G03	R21G03	4	3
FBgn0266898	339	lncRNA:CR45358	4.27603	1.06557	1.94956	0.193782	1	non-R21G03	R21G03	4	3
FBgn0030648	3154	CG6340	-0.556841	8.16686	1.94828	0.193916	1	non-R21G03	R21G03	4	3
FBgn0035632	1711	Ppat-Dpck	-3.46471	0.260347	1.94546	0.194211	1	non-R21G03	R21G03	4	3
FBgn0000244	4774	by	-4.89707	4.04008	1.94506	0.194253	1	non-R21G03	R21G03	4	3
FBgn0086683	1444	Spf45	-0.970667	6.36622	1.94345	0.194422	1	non-R21G03	R21G03	4	3
FBgn0267429	1967	lovit	2.20575	4.44814	1.94322	0.194446	1	non-R21G03	R21G03	4	3
FBgn0050419	3812	CG30419	-1.55373	5.54148	1.94108	0.194671	1	non-R21G03	R21G03	4	3
FBgn0015828	1622	TfIIEalpha	-2.48251	5.57289	1.93804	0.194991	1	non-R21G03	R21G03	4	3
FBgn0262123	2971	l(2)41Ab	0.786592	6.73914	1.93794	0.195002	1	non-R21G03	R21G03	4	3
FBgn0263916	2385	Ent2	-1.29964	5.67334	1.93304	0.195519	1	non-R21G03	R21G03	4	3
FBgn0001149	843	GstD1	-2.60048	4.549	1.93156	0.195676	1	non-R21G03	R21G03	4	3
FBgn0030037	3773	Miga	-0.906402	6.13106	1.92966	0.195877	1	non-R21G03	R21G03	4	3
FBgn0030482	2510	CG1673	-2.14405	-3.46536	2.00542	0.195923	1	non-R21G03	R21G03	4	3
FBgn0260971	5127	CG42594	1.62676	4.48792	1.92595	0.196271	1	non-R21G03	R21G03	4	3
FBgn0031952	5381	cdc14	-1.6369	4.96735	1.92569	0.196298	1	non-R21G03	R21G03	4	3
FBgn0013433	2870	beat-Ia	-0.683648	6.76789	1.92562	0.196306	1	non-R21G03	R21G03	4	3
FBgn0030468	1998	CG1622	-0.975246	5.90563	1.92321	0.196562	1	non-R21G03	R21G03	4	3
FBgn0031759	7158	lid	-0.840785	6.48424	1.92236	0.196653	1	non-R21G03	R21G03	4	3
FBgn0037238	4026	CG1090	-1.08733	6.96157	1.92187	0.196705	1	non-R21G03	R21G03	4	3
FBgn0264386	13140	Ca-alpha1T	0.547746	7.41326	1.91989	0.196916	1	non-R21G03	R21G03	4	3
FBgn0033767	1672	CG13148	-0.644735	6.64302	1.91717	0.197207	1	non-R21G03	R21G03	4	3
FBgn0033635	1609	Prip	-3.56256	3.75182	1.9166	0.197268	1	non-R21G03	R21G03	4	3
FBgn0001234	21710	lncRNA:Hsromega	-0.270235	14.7097	1.91625	0.197306	1	non-R21G03	R21G03	4	3
FBgn0030873	1922	CG15814	-0.760339	7.3128	1.91485	0.197455	1	non-R21G03	R21G03	4	3
FBgn0031770	3379	CG13995	0.646123	7.18497	1.91438	0.197506	1	non-R21G03	R21G03	4	3
FBgn0030603	2514	CG5541	-2.52812	3.73244	1.91351	0.197599	1	non-R21G03	R21G03	4	3
FBgn0029911	3831	CG14435	1.16784	5.98734	1.91263	0.197694	1	non-R21G03	R21G03	4	3
FBgn0038321	2091	CG6218	-0.988239	5.71554	1.91218	0.197742	1	non-R21G03	R21G03	4	3
FBgn0000229	2018	bsk	0.331059	10.8766	1.90946	0.198035	1	non-R21G03	R21G03	4	3
FBgn0024992	3360	Spg7	-1.85441	4.52648	1.9092	0.198062	1	non-R21G03	R21G03	4	3
FBgn0263483	136	snoRNA:lola-d	-3.72257	0.112493	1.90744	0.198252	1	non-R21G03	R21G03	4	3
FBgn0029932	2603	CG4607	3.85557	3.15154	1.90598	0.198409	1	non-R21G03	R21G03	4	3
FBgn0030555	2894	Fbxl4	3.09111	4.69515	1.90375	0.19865	1	non-R21G03	R21G03	4	3
FBgn0030757	5059	CG9902	-1.28827	6.03315	1.90298	0.198734	1	non-R21G03	R21G03	4	3
FBgn0028577	4856	hfp	-0.511915	8.28894	1.9019	0.19885	1	non-R21G03	R21G03	4	3
FBgn0000317	7404	ck	3.34777	-1.30971	1.89931	0.19913	1	non-R21G03	R21G03	4	3
FBgn0038865	1855	cDIP	-4.21585	1.28653	1.8977	0.199305	1	non-R21G03	R21G03	4	3
FBgn0037105	3136	S1P	2.77119	5.30485	1.89628	0.199459	1	non-R21G03	R21G03	4	3
FBgn0039601	2150	CG1523	-2.33077	4.89725	1.89606	0.199483	1	non-R21G03	R21G03	4	3
FBgn0266981	683	lncRNA:CR45432	3.392	-0.0175308	1.89402	0.199705	1	non-R21G03	R21G03	4	3
FBgn0262636	6175	dati	-0.714844	7.8205	1.89346	0.199765	1	non-R21G03	R21G03	4	3
FBgn0037218	4542	aux	0.640161	8.41208	1.89274	0.199844	1	non-R21G03	R21G03	4	3
FBgn0000121	1547	Arr2	-2.03372	-3.48176	1.96567	0.19994	1	non-R21G03	R21G03	4	3
FBgn0022153	5246	l(2)k05819	2.78874	4.22632	1.89071	0.200065	1	non-R21G03	R21G03	4	3
FBgn0044324	4263	Chro	-1.2201	5.56447	1.89021	0.20012	1	non-R21G03	R21G03	4	3
FBgn0263601	4095	mib1	-2.49546	5.64217	1.88609	0.20057	1	non-R21G03	R21G03	4	3
FBgn0037026	2340	CG3634	-3.18182	-2.55263	1.88367	0.200835	1	non-R21G03	R21G03	4	3
FBgn0036008	1888	CG3408	3.72586	3.43925	1.88252	0.200962	1	non-R21G03	R21G03	4	3
FBgn0052219	997	CG32219	-4.08116	2.86049	1.88072	0.201158	1	non-R21G03	R21G03	4	3
FBgn0261552	13660	ps	0.372784	12.0876	1.87899	0.201348	1	non-R21G03	R21G03	4	3
FBgn0263198	3153	Acn	-0.565512	7.61048	1.8763	0.201645	1	non-R21G03	R21G03	4	3
FBgn0027493	1951	AdSS	-0.538023	7.01709	1.87579	0.201701	1	non-R21G03	R21G03	4	3
FBgn0030787	1834	CG9609	-1.04681	5.85171	1.8737	0.201932	1	non-R21G03	R21G03	4	3
FBgn0013717	2989	not	-1.07796	5.76329	1.87147	0.202178	1	non-R21G03	R21G03	4	3
FBgn0039067	2744	wda	-2.10571	5.66284	1.86943	0.202404	1	non-R21G03	R21G03	4	3
FBgn0037372	1335	CG2091	0.906865	6.38621	1.86911	0.202439	1	non-R21G03	R21G03	4	3
FBgn0041781	3118	SCAR	-0.73107	6.43007	1.86791	0.202572	1	non-R21G03	R21G03	4	3
FBgn0052220	802	Csas	-2.98106	3.63478	1.86785	0.202579	1	non-R21G03	R21G03	4	3
FBgn0267748	789	lncRNA:CR46079	-4.13346	0.0999326	1.86637	0.202743	1	non-R21G03	R21G03	4	3
FBgn0267398	1576	Yeti	0.576377	8.40475	1.86547	0.202843	1	non-R21G03	R21G03	4	3
FBgn0032196	1326	CG5708	0.764136	8.32925	1.86541	0.20285	1	non-R21G03	R21G03	4	3
FBgn0259238	1514	CG42336	0.805114	6.26747	1.86536	0.202855	1	non-R21G03	R21G03	4	3
FBgn0036052	2233	CG10809	-1.12973	5.9279	1.86524	0.202869	1	non-R21G03	R21G03	4	3
FBgn0011225	5641	jar	-1.39636	5.40975	1.86255	0.203168	1	non-R21G03	R21G03	4	3
FBgn0033842	1654	cbc	-1.69193	4.34652	1.8624	0.203185	1	non-R21G03	R21G03	4	3
FBgn0011708	1861	Syx5	-0.717911	8.08586	1.8601	0.203441	1	non-R21G03	R21G03	4	3
FBgn0032505	1248	CG16826	-4.54578	3.3449	1.85476	0.204038	1	non-R21G03	R21G03	4	3
FBgn0036494	7624	Toll-6	-1.19082	5.84298	1.85421	0.204099	1	non-R21G03	R21G03	4	3
FBgn0001090	2726	bnb	-3.30463	3.24402	1.85359	0.204168	1	non-R21G03	R21G03	4	3
FBgn0259979	1661	Cndp2	0.717202	7.45571	1.85127	0.204428	1	non-R21G03	R21G03	4	3
FBgn0036837	4072	CG18135	-0.495853	7.40001	1.85	0.204572	1	non-R21G03	R21G03	4	3
FBgn0034300	5450	CG5098	2.07062	5.63342	1.84389	0.205259	1	non-R21G03	R21G03	4	3
FBgn0031815	2254	frj	0.764254	7.75875	1.84195	0.205478	1	non-R21G03	R21G03	4	3
FBgn0037638	2450	CG8379	-1.00705	6.5223	1.84108	0.205577	1	non-R21G03	R21G03	4	3
FBgn0030157	735	CG1468	-3.83149	0.211261	1.83909	0.205803	1	non-R21G03	R21G03	4	3
FBgn0015589	8506	Apc	-1.01551	6.05803	1.83845	0.205875	1	non-R21G03	R21G03	4	3
FBgn0033948	1417	CG12863	3.18023	3.51566	1.83611	0.20614	1	non-R21G03	R21G03	4	3
FBgn0264908	8354	pHCl-1	-0.901868	8.22826	1.83546	0.206214	1	non-R21G03	R21G03	4	3
FBgn0033437	1347	CG12926	-4.26496	3.11264	1.83539	0.206222	1	non-R21G03	R21G03	4	3
FBgn0040805	1466	CG12355	0.821973	7.57357	1.8343	0.206345	1	non-R21G03	R21G03	4	3
FBgn0036260	4014	Rh7	-3.79165	0.326458	1.83331	0.206458	1	non-R21G03	R21G03	4	3
FBgn0085217	806	CG34188	-3.86751	1.07005	1.83305	0.206488	1	non-R21G03	R21G03	4	3
FBgn0003654	3304	sw	-0.701996	6.3398	1.83304	0.206489	1	non-R21G03	R21G03	4	3
FBgn0039636	1866	Atg14	-0.706856	6.71635	1.82997	0.206838	1	non-R21G03	R21G03	4	3
FBgn0031434	1654	insv	3.81968	1.00229	1.82478	0.207432	1	non-R21G03	R21G03	4	3
FBgn0038312	1539	Zip88E	3.13819	3.61337	1.8197	0.208014	1	non-R21G03	R21G03	4	3
FBgn0038827	4587	Fancd2	3.12946	3.99043	1.8116	0.208947	1	non-R21G03	R21G03	4	3
FBgn0266777	872	lncRNA:CR45242	3.33721	-1.34409	1.81102	0.209014	1	non-R21G03	R21G03	4	3
FBgn0032882	1961	Ns4	-2.18466	5.41168	1.81007	0.209124	1	non-R21G03	R21G03	4	3
FBgn0036663	8414	CG9674	0.405054	8.36398	1.80848	0.209308	1	non-R21G03	R21G03	4	3
FBgn0004860	6126	ph-d	2.71806	3.64005	1.8079	0.209376	1	non-R21G03	R21G03	4	3
FBgn0036714	5440	CG7692	-3.87519	1.59749	1.80731	0.209444	1	non-R21G03	R21G03	4	3
FBgn0039584	3540	beat-VI	1.18108	7.29606	1.80465	0.209753	1	non-R21G03	R21G03	4	3
FBgn0005536	8262	Mbs	-1.0072	5.74102	1.80391	0.209839	1	non-R21G03	R21G03	4	3
FBgn0033063	882	CG14589	-4.97516	2.12059	1.80355	0.20988	1	non-R21G03	R21G03	4	3
FBgn0034380	2418	Vps51	-1.62977	5.79295	1.80355	0.20988	1	non-R21G03	R21G03	4	3
FBgn0029905	2522	Nf-YC	-1.26464	5.29141	1.8032	0.209921	1	non-R21G03	R21G03	4	3
FBgn0036448	5961	mop	1.57792	4.72372	1.80183	0.21008	1	non-R21G03	R21G03	4	3
FBgn0039260	3310	Smg6	-1.961	6.58213	1.80138	0.210133	1	non-R21G03	R21G03	4	3
FBgn0030336	4720	CG1578	-0.774432	6.40346	1.79878	0.210435	1	non-R21G03	R21G03	4	3
FBgn0283510	2992	Pal1	-0.974386	6.25714	1.79877	0.210437	1	non-R21G03	R21G03	4	3
FBgn0035807	2674	CG7492	-0.698627	7.31134	1.79669	0.21068	1	non-R21G03	R21G03	4	3
FBgn0004244	8994	Rdl	0.311577	10.8563	1.7958	0.210784	1	non-R21G03	R21G03	4	3
FBgn0019890	5096	Smg5	-0.770228	6.69504	1.79077	0.211374	1	non-R21G03	R21G03	4	3
FBgn0030466	6261	CG15744	-3.54414	3.69277	1.79003	0.21146	1	non-R21G03	R21G03	4	3
FBgn0022382	4855	Pka-R2	-0.898867	7.94662	1.78883	0.211601	1	non-R21G03	R21G03	4	3
FBgn0024555	5739	flfl	-0.784151	6.61398	1.78771	0.211733	1	non-R21G03	R21G03	4	3
FBgn0015031	522	cype	1.03931	7.74807	1.78745	0.211764	1	non-R21G03	R21G03	4	3
FBgn0285879	7442	disco-r	-3.88794	1.61038	1.78585	0.211952	1	non-R21G03	R21G03	4	3
FBgn0035132	4166	mthl10	-3.71671	4.05421	1.78501	0.212051	1	non-R21G03	R21G03	4	3
FBgn0025800	4521	Smox	-1.02884	7.11128	1.7829	0.2123	1	non-R21G03	R21G03	4	3
FBgn0038837	3607	KaiR1D	-1.68964	5.10823	1.78275	0.212317	1	non-R21G03	R21G03	4	3
FBgn0029789	3674	PGAP1	-2.06746	4.81967	1.78207	0.212397	1	non-R21G03	R21G03	4	3
FBgn0051451	1563	lncRNA:CR31451	-0.291774	12.2516	1.77729	0.212963	1	non-R21G03	R21G03	4	3
FBgn0264390	994	lncRNA:CR43838	3.80514	-0.0227443	1.77556	0.213169	1	non-R21G03	R21G03	4	3
FBgn0002643	8869	mam	-1.01715	5.84831	1.77531	0.213199	1	non-R21G03	R21G03	4	3
FBgn0036180	3442	Duba	-0.698443	6.62168	1.77255	0.213527	1	non-R21G03	R21G03	4	3
FBgn0264493	6511	rdx	0.38919	8.15814	1.76938	0.213904	1	non-R21G03	R21G03	4	3
FBgn0015524	3368	otp	-3.05649	5.10755	1.76891	0.213961	1	non-R21G03	R21G03	4	3
FBgn0039212	1442	Syx18	-0.918114	5.84447	1.76836	0.214025	1	non-R21G03	R21G03	4	3
FBgn0015338	1126	CG5861	0.558669	7.05527	1.76717	0.214168	1	non-R21G03	R21G03	4	3
FBgn0032744	1440	Ttc19	-0.758624	6.31773	1.76699	0.214189	1	non-R21G03	R21G03	4	3
FBgn0029771	1892	CG12730	-1.46758	5.23375	1.76486	0.214444	1	non-R21G03	R21G03	4	3
FBgn0022238	2402	lolal	0.447401	8.2506	1.76434	0.214506	1	non-R21G03	R21G03	4	3
FBgn0283724	5190	Girdin	2.21144	5.05815	1.76387	0.214562	1	non-R21G03	R21G03	4	3
FBgn0029686	3954	Glos	-1.65672	4.63058	1.76363	0.214592	1	non-R21G03	R21G03	4	3
FBgn0086675	9516	fne	0.368824	11.2678	1.75983	0.215047	1	non-R21G03	R21G03	4	3
FBgn0030318	2345	rho-4	2.74786	1.16516	1.75923	0.215119	1	non-R21G03	R21G03	4	3
FBgn0038478	3602	cal1	-2.03572	5.83823	1.75904	0.215142	1	non-R21G03	R21G03	4	3
FBgn0040080	3279	pins	2.27094	4.75415	1.7584	0.215219	1	non-R21G03	R21G03	4	3
FBgn0036040	1834	CG6749	3.12284	-0.531848	1.75448	0.215691	1	non-R21G03	R21G03	4	3
FBgn0035253	6510	CG7971	-0.394896	9.20228	1.753	0.215869	1	non-R21G03	R21G03	4	3
FBgn0039349	1876	Ssadh	-0.428223	8.41602	1.75278	0.215896	1	non-R21G03	R21G03	4	3
FBgn0028704	9704	Nckx30C	0.398432	10.323	1.75145	0.216057	1	non-R21G03	R21G03	4	3
FBgn0001324	7776	kto	-4.52868	1.44909	1.75116	0.216092	1	non-R21G03	R21G03	4	3
FBgn0051163	6833	SKIP	0.854598	6.23407	1.75087	0.216127	1	non-R21G03	R21G03	4	3
FBgn0027280	3385	l(1)G0193	-1.90727	5.62993	1.74727	0.216563	1	non-R21G03	R21G03	4	3
FBgn0035237	9032	CG13917	-0.564191	8.26868	1.74609	0.216707	1	non-R21G03	R21G03	4	3
FBgn0039958	2330	CG12567	0.583313	8.04046	1.74458	0.216889	1	non-R21G03	R21G03	4	3
FBgn0040070	1357	Trx-2	0.711962	7.34758	1.74094	0.217332	1	non-R21G03	R21G03	4	3
FBgn0028497	3698	CG3530	0.710073	7.69649	1.74086	0.217342	1	non-R21G03	R21G03	4	3
FBgn0265351	1225	nac	3.08153	3.3483	1.73918	0.217547	1	non-R21G03	R21G03	4	3
FBgn0039532	2427	Mtl	-0.634727	7.10611	1.73901	0.217567	1	non-R21G03	R21G03	4	3
FBgn0019990	5743	Gcn2	3.74701	1.2534	1.73877	0.217597	1	non-R21G03	R21G03	4	3
FBgn0265182	3629	CG44247	-0.427905	8.14704	1.73724	0.217784	1	non-R21G03	R21G03	4	3
FBgn0028487	3529	f-cup	-0.863694	6.42445	1.73707	0.217804	1	non-R21G03	R21G03	4	3
FBgn0034051	2796	Mlf	-0.318505	10.6444	1.73618	0.217913	1	non-R21G03	R21G03	4	3
FBgn0038055	1746	trus	-0.696015	7.22174	1.73564	0.217979	1	non-R21G03	R21G03	4	3
FBgn0030511	1608	CG11158	-1.07968	6.31448	1.73438	0.218133	1	non-R21G03	R21G03	4	3
FBgn0086680	4784	vvl	1.47691	5.02517	1.73221	0.218399	1	non-R21G03	R21G03	4	3
FBgn0264855	4872	AP-2alpha	-0.887326	8.38647	1.73094	0.218555	1	non-R21G03	R21G03	4	3
FBgn0005585	1677	Calr	-0.401918	8.81682	1.73011	0.218657	1	non-R21G03	R21G03	4	3
FBgn0285937	1804	Rab1	0.457816	7.91096	1.7301	0.218658	1	non-R21G03	R21G03	4	3
FBgn0265726	8748	Nna1	1.54071	5.47174	1.72697	0.219044	1	non-R21G03	R21G03	4	3
FBgn0024836	13535	stan	2.42955	4.67986	1.72677	0.219068	1	non-R21G03	R21G03	4	3
FBgn0263232	7512	Nxf3	-4.77644	3.59652	1.7263	0.219126	1	non-R21G03	R21G03	4	3
FBgn0037293	1853	CG12007	2.88177	4.11048	1.72582	0.219184	1	non-R21G03	R21G03	4	3
FBgn0011656	9188	Mef2	1.08127	5.61515	1.72521	0.219261	1	non-R21G03	R21G03	4	3
FBgn0004380	2529	Klp64D	-0.491732	7.47907	1.72362	0.219456	1	non-R21G03	R21G03	4	3
FBgn0027052	1277	STUB1	0.563009	7.72259	1.72228	0.219622	1	non-R21G03	R21G03	4	3
FBgn0000489	3091	Pka-C3	-3.99716	3.55808	1.72165	0.2197	1	non-R21G03	R21G03	4	3
FBgn0039623	3224	CG1951	-0.872681	7.32386	1.72135	0.219737	1	non-R21G03	R21G03	4	3
FBgn0037716	3125	Son	3.39947	1.34629	1.71999	0.219905	1	non-R21G03	R21G03	4	3
FBgn0262739	8278	AGO1	0.356052	9.6901	1.71432	0.220608	1	non-R21G03	R21G03	4	3
FBgn0004102	5041	oc	-3.0262	3.02403	1.71357	0.220702	1	non-R21G03	R21G03	4	3
FBgn0002719	3074	Men	-0.482875	8.0033	1.71281	0.220796	1	non-R21G03	R21G03	4	3
FBgn0039178	2887	CG6356	-3.61982	4.03819	1.71078	0.221049	1	non-R21G03	R21G03	4	3
FBgn0035424	10013	Larp4B	0.563018	7.38864	1.70865	0.221316	1	non-R21G03	R21G03	4	3
FBgn0266828	598	lncRNA:CR45290	-4.64941	1.73472	1.70745	0.221465	1	non-R21G03	R21G03	4	3
FBgn0262081	5985	Csk	-0.777677	6.11547	1.7074	0.221471	1	non-R21G03	R21G03	4	3
FBgn0037000	2536	ZnT77C	3.29373	-0.519675	1.70437	0.221851	1	non-R21G03	R21G03	4	3
FBgn0004921	2773	Ggamma1	0.290835	12.5091	1.70362	0.221945	1	non-R21G03	R21G03	4	3
FBgn0036726	762	QIL1	0.898166	8.58585	1.70334	0.221979	1	non-R21G03	R21G03	4	3
FBgn0016926	2497	Pino	-0.699733	6.46095	1.70323	0.221992	1	non-R21G03	R21G03	4	3
FBgn0003206	1620	Ras64B	-0.677205	6.50332	1.70272	0.222057	1	non-R21G03	R21G03	4	3
FBgn0003449	835	snf	0.756236	7.33744	1.70156	0.222202	1	non-R21G03	R21G03	4	3
FBgn0261610	4296	CG42699	1.50728	4.95227	1.69814	0.222632	1	non-R21G03	R21G03	4	3
FBgn0000273	5725	Pka-C1	-0.634439	8.40639	1.69776	0.22268	1	non-R21G03	R21G03	4	3
FBgn0031037	1524	CG14207	0.456933	7.88007	1.6952	0.223003	1	non-R21G03	R21G03	4	3
FBgn0024556	1776	mEFTu1	-0.550226	7.05847	1.69314	0.223263	1	non-R21G03	R21G03	4	3
FBgn0283477	2576	SF2	-0.627995	6.85766	1.6917	0.223445	1	non-R21G03	R21G03	4	3
FBgn0023537	2231	CG17896	-1.99247	5.59882	1.68842	0.223861	1	non-R21G03	R21G03	4	3
FBgn0024289	1387	Sodh-1	3.16899	-0.354042	1.68544	0.224238	1	non-R21G03	R21G03	4	3
FBgn0031023	8141	CG14200	1.88882	4.20753	1.68352	0.224483	1	non-R21G03	R21G03	4	3
FBgn0036763	2477	TrpRS-m	-0.892677	6.50146	1.68021	0.224904	1	non-R21G03	R21G03	4	3
FBgn0085430	13756	CG34401	0.5153	7.7989	1.6799	0.224944	1	non-R21G03	R21G03	4	3
FBgn0043575	746	PGRP-SC2	3.0101	-0.8829	1.67892	0.225069	1	non-R21G03	R21G03	4	3
FBgn0035610	2930	Lkr	-2.4362	4.55638	1.67819	0.225163	1	non-R21G03	R21G03	4	3
FBgn0261648	6118	salm	-3.21451	2.83827	1.67753	0.225247	1	non-R21G03	R21G03	4	3
FBgn0015721	2523	ktub	2.5048	4.42876	1.67688	0.22533	1	non-R21G03	R21G03	4	3
FBgn0003321	3545	sbr	-0.548935	8.73618	1.67527	0.225537	1	non-R21G03	R21G03	4	3
FBgn0250786	6565	Chd1	-2.05977	4.76857	1.67348	0.225766	1	non-R21G03	R21G03	4	3
FBgn0267665	21055	lncRNA:CR46003	-3.68876	1.11474	1.67177	0.225986	1	non-R21G03	R21G03	4	3
FBgn0026197	1077	lncRNA:noe	0.739747	12.1176	1.67077	0.226113	1	non-R21G03	R21G03	4	3
FBgn0015245	2480	Hsp60A	-0.528759	9.29291	1.66899	0.226343	1	non-R21G03	R21G03	4	3
FBgn0262109	5485	lncRNA:CR42862	-0.905341	10.5804	1.66657	0.226654	1	non-R21G03	R21G03	4	3
FBgn0001150	1780	gt	3.61903	-0.185747	1.66511	0.226843	1	non-R21G03	R21G03	4	3
FBgn0028360	3103	Cdc7	-2.21686	6.10196	1.66215	0.227225	1	non-R21G03	R21G03	4	3
FBgn0030530	2938	jub	2.26998	3.60951	1.66203	0.227241	1	non-R21G03	R21G03	4	3
FBgn0037960	1952	mthl5	3.87068	2.749	1.66038	0.227455	1	non-R21G03	R21G03	4	3
FBgn0029137	2466	Patsas	0.876761	6.21052	1.66017	0.227481	1	non-R21G03	R21G03	4	3
FBgn0024191	2780	sip1	-4.61406	1.8672	1.65924	0.227602	1	non-R21G03	R21G03	4	3
FBgn0027619	1363	eIF3j	0.593718	6.78042	1.65429	0.228246	1	non-R21G03	R21G03	4	3
FBgn0000810	3052	fs(1)K10	3.14188	3.83375	1.65331	0.228373	1	non-R21G03	R21G03	4	3
FBgn0052512	2507	CG32512	-4.95594	2.75896	1.65256	0.228471	1	non-R21G03	R21G03	4	3
FBgn0032021	1981	CG7781	0.298713	10.7154	1.64928	0.228899	1	non-R21G03	R21G03	4	3
FBgn0052476	2091	mthl14	3.41215	3.71493	1.6467	0.229236	1	non-R21G03	R21G03	4	3
FBgn0032229	1175	ClpP	0.644278	6.48633	1.64613	0.229311	1	non-R21G03	R21G03	4	3
FBgn0004387	5530	Klp98A	-2.66406	4.69097	1.64596	0.229334	1	non-R21G03	R21G03	4	3
FBgn0024804	2367	Dbp80	0.498283	7.70479	1.64395	0.229597	1	non-R21G03	R21G03	4	3
FBgn0038947	1815	Sar1	0.499199	7.90823	1.64211	0.229838	1	non-R21G03	R21G03	4	3
FBgn0015218	2235	eIF4E1	0.28729	9.8517	1.64165	0.229899	1	non-R21G03	R21G03	4	3
FBgn0014163	4167	fax	-0.69103	8.16946	1.64155	0.229912	1	non-R21G03	R21G03	4	3
FBgn0062928	1013	hpRNA:CR33940	-3.47769	-0.930983	1.63898	0.23025	1	non-R21G03	R21G03	4	3
FBgn0051345	984	CG31345	0.971272	7.13691	1.63842	0.230324	1	non-R21G03	R21G03	4	3
FBgn0037705	7274	mura	0.424619	8.64904	1.63795	0.230386	1	non-R21G03	R21G03	4	3
FBgn0052406	2919	PVRAP	0.742996	6.91738	1.63757	0.230436	1	non-R21G03	R21G03	4	3
FBgn0259700	6350	CG42354	2.57729	1.39903	1.63712	0.230495	1	non-R21G03	R21G03	4	3
FBgn0039969	928	Fis1	0.655441	8.1125	1.63643	0.230587	1	non-R21G03	R21G03	4	3
FBgn0262699	2789	fzr	0.594172	8.0982	1.63518	0.230751	1	non-R21G03	R21G03	4	3
FBgn0046296	1637	DEF8	-2.53287	2.36658	1.63091	0.231317	1	non-R21G03	R21G03	4	3
FBgn0082930	87	snoRNA:Me28S-G2703b	-2.90769	-2.25572	1.62916	0.231549	1	non-R21G03	R21G03	4	3
FBgn0010197	3845	Gyc32E	3.39624	0.570365	1.62542	0.232046	1	non-R21G03	R21G03	4	3
FBgn0037339	3712	Pi4KIIalpha	-2.05172	5.33907	1.62497	0.232106	1	non-R21G03	R21G03	4	3
FBgn0043884	14639	mask	-0.530871	7.08328	1.62464	0.232149	1	non-R21G03	R21G03	4	3
FBgn0034618	5491	CG9485	-3.88255	3.55941	1.62378	0.232264	1	non-R21G03	R21G03	4	3
FBgn0029851	1686	CG14445	3.86854	2.55538	1.6223	0.232462	1	non-R21G03	R21G03	4	3
FBgn0085190	577	CG34161	3.39409	-0.758855	1.62224	0.232471	1	non-R21G03	R21G03	4	3
FBgn0030968	1250	CG7322	-3.70929	-1.93417	1.62209	0.23249	1	non-R21G03	R21G03	4	3
FBgn0004133	2848	blow	3.08451	-1.64927	1.61721	0.233142	1	non-R21G03	R21G03	4	3
FBgn0032130	3400	brwl	-2.17571	5.10642	1.61518	0.233414	1	non-R21G03	R21G03	4	3
FBgn0030703	1503	MSBP	0.406794	8.11164	1.61069	0.234018	1	non-R21G03	R21G03	4	3
FBgn0020496	6448	CtBP	-0.547092	8.10347	1.60926	0.234212	1	non-R21G03	R21G03	4	3
FBgn0000114	7791	bru1	-0.890662	5.9261	1.60754	0.234444	1	non-R21G03	R21G03	4	3
FBgn0031995	5507	CG8475	-0.894524	5.81501	1.60565	0.234699	1	non-R21G03	R21G03	4	3
FBgn0266145	814	lncRNA:CR44851	3.93043	1.4348	1.60558	0.234708	1	non-R21G03	R21G03	4	3
FBgn0032083	2719	CG9541	-4.55153	2.81918	1.60233	0.235148	1	non-R21G03	R21G03	4	3
FBgn0263510	1549	nclb	-1.06487	5.32757	1.60071	0.235368	1	non-R21G03	R21G03	4	3
FBgn0029895	7236	CG14441	1.24304	4.9228	1.60063	0.235379	1	non-R21G03	R21G03	4	3
FBgn0031659	1986	CG14043	-1.06976	7.03021	1.59941	0.235544	1	non-R21G03	R21G03	4	3
FBgn0032840	2447	sNPF	0.683233	8.28367	1.5994	0.235546	1	non-R21G03	R21G03	4	3
FBgn0267987	951	lncRNA:CR46254	-3.52518	-0.414048	1.59662	0.235924	1	non-R21G03	R21G03	4	3
FBgn0285910	1792	VhaAC39-1	0.338541	10.6587	1.59656	0.235932	1	non-R21G03	R21G03	4	3
FBgn0259242	6885	CG42340	0.695021	6.68476	1.5957	0.236049	1	non-R21G03	R21G03	4	3
FBgn0036319	3363	Ent3	0.426891	8.00289	1.59514	0.236125	1	non-R21G03	R21G03	4	3
FBgn0039261	3361	Ythdf	-0.719776	7.24967	1.59421	0.236252	1	non-R21G03	R21G03	4	3
FBgn0011296	741	l(2)efl	3.19033	1.8994	1.59259	0.236474	1	non-R21G03	R21G03	4	3
FBgn0004507	3144	GlyP	-0.465105	7.41988	1.59075	0.236725	1	non-R21G03	R21G03	4	3
FBgn0051363	2522	Jupiter	0.377755	9.71618	1.5892	0.236937	1	non-R21G03	R21G03	4	3
FBgn0038548	1613	CG17806	-2.35558	4.41207	1.58907	0.236955	1	non-R21G03	R21G03	4	3
FBgn0034083	5506	lbk	-2.08884	4.15417	1.58795	0.237109	1	non-R21G03	R21G03	4	3
FBgn0263594	2691	lost	0.40294	8.52784	1.58454	0.237576	1	non-R21G03	R21G03	4	3
FBgn0010278	2507	Ssrp	-2.34595	4.50741	1.58415	0.23763	1	non-R21G03	R21G03	4	3
FBgn0051663	3847	CG31663	-3.35428	3.863	1.58369	0.237694	1	non-R21G03	R21G03	4	3
FBgn0035771	2944	Sec63	-1.94733	4.00997	1.58317	0.237765	1	non-R21G03	R21G03	4	3
FBgn0033240	1591	CG2906	2.5461	5.59716	1.58204	0.23792	1	non-R21G03	R21G03	4	3
FBgn0033474	3013	CG1407	0.688927	6.39772	1.58172	0.237965	1	non-R21G03	R21G03	4	3
FBgn0032633	6528	Lrch	-1.12577	5.40107	1.58143	0.238005	1	non-R21G03	R21G03	4	3
FBgn0014011	2429	Rac2	-3.67088	-1.74638	1.57873	0.238377	1	non-R21G03	R21G03	4	3
FBgn0250823	7030	gish	-0.449739	8.04386	1.57569	0.238797	1	non-R21G03	R21G03	4	3
FBgn0002906	4806	Blm	-3.32404	2.62819	1.57417	0.239008	1	non-R21G03	R21G03	4	3
FBgn0026409	1823	Mpcp2	0.319253	11.0493	1.57293	0.23918	1	non-R21G03	R21G03	4	3
FBgn0259152	3386	Clbn	-0.874715	6.50693	1.56387	0.240441	1	non-R21G03	R21G03	4	3
FBgn0031401	2692	papi	2.5283	5.18828	1.56379	0.240453	1	non-R21G03	R21G03	4	3
FBgn0044323	5928	Cka	-0.62453	6.58892	1.56318	0.240538	1	non-R21G03	R21G03	4	3
FBgn0040071	4855	tara	-1.08103	5.57896	1.56227	0.240665	1	non-R21G03	R21G03	4	3
FBgn0038427	3590	ema	-1.80014	6.40857	1.5621	0.240689	1	non-R21G03	R21G03	4	3
FBgn0033451	1189	Marc	-3.83818	3.09029	1.56034	0.240935	1	non-R21G03	R21G03	4	3
FBgn0033088	1332	PGAP3	0.6513	7.56348	1.55993	0.240993	1	non-R21G03	R21G03	4	3
FBgn0267644	978	lncRNA:CR45982	-3.56428	2.24977	1.5591	0.24111	1	non-R21G03	R21G03	4	3
FBgn0030361	2289	CG1492	-0.610577	7.20405	1.55817	0.24124	1	non-R21G03	R21G03	4	3
FBgn0038268	2776	CG3631	2.70399	4.23822	1.55723	0.241372	1	non-R21G03	R21G03	4	3
FBgn0023129	1529	aay	-3.52811	3.31561	1.5549	0.241699	1	non-R21G03	R21G03	4	3
FBgn0031213	2751	galectin	0.478951	8.22539	1.55356	0.241888	1	non-R21G03	R21G03	4	3
FBgn0053147	5724	Hs3st-A	-0.645698	6.42775	1.55182	0.242133	1	non-R21G03	R21G03	4	3
FBgn0264501	737	lncRNA:CR43900	-4.04082	2.15171	1.54925	0.242497	1	non-R21G03	R21G03	4	3
FBgn0032812	1760	Hakai	-3.76822	3.28884	1.54848	0.242605	1	non-R21G03	R21G03	4	3
FBgn0037022	1601	CG11396	-0.79556	6.21278	1.54759	0.242731	1	non-R21G03	R21G03	4	3
FBgn0034748	1924	CG17807	-1.12573	5.61164	1.54701	0.242814	1	non-R21G03	R21G03	4	3
FBgn0039589	2179	CG9986	-0.923913	5.856	1.54218	0.243498	1	non-R21G03	R21G03	4	3
FBgn0003390	1796	shf	3.54571	1.02981	1.54187	0.243544	1	non-R21G03	R21G03	4	3
FBgn0040371	1055	CG12470	-4.12519	0.380332	1.54185	0.243546	1	non-R21G03	R21G03	4	3
FBgn0030478	3058	CG1640	0.511956	8.68094	1.54088	0.243683	1	non-R21G03	R21G03	4	3
FBgn0051125	1450	CG31125	2.86329	3.52493	1.54012	0.243792	1	non-R21G03	R21G03	4	3
FBgn0029944	3487	Dok	-3.53438	3.05758	1.5391	0.243938	1	non-R21G03	R21G03	4	3
FBgn0021796	7987	Tor	-4.38774	2.40556	1.53607	0.244369	1	non-R21G03	R21G03	4	3
FBgn0035047	2008	Pof	-1.85898	5.74106	1.53482	0.244549	1	non-R21G03	R21G03	4	3
FBgn0267160	2914	asRNA:CR45600	-2.13792	3.18868	1.53243	0.24489	1	non-R21G03	R21G03	4	3
FBgn0004868	2501	Gdi	0.424324	9.4444	1.53243	0.24489	1	non-R21G03	R21G03	4	3
FBgn0000414	9270	Dab	-1.09694	5.93988	1.53105	0.245089	1	non-R21G03	R21G03	4	3
FBgn0031939	2765	CG13796	3.93994	1.44083	1.52988	0.245256	1	non-R21G03	R21G03	4	3
FBgn0052396	1649	CG32396	-4.40398	1.80398	1.52924	0.245348	1	non-R21G03	R21G03	4	3
FBgn0261285	4134	Ppcs	-1.09543	5.95019	1.52818	0.245501	1	non-R21G03	R21G03	4	3
FBgn0051324	3925	CG31324	-1.07613	6.27724	1.52749	0.2456	1	non-R21G03	R21G03	4	3
FBgn0261554	7929	CG42672	-2.09648	4.57055	1.52722	0.245639	1	non-R21G03	R21G03	4	3
FBgn0263697	1481	Uba3	-1.72496	5.69884	1.52642	0.245753	1	non-R21G03	R21G03	4	3
FBgn0263095	511	lncRNA:CR43363	3.23052	-0.018589	1.52549	0.245888	1	non-R21G03	R21G03	4	3
FBgn0030351	719	CG1840	2.93753	-0.0829628	1.52521	0.245929	1	non-R21G03	R21G03	4	3
FBgn0037838	2022	TTLL15	-3.08629	4.8949	1.52403	0.246098	1	non-R21G03	R21G03	4	3
FBgn0039313	1607	CG11892	-3.62682	3.38328	1.52323	0.246213	1	non-R21G03	R21G03	4	3
FBgn0027505	4340	Rab3-GAP	2.98406	3.62758	1.51997	0.246685	1	non-R21G03	R21G03	4	3
FBgn0039932	3720	fuss	-3.28871	1.31538	1.51995	0.246688	1	non-R21G03	R21G03	4	3
FBgn0035187	2183	Trh	-3.58467	4.87596	1.51969	0.246725	1	non-R21G03	R21G03	4	3
FBgn0024326	4110	Mkk4	0.741118	7.2025	1.51919	0.246798	1	non-R21G03	R21G03	4	3
FBgn0016061	11723	side	-0.669758	7.23716	1.51882	0.246851	1	non-R21G03	R21G03	4	3
FBgn0028484	4393	Ack	-2.76408	4.84837	1.51838	0.246915	1	non-R21G03	R21G03	4	3
FBgn0053988	8297	Mid1	0.50692	7.02978	1.51804	0.246965	1	non-R21G03	R21G03	4	3
FBgn0029912	3240	CG4557	-3.03129	4.05466	1.51782	0.246996	1	non-R21G03	R21G03	4	3
FBgn0265140	6854	Meltrin	-2.1222	5.07157	1.51683	0.24714	1	non-R21G03	R21G03	4	3
FBgn0265699	4982	lncRNA:CR44506	-1.93102	4.40824	1.51457	0.247468	1	non-R21G03	R21G03	4	3
FBgn0038115	1557	CG7966	3.09687	-1.68919	1.51449	0.247479	1	non-R21G03	R21G03	4	3
FBgn0286898	4679	Tango1	-1.85988	3.77286	1.51352	0.247622	1	non-R21G03	R21G03	4	3
FBgn0038889	4722	Fancm	-4.34044	2.58818	1.5117	0.247886	1	non-R21G03	R21G03	4	3
FBgn0029523	2309	CR18275	-2.52605	3.58331	1.51165	0.247893	1	non-R21G03	R21G03	4	3
FBgn0031356	2357	CG17660	-1.85524	5.82644	1.5109	0.248002	1	non-R21G03	R21G03	4	3
FBgn0042185	4919	MCU	0.795691	6.53302	1.50452	0.248935	1	non-R21G03	R21G03	4	3
FBgn0036487	1862	Prp31	-0.92931	5.73862	1.50219	0.249278	1	non-R21G03	R21G03	4	3
FBgn0032629	3902	beat-IIIc	0.461603	7.46286	1.50081	0.249479	1	non-R21G03	R21G03	4	3
FBgn0024273	3125	WASp	-1.35619	6.08251	1.50063	0.249506	1	non-R21G03	R21G03	4	3
FBgn0035205	3848	Ctr9	-0.868783	6.16165	1.49886	0.249767	1	non-R21G03	R21G03	4	3
FBgn0030590	3952	CG9518	-2.40891	3.55315	1.4983	0.249849	1	non-R21G03	R21G03	4	3
FBgn0000319	6008	Chc	-0.649071	7.49967	1.49812	0.249876	1	non-R21G03	R21G03	4	3
FBgn0025741	10614	PlexA	-0.528353	7.97644	1.49779	0.249924	1	non-R21G03	R21G03	4	3
FBgn0003159	5650	CG2841	3.56553	0.242074	1.49762	0.249949	1	non-R21G03	R21G03	4	3
FBgn0085407	6237	Pvf3	-0.532143	7.58694	1.49642	0.250126	1	non-R21G03	R21G03	4	3
FBgn0033897	4142	Rcd1	-0.920438	6.71621	1.49595	0.250196	1	non-R21G03	R21G03	4	3
FBgn0052017	4265	CG32017	0.577853	10.7678	1.49434	0.250433	1	non-R21G03	R21G03	4	3
FBgn0035872	2862	Cpsf6	-2.09269	5.67929	1.49362	0.250539	1	non-R21G03	R21G03	4	3
FBgn0037138	3026	P5CDh1	0.27137	10.036	1.49311	0.250615	1	non-R21G03	R21G03	4	3
FBgn0035229	5708	pns	1.75594	5.08306	1.4882	0.251343	1	non-R21G03	R21G03	4	3
FBgn0030484	1220	GstT4	3.26377	0.715978	1.48653	0.251591	1	non-R21G03	R21G03	4	3
FBgn0086657	2551	IKKepsilon	1.99181	4.98854	1.48513	0.251799	1	non-R21G03	R21G03	4	3
FBgn0037341	1669	CG12746	0.927584	5.70759	1.48013	0.252545	1	non-R21G03	R21G03	4	3
FBgn0014026	1315	RpL7A	0.751173	6.8445	1.47873	0.252754	1	non-R21G03	R21G03	4	3
FBgn0261111	1557	BHD	2.4014	4.18266	1.47869	0.252761	1	non-R21G03	R21G03	4	3
FBgn0028496	8105	CG30116	-1.19967	5.90817	1.47849	0.252791	1	non-R21G03	R21G03	4	3
FBgn0037720	4218	CG8312	-3.12458	1.4547	1.47846	0.252795	1	non-R21G03	R21G03	4	3
FBgn0028408	6902	Drep2	0.497893	7.00436	1.47843	0.2528	1	non-R21G03	R21G03	4	3
FBgn0032397	2438	Tom70	-0.667322	6.45757	1.47804	0.252858	1	non-R21G03	R21G03	4	3
FBgn0000261	1993	Cat	2.59398	4.78922	1.4772	0.252984	1	non-R21G03	R21G03	4	3
FBgn0266633	1244	asRNA:CR45140	3.46712	0.00149704	1.47676	0.25305	1	non-R21G03	R21G03	4	3
FBgn0029989	1823	CG15333	3.67593	0.90794	1.47591	0.253178	1	non-R21G03	R21G03	4	3
FBgn0030841	2647	CG8568	-4.06175	2.09992	1.47303	0.25361	1	non-R21G03	R21G03	4	3
FBgn0030995	1230	CG7914	-3.69376	3.07222	1.47266	0.253665	1	non-R21G03	R21G03	4	3
FBgn0267390	7868	dop	-1.74034	5.88864	1.46852	0.254289	1	non-R21G03	R21G03	4	3
FBgn0265464	2788	Traf6	2.04473	4.58352	1.46743	0.254453	1	non-R21G03	R21G03	4	3
FBgn0010356	2362	Taf5	-1.1005	5.73655	1.46724	0.254482	1	non-R21G03	R21G03	4	3
FBgn0003209	5011	raw	-0.873505	6.07713	1.46627	0.254629	1	non-R21G03	R21G03	4	3
FBgn0039210	2094	CG13625	-2.42751	3.99162	1.46412	0.254954	1	non-R21G03	R21G03	4	3
FBgn0283499	11367	InR	0.819573	5.91934	1.46401	0.25497	1	non-R21G03	R21G03	4	3
FBgn0031875	1973	CG3430	3.38812	-0.217571	1.46303	0.25512	1	non-R21G03	R21G03	4	3
FBgn0031098	2785	CG17068	-2.93026	4.5022	1.46277	0.255159	1	non-R21G03	R21G03	4	3
FBgn0262560	1663	wcd	-3.18864	3.51082	1.45954	0.255649	1	non-R21G03	R21G03	4	3
FBgn0039489	1526	CG5880	0.688272	6.38949	1.45803	0.25588	1	non-R21G03	R21G03	4	3
FBgn0263998	7757	Ack-like	-1.45554	5.91895	1.45607	0.256178	1	non-R21G03	R21G03	4	3
FBgn0264894	10317	CG44085	-2.35862	2.32415	1.45542	0.256276	1	non-R21G03	R21G03	4	3
FBgn0032979	2897	Clamp	-1.61968	5.33637	1.45418	0.256465	1	non-R21G03	R21G03	4	3
FBgn0037950	1872	HisCl1	-1.36949	5.7756	1.453	0.256646	1	non-R21G03	R21G03	4	3
FBgn0266580	7801	Gp210	-2.23957	5.03785	1.45217	0.256773	1	non-R21G03	R21G03	4	3
FBgn0039316	1415	CG11893	-2.05632	5.2974	1.45036	0.25705	1	non-R21G03	R21G03	4	3
FBgn0263397	12715	Ih	0.340519	10.1069	1.44904	0.257252	1	non-R21G03	R21G03	4	3
FBgn0036483	4382	CG12316	2.57115	3.19433	1.44677	0.257601	1	non-R21G03	R21G03	4	3
FBgn0034964	6401	IntS1	3.26898	0.526456	1.44613	0.257699	1	non-R21G03	R21G03	4	3
FBgn0000617	1124	e(y)1	-2.63866	3.76868	1.44558	0.257784	1	non-R21G03	R21G03	4	3
FBgn0004698	4830	Xpc	-0.74329	6.80504	1.44496	0.257879	1	non-R21G03	R21G03	4	3
FBgn0264270	9192	Sxl	0.382557	8.75492	1.44391	0.258041	1	non-R21G03	R21G03	4	3
FBgn0029979	8365	mahe	0.345379	8.14743	1.44205	0.258328	1	non-R21G03	R21G03	4	3
FBgn0250827	860	whip	3.6788	2.03668	1.44102	0.258487	1	non-R21G03	R21G03	4	3
FBgn0053481	1515	dpr7	0.297546	10.072	1.44068	0.258538	1	non-R21G03	R21G03	4	3
FBgn0260934	12693	par-1	-0.590287	7.65356	1.44013	0.258623	1	non-R21G03	R21G03	4	3
FBgn0031736	4173	CG11030	-0.620982	8.55916	1.43933	0.258747	1	non-R21G03	R21G03	4	3
FBgn0030418	4568	CG4004	-1.91326	4.68305	1.43902	0.258795	1	non-R21G03	R21G03	4	3
FBgn0026878	897	CG4325	-4.21676	1.07625	1.43892	0.258811	1	non-R21G03	R21G03	4	3
FBgn0262518	2314	Rab8	0.667222	6.89154	1.43876	0.258835	1	non-R21G03	R21G03	4	3
FBgn0263977	961	Tim17b	0.526064	9.02299	1.43771	0.258999	1	non-R21G03	R21G03	4	3
FBgn0020279	6258	lig	-1.42772	5.6083	1.43715	0.259084	1	non-R21G03	R21G03	4	3
FBgn0015614	2061	CanB2	-0.323845	8.58	1.4358	0.259294	1	non-R21G03	R21G03	4	3
FBgn0023516	2230	Pex5	-2.43759	3.89464	1.43448	0.259499	1	non-R21G03	R21G03	4	3
FBgn0034392	1896	MFS15	2.02003	4.49196	1.43385	0.259596	1	non-R21G03	R21G03	4	3
FBgn0285892	5951	tea	-2.09819	5.66378	1.43298	0.259733	1	non-R21G03	R21G03	4	3
FBgn0027279	9476	l(1)G0196	-0.647002	6.74265	1.43244	0.259815	1	non-R21G03	R21G03	4	3
FBgn0034566	3072	CG9313	-3.49168	0.644516	1.43113	0.26002	1	non-R21G03	R21G03	4	3
FBgn0032398	1882	CG6766	0.326171	8.94036	1.43108	0.260027	1	non-R21G03	R21G03	4	3
FBgn0250785	2867	vari	0.850723	6.14411	1.43009	0.260181	1	non-R21G03	R21G03	4	3
FBgn0037310	785	Tim17b1	3.47704	-0.965642	1.42966	0.260249	1	non-R21G03	R21G03	4	3
FBgn0063670	1686	CG40228	0.889804	5.842	1.42935	0.260297	1	non-R21G03	R21G03	4	3
FBgn0035244	2743	ABCB7	-1.4159	5.73379	1.42923	0.260316	1	non-R21G03	R21G03	4	3
FBgn0039172	1694	Spase22-23	0.786787	6.1741	1.42713	0.260643	1	non-R21G03	R21G03	4	3
FBgn0041150	4630	hoe1	-2.98957	4.43693	1.42643	0.260753	1	non-R21G03	R21G03	4	3
FBgn0000562	4515	egl	1.72527	4.371	1.42633	0.260769	1	non-R21G03	R21G03	4	3
FBgn0264823	718	asRNA:CR44031	2.68351	-0.662885	1.4259	0.260835	1	non-R21G03	R21G03	4	3
FBgn0000116	3504	Argk	-0.259973	12.3969	1.42539	0.260916	1	non-R21G03	R21G03	4	3
FBgn0033017	1241	CG10465	0.464125	7.87281	1.42465	0.261031	1	non-R21G03	R21G03	4	3
FBgn0032406	1035	CG14947	3.39681	1.95835	1.42276	0.261327	1	non-R21G03	R21G03	4	3
FBgn0263593	5511	Lpin	-0.767285	6.38896	1.42063	0.26166	1	non-R21G03	R21G03	4	3
FBgn0259735	10530	mtgo	-0.802531	5.97749	1.41938	0.261858	1	non-R21G03	R21G03	4	3
FBgn0264953	10908	Piezo	-1.91734	6.04149	1.41694	0.262241	1	non-R21G03	R21G03	4	3
FBgn0034634	2179	CG10494	-2.38694	4.21897	1.41607	0.262378	1	non-R21G03	R21G03	4	3
FBgn0267171	783	asRNA:CR45611	-3.22834	-1.62429	1.41512	0.262529	1	non-R21G03	R21G03	4	3
FBgn0039266	2533	CG11791	-2.49733	3.71842	1.41469	0.262597	1	non-R21G03	R21G03	4	3
FBgn0037933	1123	Ho	0.56134	7.11253	1.41254	0.262935	1	non-R21G03	R21G03	4	3
FBgn0262736	3077	Vha16-1	0.584264	11.3727	1.4099	0.263354	1	non-R21G03	R21G03	4	3
FBgn0024315	3282	Picot	-3.22907	4.95962	1.40886	0.263519	1	non-R21G03	R21G03	4	3
FBgn0039175	1960	beta-PheRS	-2.06821	5.21492	1.40826	0.263614	1	non-R21G03	R21G03	4	3
FBgn0035538	4291	DopEcR	0.318445	9.0297	1.40812	0.263635	1	non-R21G03	R21G03	4	3
FBgn0286781	2458	cass	-0.36982	8.85484	1.40764	0.263712	1	non-R21G03	R21G03	4	3
FBgn0053199	1523	CG33199	0.725262	6.15343	1.40613	0.263952	1	non-R21G03	R21G03	4	3
FBgn0024291	3809	Sirt1	-1.07083	5.63326	1.4059	0.263988	1	non-R21G03	R21G03	4	3
FBgn0086442	4362	mib2	-0.851515	6.56217	1.40497	0.264136	1	non-R21G03	R21G03	4	3
FBgn0025549	2344	unc-119	0.646118	8.15175	1.40485	0.264154	1	non-R21G03	R21G03	4	3
FBgn0263706	12257	CG43658	1.6865	4.26023	1.40443	0.264222	1	non-R21G03	R21G03	4	3
FBgn0087008	9155	e(y)3	-2.48072	4.46255	1.40116	0.264743	1	non-R21G03	R21G03	4	3
FBgn0020304	4423	drongo	-0.682183	6.18609	1.39725	0.265367	1	non-R21G03	R21G03	4	3
FBgn0284421	2048	Psn	0.724617	6.31462	1.39621	0.265534	1	non-R21G03	R21G03	4	3
FBgn0010235	2065	Klc	-0.467299	7.37989	1.39606	0.265559	1	non-R21G03	R21G03	4	3
FBgn0267487	6069	Ptp61F	1.98002	4.51287	1.39243	0.266141	1	non-R21G03	R21G03	4	3
FBgn0011592	6320	fra	1.42925	4.40504	1.39007	0.266521	1	non-R21G03	R21G03	4	3
FBgn0030673	1611	CG15601	-1.16367	5.03136	1.39001	0.266531	1	non-R21G03	R21G03	4	3
FBgn0040773	853	COX7C	1.07231	6.25467	1.38685	0.26704	1	non-R21G03	R21G03	4	3
FBgn0085376	6905	CG34347	2.55415	3.36834	1.38664	0.267075	1	non-R21G03	R21G03	4	3
FBgn0264002	2918	MsR2	-4.14717	2.27115	1.38413	0.267481	1	non-R21G03	R21G03	4	3
FBgn0052529	13107	Hers	0.535266	7.44667	1.38302	0.26766	1	non-R21G03	R21G03	4	3
FBgn0015781	1168	P5cr	0.54069	7.37649	1.38245	0.267752	1	non-R21G03	R21G03	4	3
FBgn0267337	6273	rn	1.17177	5.22061	1.38129	0.267941	1	non-R21G03	R21G03	4	3
FBgn0051665	5666	wry	-0.653771	8.69599	1.38035	0.268093	1	non-R21G03	R21G03	4	3
FBgn0025680	1896	cry	-4.02574	0.925037	1.37978	0.268185	1	non-R21G03	R21G03	4	3
FBgn0032488	1721	CG16812	-1.58677	5.21443	1.37878	0.268348	1	non-R21G03	R21G03	4	3
FBgn0030990	2893	CG7556	-1.51009	5.13228	1.37668	0.26869	1	non-R21G03	R21G03	4	3
FBgn0053310	2632	CG33310	-3.51807	-0.0759579	1.37494	0.268973	1	non-R21G03	R21G03	4	3
FBgn0086134	920	Prosalpha2	0.604909	6.67581	1.37467	0.269017	1	non-R21G03	R21G03	4	3
FBgn0035815	2837	Snmp2	-4.12459	0.893891	1.37302	0.269287	1	non-R21G03	R21G03	4	3
FBgn0035528	858	CG15012	0.641079	7.30115	1.37282	0.269319	1	non-R21G03	R21G03	4	3
FBgn0032363	7385	Dlg5	-2.54691	4.35698	1.37214	0.269431	1	non-R21G03	R21G03	4	3
FBgn0000036	11027	nAChRalpha1	0.386033	8.6594	1.37194	0.269464	1	non-R21G03	R21G03	4	3
FBgn0003231	2395	ref(2)P	0.410045	8.32147	1.37117	0.269589	1	non-R21G03	R21G03	4	3
FBgn0003008	823	or	0.725411	6.21357	1.37116	0.269592	1	non-R21G03	R21G03	4	3
FBgn0010808	940	Chchd3	0.650543	7.71704	1.36942	0.269876	1	non-R21G03	R21G03	4	3
FBgn0000109	1021	Aprt	2.90922	1.0082	1.36858	0.270014	1	non-R21G03	R21G03	4	3
FBgn0031081	4851	Nep3	-0.904117	6.78424	1.36818	0.27008	1	non-R21G03	R21G03	4	3
FBgn0033582	1433	CG9084	2.9074	2.1262	1.3672	0.270241	1	non-R21G03	R21G03	4	3
FBgn0031610	1411	CG15436	-4.12137	3.43443	1.36585	0.270463	1	non-R21G03	R21G03	4	3
FBgn0034286	3283	dpr13	-0.607446	7.97109	1.36489	0.27062	1	non-R21G03	R21G03	4	3
FBgn0264598	14169	PsGEF	0.502459	7.02503	1.36384	0.270793	1	non-R21G03	R21G03	4	3
FBgn0039348	2476	Npl4	-0.770181	6.67118	1.36269	0.270983	1	non-R21G03	R21G03	4	3
FBgn0033673	2978	CG8298	-0.50511	7.85803	1.36004	0.271421	1	non-R21G03	R21G03	4	3
FBgn0266737	856	asRNA:CR45210	-3.35426	0.0673095	1.35793	0.27177	1	non-R21G03	R21G03	4	3
FBgn0038926	2087	CG13409	0.465097	7.87878	1.3547	0.272304	1	non-R21G03	R21G03	4	3
FBgn0002638	2365	Rcc1	-1.26026	5.35567	1.35315	0.272562	1	non-R21G03	R21G03	4	3
FBgn0032298	1535	CG6724	-1.92871	4.97711	1.35242	0.272683	1	non-R21G03	R21G03	4	3
FBgn0000567	9332	Eip74EF	-1.4216	5.04098	1.35216	0.272727	1	non-R21G03	R21G03	4	3
FBgn0000667	5272	Actn	-1.73866	4.59564	1.3496	0.273153	1	non-R21G03	R21G03	4	3
FBgn0028689	1945	Rpn6	-0.571661	7.3301	1.34923	0.273215	1	non-R21G03	R21G03	4	3
FBgn0030420	2970	CG12717	-1.97686	5.19422	1.34874	0.273296	1	non-R21G03	R21G03	4	3
FBgn0037885	880	CG17721	2.955	1.88258	1.34828	0.273372	1	non-R21G03	R21G03	4	3
FBgn0262877	774	CG43232	2.99078	-1.86674	1.34794	0.27343	1	non-R21G03	R21G03	4	3
FBgn0031814	3700	retm	-0.512328	6.90573	1.34774	0.273463	1	non-R21G03	R21G03	4	3
FBgn0005198	5795	gig	2.89087	3.08709	1.34746	0.27351	1	non-R21G03	R21G03	4	3
FBgn0037648	1733	CG11975	0.488782	7.57862	1.34731	0.273535	1	non-R21G03	R21G03	4	3
FBgn0052204	2989	CG32204	-1.26751	5.1882	1.34662	0.27365	1	non-R21G03	R21G03	4	3
FBgn0024179	4217	wit	-2.06932	4.68505	1.34499	0.273922	1	non-R21G03	R21G03	4	3
FBgn0034405	1926	Jheh2	-4.11079	1.70142	1.34494	0.273932	1	non-R21G03	R21G03	4	3
FBgn0052262	1051	CG32262	-0.742366	6.0058	1.34275	0.274298	1	non-R21G03	R21G03	4	3
FBgn0262874	419	CG43229	2.70244	1.67612	1.34172	0.27447	1	non-R21G03	R21G03	4	3
FBgn0000395	4329	cv-2	-3.84061	1.70283	1.34087	0.274614	1	non-R21G03	R21G03	4	3
FBgn0001250	6011	if	-3.39757	1.20264	1.33989	0.274778	1	non-R21G03	R21G03	4	3
FBgn0267763	535	lncRNA:CR46094	-3.85635	1.36801	1.33987	0.274781	1	non-R21G03	R21G03	4	3
FBgn0012058	3713	Cdc27	-1.60434	6.50998	1.33921	0.274893	1	non-R21G03	R21G03	4	3
FBgn0050035	3375	Tret1-1	-3.08641	3.65775	1.33901	0.274927	1	non-R21G03	R21G03	4	3
FBgn0039858	6143	CycG	-0.276062	10.2568	1.33872	0.274975	1	non-R21G03	R21G03	4	3
FBgn0037106	1543	CG11307	-0.861625	5.87815	1.3382	0.275063	1	non-R21G03	R21G03	4	3
FBgn0086676	3656	spin	2.52506	4.06943	1.33719	0.275233	1	non-R21G03	R21G03	4	3
FBgn0033540	2538	Elp2	2.46177	4.49706	1.33645	0.275357	1	non-R21G03	R21G03	4	3
FBgn0026428	5251	HDAC6	-2.65372	4.19111	1.33564	0.275493	1	non-R21G03	R21G03	4	3
FBgn0085241	358	CG34212	2.62209	-1.68328	1.33503	0.275596	1	non-R21G03	R21G03	4	3
FBgn0000416	3527	Sap-r	-0.450206	8.17784	1.33159	0.276178	1	non-R21G03	R21G03	4	3
FBgn0040571	3938	CG17193	-0.714671	6.29903	1.33077	0.276317	1	non-R21G03	R21G03	4	3
FBgn0039617	3105	DIP-gamma	-1.0517	6.43422	1.33024	0.276407	1	non-R21G03	R21G03	4	3
FBgn0083228	4508	Frq2	1.07427	5.31666	1.3298	0.276482	1	non-R21G03	R21G03	4	3
FBgn0031231	903	mRpL10	0.665414	6.50478	1.32958	0.276519	1	non-R21G03	R21G03	4	3
FBgn0005322	1719	nmd	-0.831081	6.80398	1.32929	0.276569	1	non-R21G03	R21G03	4	3
FBgn0030812	5734	wcy	0.743173	5.89501	1.32902	0.276613	1	non-R21G03	R21G03	4	3
FBgn0031099	1666	CG17065	-0.666311	6.17944	1.32849	0.276704	1	non-R21G03	R21G03	4	3
FBgn0038418	3276	pad	-2.74591	5.00783	1.32819	0.276755	1	non-R21G03	R21G03	4	3
FBgn0004903	3286	Rb97D	-0.518232	7.31508	1.32756	0.276862	1	non-R21G03	R21G03	4	3
FBgn0004514	3682	Oct-TyrR	1.98743	3.91113	1.32656	0.277032	1	non-R21G03	R21G03	4	3
FBgn0283469	2411	Vps4	-0.661161	7.57521	1.32639	0.27706	1	non-R21G03	R21G03	4	3
FBgn0040297	9080	Nhe2	-0.648291	7.19386	1.32333	0.277581	1	non-R21G03	R21G03	4	3
FBgn0037329	1675	POLDIP2	-0.523485	6.66246	1.32316	0.27761	1	non-R21G03	R21G03	4	3
FBgn0035833	3722	CG7565	0.810033	6.68638	1.32116	0.277952	1	non-R21G03	R21G03	4	3
FBgn0261245	2271	sing	2.78225	0.128021	1.32063	0.278043	1	non-R21G03	R21G03	4	3
FBgn0033194	10480	Vps13	-1.75226	4.19198	1.31708	0.278651	1	non-R21G03	R21G03	4	3
FBgn0033210	1001	U2A	3.2338	2.64702	1.31674	0.278709	1	non-R21G03	R21G03	4	3
FBgn0037326	4885	CG14669	0.556527	6.94723	1.31596	0.278842	1	non-R21G03	R21G03	4	3
FBgn0020309	7421	crol	0.674105	6.13437	1.31535	0.278948	1	non-R21G03	R21G03	4	3
FBgn0262125	2822	Sec23	-0.566397	6.87037	1.31446	0.2791	1	non-R21G03	R21G03	4	3
FBgn0265974	7027	ttv	-0.51257	7.22577	1.31353	0.279259	1	non-R21G03	R21G03	4	3
FBgn0039112	894	SdhD	0.664359	8.82977	1.31202	0.279519	1	non-R21G03	R21G03	4	3
FBgn0020620	5164	RN-tre	-0.790576	6.59816	1.31144	0.279619	1	non-R21G03	R21G03	4	3
FBgn0052380	2591	SMSr	-0.738636	6.46195	1.30992	0.279881	1	non-R21G03	R21G03	4	3
FBgn0023091	3295	dimm	3.38034	1.71575	1.30931	0.279987	1	non-R21G03	R21G03	4	3
FBgn0026196	1813	nop5	2.58217	3.99671	1.3069	0.280403	1	non-R21G03	R21G03	4	3
FBgn0265193	1349	Atf-2	-2.4699	4.58821	1.30673	0.280432	1	non-R21G03	R21G03	4	3
FBgn0031808	2154	Nepl5	-3.54884	2.45987	1.30454	0.280812	1	non-R21G03	R21G03	4	3
FBgn0035906	1743	GstO2	0.772536	6.36244	1.3039	0.280924	1	non-R21G03	R21G03	4	3
FBgn0040528	1542	CG15864	-3.40336	2.61895	1.30283	0.281108	1	non-R21G03	R21G03	4	3
FBgn0033773	1340	Mos	-4.16436	2.59876	1.30275	0.281123	1	non-R21G03	R21G03	4	3
FBgn0021856	1055	l(2)k14505	0.505633	7.0175	1.3023	0.281201	1	non-R21G03	R21G03	4	3
FBgn0037935	2886	CG6834	-3.82078	2.53342	1.30101	0.281425	1	non-R21G03	R21G03	4	3
FBgn0019982	1259	Gs1l	-0.581233	7.42781	1.3009	0.281444	1	non-R21G03	R21G03	4	3
FBgn0032151	7779	nAChRalpha6	-0.401294	9.09271	1.30072	0.281475	1	non-R21G03	R21G03	4	3
FBgn0064766	3255	CG7600	1.6887	5.23109	1.30023	0.281561	1	non-R21G03	R21G03	4	3
FBgn0004436	2166	Ubc6	0.349355	8.5616	1.29791	0.281964	1	non-R21G03	R21G03	4	3
FBgn0268063	4108	ltl	-2.98576	-1.98687	1.29681	0.282155	1	non-R21G03	R21G03	4	3
FBgn0032350	1284	CG6287	-3.48987	2.02449	1.29596	0.282304	1	non-R21G03	R21G03	4	3
FBgn0261461	7478	RhoGAP18B	-3.79997	0.501982	1.29549	0.282386	1	non-R21G03	R21G03	4	3
FBgn0003002	2939	opa	3.58105	2.42962	1.29385	0.282674	1	non-R21G03	R21G03	4	3
FBgn0037875	2003	ZnT86D	-1.88263	5.43508	1.29375	0.28269	1	non-R21G03	R21G03	4	3
FBgn0086674	6230	Tpst	0.593807	6.29728	1.29314	0.282797	1	non-R21G03	R21G03	4	3
FBgn0028980	1657	tant	-1.7223	6.38996	1.29181	0.283031	1	non-R21G03	R21G03	4	3
FBgn0035719	2669	tow	-0.530597	7.47359	1.28866	0.283584	1	non-R21G03	R21G03	4	3
FBgn0265164	291	lncRNA:CR44233	3.30476	-0.886084	1.28847	0.283617	1	non-R21G03	R21G03	4	3
FBgn0027932	3972	Akap200	-0.59715	6.38224	1.28736	0.283812	1	non-R21G03	R21G03	4	3
FBgn0030776	895	CG4653	2.9984	0.747059	1.28709	0.283859	1	non-R21G03	R21G03	4	3
FBgn0034532	1917	CG13436	-4.47528	3.27695	1.28707	0.283863	1	non-R21G03	R21G03	4	3
FBgn0030612	1872	CG5599	2.82662	3.15515	1.28499	0.284229	1	non-R21G03	R21G03	4	3
FBgn0040765	8785	luna	0.950119	5.62631	1.28467	0.284285	1	non-R21G03	R21G03	4	3
FBgn0024232	7033	gprs	-0.830399	5.91457	1.28396	0.284411	1	non-R21G03	R21G03	4	3
FBgn0266253	349	lncRNA:CR44948	-3.43486	0.85552	1.28327	0.284533	1	non-R21G03	R21G03	4	3
FBgn0015283	1422	Rpn10	-0.431043	7.60407	1.28097	0.284939	1	non-R21G03	R21G03	4	3
FBgn0026404	2015	Dronc	2.39218	3.04266	1.27767	0.285523	1	non-R21G03	R21G03	4	3
FBgn0001168	2335	h	-3.95305	1.74809	1.27493	0.28601	1	non-R21G03	R21G03	4	3
FBgn0259878	3561	Fs	3.0784	3.32661	1.27355	0.286256	1	non-R21G03	R21G03	4	3
FBgn0015754	3459	Lis-1	-0.410379	10.6865	1.27331	0.286299	1	non-R21G03	R21G03	4	3
FBgn0003396	10997	shn	-1.24505	5.39535	1.27298	0.286358	1	non-R21G03	R21G03	4	3
FBgn0264602	995	lncRNA:CR43951	2.75737	3.06293	1.272	0.286532	1	non-R21G03	R21G03	4	3
FBgn0013799	3698	Deaf1	-0.621587	7.4307	1.27179	0.286569	1	non-R21G03	R21G03	4	3
FBgn0034432	2274	CG7461	-2.25381	3.93495	1.2706	0.286783	1	non-R21G03	R21G03	4	3
FBgn0035122	1092	mRpL17	1.09656	6.04203	1.27035	0.286827	1	non-R21G03	R21G03	4	3
FBgn0005278	3559	Sam-S	0.412898	9.36571	1.26919	0.287033	1	non-R21G03	R21G03	4	3
FBgn0003334	4069	Scm	-1.91419	5.72502	1.26762	0.287314	1	non-R21G03	R21G03	4	3
FBgn0283500	2496	Sac1	-0.558512	6.41879	1.26723	0.287384	1	non-R21G03	R21G03	4	3
FBgn0051211	2927	CG31211	-1.30911	5.03645	1.26619	0.287571	1	non-R21G03	R21G03	4	3
FBgn0261573	5742	CoRest	-0.917044	5.83	1.26596	0.287611	1	non-R21G03	R21G03	4	3
FBgn0020312	3572	Tmtc3	2.2983	5.0362	1.26448	0.287877	1	non-R21G03	R21G03	4	3
FBgn0027339	14271	jim	-0.329937	10.0249	1.26388	0.287985	1	non-R21G03	R21G03	4	3
FBgn0083968	535	CG34132	1.4271	4.54829	1.26355	0.288044	1	non-R21G03	R21G03	4	3
FBgn0027951	5326	MTA1-like	-0.968741	5.42351	1.26346	0.28806	1	non-R21G03	R21G03	4	3
FBgn0029088	4884	disp	-1.14813	6.26172	1.26341	0.288069	1	non-R21G03	R21G03	4	3
FBgn0262733	5200	Src64B	-0.737084	6.34951	1.26327	0.288094	1	non-R21G03	R21G03	4	3
FBgn0050044	2184	s-cup	3.18801	1.76455	1.26286	0.288167	1	non-R21G03	R21G03	4	3
FBgn0015582	1681	dare	-1.9013	4.77804	1.26202	0.28832	1	non-R21G03	R21G03	4	3
FBgn0261064	1846	Rbsn-5	-0.799135	6.1144	1.26192	0.288338	1	non-R21G03	R21G03	4	3
FBgn0038269	3233	Rrp6	-2.53418	5.21527	1.26113	0.28848	1	non-R21G03	R21G03	4	3
FBgn0283657	11568	Tlk	0.527124	7.31653	1.26092	0.288518	1	non-R21G03	R21G03	4	3
FBgn0011701	2996	repo	-3.63675	2.01738	1.2598	0.288719	1	non-R21G03	R21G03	4	3
FBgn0038772	1419	mdlc	-2.90651	4.02856	1.25748	0.289138	1	non-R21G03	R21G03	4	3
FBgn0035026	3413	Fcp1	0.856102	6.29924	1.2571	0.289207	1	non-R21G03	R21G03	4	3
FBgn0039977	1307	CG17454	0.495873	7.02334	1.257	0.289225	1	non-R21G03	R21G03	4	3
FBgn0023513	3419	CG14803	-3.85564	-0.298793	1.25684	0.289253	1	non-R21G03	R21G03	4	3
FBgn0039338	4688	XNP	0.797142	6.31434	1.25627	0.289357	1	non-R21G03	R21G03	4	3
FBgn0038140	2752	PK2-R1	2.54539	3.72666	1.25595	0.289415	1	non-R21G03	R21G03	4	3
FBgn0038828	1362	CG17270	0.592615	6.90361	1.25565	0.289468	1	non-R21G03	R21G03	4	3
FBgn0030158	666	CG9686	-1.78655	5.34715	1.25543	0.289509	1	non-R21G03	R21G03	4	3
FBgn0031287	1310	CG4291	-2.17254	4.497	1.25488	0.289609	1	non-R21G03	R21G03	4	3
FBgn0266917	2558	Sf3a1	-2.3989	4.36843	1.25465	0.28965	1	non-R21G03	R21G03	4	3
FBgn0261276	3968	Opa1	-0.567254	6.97151	1.2545	0.289676	1	non-R21G03	R21G03	4	3
FBgn0263782	3818	Hmgcr	-1.6677	3.95808	1.25353	0.289853	1	non-R21G03	R21G03	4	3
FBgn0000212	5597	brm	-0.874797	5.84279	1.2533	0.289894	1	non-R21G03	R21G03	4	3
FBgn0032269	1873	w-cup	3.04733	0.251676	1.25301	0.289947	1	non-R21G03	R21G03	4	3
FBgn0262010	471	CG42828	2.68387	-0.145036	1.25111	0.290292	1	non-R21G03	R21G03	4	3
FBgn0034008	1204	CG8152	-1.6987	4.52405	1.2506	0.290385	1	non-R21G03	R21G03	4	3
FBgn0031657	1153	CG3756	-0.937373	5.65811	1.25004	0.290486	1	non-R21G03	R21G03	4	3
FBgn0039737	1910	CG7920	-0.353074	8.59945	1.24946	0.290591	1	non-R21G03	R21G03	4	3
FBgn0038042	1194	Scgbeta	-0.467191	7.29585	1.24934	0.290614	1	non-R21G03	R21G03	4	3
FBgn0286203	6490	stw	1.96166	3.6184	1.24908	0.290661	1	non-R21G03	R21G03	4	3
FBgn0250754	10901	CG42232	-1.40845	5.44338	1.24777	0.290899	1	non-R21G03	R21G03	4	3
FBgn0037998	4839	Cog1	-2.77826	3.90589	1.24741	0.290964	1	non-R21G03	R21G03	4	3
FBgn0052218	1176	lncRNA:CR32218	-2.76237	0.396955	1.2474	0.290966	1	non-R21G03	R21G03	4	3
FBgn0010406	1663	RNaseX25	-0.629684	6.49603	1.24642	0.291145	1	non-R21G03	R21G03	4	3
FBgn0003279	1400	RpL4	0.813285	7.65035	1.24338	0.291701	1	non-R21G03	R21G03	4	3
FBgn0031077	5361	THADA	3.42023	2.774	1.24264	0.291835	1	non-R21G03	R21G03	4	3
FBgn0035625	8461	Blimp-1	0.914528	6.13531	1.24258	0.291846	1	non-R21G03	R21G03	4	3
FBgn0001186	4139	Hex-A	0.28893	10.1542	1.24079	0.292175	1	non-R21G03	R21G03	4	3
FBgn0032079	3002	CG31886	-2.75647	4.57979	1.23973	0.292369	1	non-R21G03	R21G03	4	3
FBgn0261991	577	CG42809	-4.03233	0.973088	1.23899	0.292505	1	non-R21G03	R21G03	4	3
FBgn0011586	1687	e(r)	0.777599	6.10724	1.23876	0.292547	1	non-R21G03	R21G03	4	3
FBgn0265584	518	lncRNA:CR44411	2.82226	2.82614	1.23807	0.292673	1	non-R21G03	R21G03	4	3
FBgn0264848	1464	vih	-0.614894	6.46032	1.2367	0.292926	1	non-R21G03	R21G03	4	3
FBgn0031773	2285	Fbw5	-2.71047	4.0216	1.23606	0.293044	1	non-R21G03	R21G03	4	3
FBgn0033547	1200	CG12935	1.11767	5.05539	1.23589	0.293074	1	non-R21G03	R21G03	4	3
FBgn0259704	1498	Nsun5	-1.8465	4.96909	1.23462	0.293309	1	non-R21G03	R21G03	4	3
FBgn0032188	1389	CG13137	3.12467	-0.171519	1.23455	0.293322	1	non-R21G03	R21G03	4	3
FBgn0266389	560	lncRNA:CR45029	2.74625	0.650739	1.23404	0.293416	1	non-R21G03	R21G03	4	3
FBgn0003891	8830	tud	0.633317	6.65068	1.23311	0.293587	1	non-R21G03	R21G03	4	3
FBgn0002723	5088	Met	-0.926337	6.19243	1.23304	0.2936	1	non-R21G03	R21G03	4	3
FBgn0003559	3014	su(f)	-0.673871	6.78296	1.23141	0.293901	1	non-R21G03	R21G03	4	3
FBgn0003495	2364	spz	2.82136	3.09294	1.2284	0.294459	1	non-R21G03	R21G03	4	3
FBgn0014411	2543	Vps26	0.538953	6.70659	1.22834	0.29447	1	non-R21G03	R21G03	4	3
FBgn0026150	2190	ApepP	2.15395	4.25255	1.22751	0.294623	1	non-R21G03	R21G03	4	3
FBgn0261397	6502	didum	-0.710305	6.16063	1.22652	0.294808	1	non-R21G03	R21G03	4	3
FBgn0030581	3702	CG14408	0.618315	6.58699	1.22549	0.294998	1	non-R21G03	R21G03	4	3
FBgn0026252	3979	msk	-1.72747	5.93273	1.22425	0.29523	1	non-R21G03	R21G03	4	3
FBgn0039731	1507	Sas-6	-3.95503	2.7213	1.22194	0.295659	1	non-R21G03	R21G03	4	3
FBgn0032974	4096	CG3651	-1.12569	5.50561	1.22175	0.295694	1	non-R21G03	R21G03	4	3
FBgn0039531	1375	CG5611	-0.894014	5.46017	1.2216	0.295723	1	non-R21G03	R21G03	4	3
FBgn0038679	6526	CG6040	-3.35314	2.53698	1.21984	0.296051	1	non-R21G03	R21G03	4	3
FBgn0024250	3194	brk	1.72698	3.72316	1.21976	0.296066	1	non-R21G03	R21G03	4	3
FBgn0040793	417	CG7630	0.960668	7.9706	1.2187	0.296265	1	non-R21G03	R21G03	4	3
FBgn0263911	513	COX8	1.00837	7.11704	1.21682	0.296617	1	non-R21G03	R21G03	4	3
FBgn0052944	3175	CG32944	0.741973	6.07621	1.21681	0.296619	1	non-R21G03	R21G03	4	3
FBgn0035896	1740	CG6983	-0.471844	7.16776	1.21634	0.296706	1	non-R21G03	R21G03	4	3
FBgn0266256	1334	lncRNA:CR44951	2.9686	1.80346	1.21614	0.296743	1	non-R21G03	R21G03	4	3
FBgn0010504	2633	kermit	-2.69724	3.14413	1.20992	0.297913	1	non-R21G03	R21G03	4	3
FBgn0043005	2177	prt	-3.80142	1.26983	1.20785	0.298303	1	non-R21G03	R21G03	4	3
FBgn0022935	3233	D19A	-2.54464	4.76437	1.20757	0.298356	1	non-R21G03	R21G03	4	3
FBgn0029941	4847	CG1677	0.850256	5.80116	1.20754	0.298361	1	non-R21G03	R21G03	4	3
FBgn0263481	161	snoRNA:lola-b	-2.53239	-1.02825	1.20741	0.298387	1	non-R21G03	R21G03	4	3
FBgn0034176	1547	ste24a	1.14654	6.28197	1.2074	0.298388	1	non-R21G03	R21G03	4	3
FBgn0250826	497	CG34160	-3.71193	0.876523	1.20521	0.298802	1	non-R21G03	R21G03	4	3
FBgn0001226	1632	Hsp27	-0.902519	7.32752	1.20474	0.298891	1	non-R21G03	R21G03	4	3
FBgn0037016	2532	CG13252	-3.55332	1.05667	1.20423	0.298988	1	non-R21G03	R21G03	4	3
FBgn0029134	1139	Prosbeta5	-0.418225	7.82391	1.20404	0.299024	1	non-R21G03	R21G03	4	3
FBgn0000037	5425	mAChR-A	-0.544423	6.69399	1.20309	0.299204	1	non-R21G03	R21G03	4	3
FBgn0034197	1637	Cda9	2.93313	3.5825	1.20302	0.299217	1	non-R21G03	R21G03	4	3
FBgn0052190	2203	NUCB1	-0.382075	7.77844	1.19882	0.300015	1	non-R21G03	R21G03	4	3
FBgn0040532	774	CG8369	-2.81683	2.49598	1.19854	0.300068	1	non-R21G03	R21G03	4	3
FBgn0013749	930	Arf102F	0.52759	8.11697	1.19773	0.300222	1	non-R21G03	R21G03	4	3
FBgn0037937	836	Fer3	-3.06714	2.09295	1.19712	0.300339	1	non-R21G03	R21G03	4	3
FBgn0038300	2086	Mau2	-3.244	4.30507	1.19664	0.30043	1	non-R21G03	R21G03	4	3
FBgn0031456	3586	Tnpo-SR	2.31574	3.74832	1.19641	0.300474	1	non-R21G03	R21G03	4	3
FBgn0030766	5083	mthl1	-2.94958	4.15039	1.19604	0.300544	1	non-R21G03	R21G03	4	3
FBgn0264443	3707	CG43861	-1.67164	4.09437	1.19585	0.300581	1	non-R21G03	R21G03	4	3
FBgn0259145	8101	CG42260	-0.555716	6.68566	1.19379	0.300975	1	non-R21G03	R21G03	4	3
FBgn0037606	2796	CG8032	0.580886	6.47962	1.19364	0.301003	1	non-R21G03	R21G03	4	3
FBgn0266521	3792	stai	0.322377	9.88663	1.19355	0.301021	1	non-R21G03	R21G03	4	3
FBgn0034245	561	UQCR-6.4	1.14214	5.34848	1.19172	0.301372	1	non-R21G03	R21G03	4	3
FBgn0263487	139	scaRNA:PsiU5-44	-2.90368	0.251918	1.18913	0.301868	1	non-R21G03	R21G03	4	3
FBgn0025777	3066	homer	1.53523	6.1871	1.18881	0.301928	1	non-R21G03	R21G03	4	3
FBgn0024360	2444	MTPAP	2.72786	3.64016	1.18747	0.302186	1	non-R21G03	R21G03	4	3
FBgn0259923	3370	Sep4	-0.496561	7.93025	1.1874	0.302201	1	non-R21G03	R21G03	4	3
FBgn0027081	2896	ThrRS	-0.529144	7.50139	1.18706	0.302267	1	non-R21G03	R21G03	4	3
FBgn0035402	2797	Usp5	-2.05102	4.54175	1.18684	0.302308	1	non-R21G03	R21G03	4	3
FBgn0029943	1418	Atg5	1.67895	5.40716	1.18626	0.30242	1	non-R21G03	R21G03	4	3
FBgn0263492	2901	asRNA:CR43481	3.25213	1.44575	1.18546	0.302574	1	non-R21G03	R21G03	4	3
FBgn0263873	14459	sick	-1.38735	4.74518	1.18538	0.302589	1	non-R21G03	R21G03	4	3
FBgn0266621	708	lncRNA:CR45128	2.69605	-1.42194	1.18456	0.302748	1	non-R21G03	R21G03	4	3
FBgn0004648	8583	svr	0.299384	9.15311	1.18452	0.302756	1	non-R21G03	R21G03	4	3
FBgn0036728	975	UQCR-Q	0.917506	7.69297	1.18369	0.302914	1	non-R21G03	R21G03	4	3
FBgn0026316	999	Ubc10	0.610908	6.71146	1.18259	0.303127	1	non-R21G03	R21G03	4	3
FBgn0032055	1796	Sgp	-3.49215	1.10788	1.18212	0.303219	1	non-R21G03	R21G03	4	3
FBgn0019985	6351	mGluR	0.680496	9.21182	1.18193	0.303256	1	non-R21G03	R21G03	4	3
FBgn0030723	2630	dpr18	0.465133	9.13137	1.18191	0.30326	1	non-R21G03	R21G03	4	3
FBgn0267119	545	lncRNA:CR45559	-3.83613	1.13706	1.18143	0.303352	1	non-R21G03	R21G03	4	3
FBgn0026872	1705	CG14777	-0.649778	6.45833	1.17879	0.303863	1	non-R21G03	R21G03	4	3
FBgn0040319	4402	Gclc	-0.895952	6.48319	1.17859	0.303901	1	non-R21G03	R21G03	4	3
FBgn0030878	1543	CG6769	-0.798035	6.2531	1.17755	0.304103	1	non-R21G03	R21G03	4	3
FBgn0032166	4136	CG4619	1.58474	6.42184	1.17456	0.304685	1	non-R21G03	R21G03	4	3
FBgn0039860	1344	CG1792	2.59149	4.09856	1.17039	0.305498	1	non-R21G03	R21G03	4	3
FBgn0265189	1826	sud1	-2.78722	4.22183	1.17012	0.305552	1	non-R21G03	R21G03	4	3
FBgn0034417	3391	CG15117	-2.71608	4.05422	1.17004	0.305566	1	non-R21G03	R21G03	4	3
FBgn0030660	1903	CG8097	2.56425	3.38663	1.17002	0.305571	1	non-R21G03	R21G03	4	3
FBgn0020887	4098	Su(z)12	-2.83921	2.07807	1.1697	0.305632	1	non-R21G03	R21G03	4	3
FBgn0024314	2867	Plap	-2.02536	4.51165	1.16956	0.305661	1	non-R21G03	R21G03	4	3
FBgn0031265	2310	CG2794	3.22214	0.679852	1.16936	0.305699	1	non-R21G03	R21G03	4	3
FBgn0000152	2575	Axs	2.59907	2.92553	1.16825	0.305917	1	non-R21G03	R21G03	4	3
FBgn0033087	3054	Hsepi	-1.04857	5.43144	1.16822	0.305923	1	non-R21G03	R21G03	4	3
FBgn0261999	5851	Ca-Ma2d	2.27747	3.16764	1.16803	0.305959	1	non-R21G03	R21G03	4	3
FBgn0004865	5878	Eip78C	0.802028	6.12258	1.16723	0.306115	1	non-R21G03	R21G03	4	3
FBgn0085443	11001	spri	1.40518	4.674	1.16659	0.306241	1	non-R21G03	R21G03	4	3
FBgn0027512	5028	CG10254	-1.20991	6.49419	1.16648	0.306264	1	non-R21G03	R21G03	4	3
FBgn0039733	1856	CG11504	-1.80049	5.11871	1.16623	0.306312	1	non-R21G03	R21G03	4	3
FBgn0035094	5096	CG9380	1.39182	4.13247	1.1661	0.306337	1	non-R21G03	R21G03	4	3
FBgn0086350	2168	tef	-2.46607	5.09768	1.16548	0.306459	1	non-R21G03	R21G03	4	3
FBgn0039536	10271	unc80	-1.14499	5.17424	1.16422	0.306707	1	non-R21G03	R21G03	4	3
FBgn0026401	6711	Nipped-B	-0.370848	8.82179	1.16314	0.306918	1	non-R21G03	R21G03	4	3
FBgn0266117	860	asRNA:CR44843	-2.81182	0.120878	1.1623	0.307084	1	non-R21G03	R21G03	4	3
FBgn0250848	1872	26-29-p	-1.01491	7.05286	1.16222	0.3071	1	non-R21G03	R21G03	4	3
FBgn0011259	10190	Sema1a	0.337327	8.19094	1.16054	0.307431	1	non-R21G03	R21G03	4	3
FBgn0005386	7615	ash1	-1.94819	4.57184	1.15982	0.307573	1	non-R21G03	R21G03	4	3
FBgn0030320	3767	CG2247	-1.80387	5.32204	1.15867	0.307799	1	non-R21G03	R21G03	4	3
FBgn0260965	8603	CG42588	-1.02237	5.36486	1.15853	0.307827	1	non-R21G03	R21G03	4	3
FBgn0262116	1160	RNASEK	0.856018	9.35184	1.15792	0.307949	1	non-R21G03	R21G03	4	3
FBgn0037315	2821	Cerk	-1.57236	6.54465	1.15705	0.308121	1	non-R21G03	R21G03	4	3
FBgn0015527	2367	peng	-2.54982	4.61434	1.15599	0.308329	1	non-R21G03	R21G03	4	3
FBgn0030850	3148	stas	0.387347	8.10449	1.15597	0.308335	1	non-R21G03	R21G03	4	3
FBgn0031050	1536	Arp10	-1.57016	6.01914	1.15556	0.308415	1	non-R21G03	R21G03	4	3
FBgn0001087	4404	g	0.694991	6.31042	1.15553	0.308422	1	non-R21G03	R21G03	4	3
FBgn0028331	3493	l(1)G0289	-0.724947	6.54419	1.1555	0.308426	1	non-R21G03	R21G03	4	3
FBgn0030933	1532	CG6470	-3.37178	2.87788	1.15437	0.308651	1	non-R21G03	R21G03	4	3
FBgn0265634	1169	lncRNA:CR44441	2.97695	-0.411242	1.15231	0.309059	1	non-R21G03	R21G03	4	3
FBgn0025724	3066	beta'COP	1.6655	5.42643	1.14939	0.30964	1	non-R21G03	R21G03	4	3
FBgn0014391	450	sun	0.741802	6.65405	1.14858	0.309803	1	non-R21G03	R21G03	4	3
FBgn0030503	1622	Tango2	-2.67629	3.81384	1.14838	0.309843	1	non-R21G03	R21G03	4	3
FBgn0004456	5204	mew	1.86499	4.85879	1.1479	0.309938	1	non-R21G03	R21G03	4	3
FBgn0004575	5803	Syn	0.378897	8.48763	1.147	0.310117	1	non-R21G03	R21G03	4	3
FBgn0002945	5062	nkd	3.06709	2.51212	1.14513	0.310491	1	non-R21G03	R21G03	4	3
FBgn0029881	6721	pigs	0.584035	7.86563	1.14384	0.31075	1	non-R21G03	R21G03	4	3
FBgn0037375	2739	kat-60L1	-0.614273	6.56479	1.14192	0.311133	1	non-R21G03	R21G03	4	3
FBgn0021814	1173	Vps28	0.640886	6.46549	1.14005	0.311508	1	non-R21G03	R21G03	4	3
FBgn0041605	11414	cpx	0.311983	12.8518	1.13939	0.311643	1	non-R21G03	R21G03	4	3
FBgn0035529	863	Fdx2	1.76355	5.04503	1.13847	0.311828	1	non-R21G03	R21G03	4	3
FBgn0264086	2873	CG43755	-3.01319	-1.15946	1.13723	0.312076	1	non-R21G03	R21G03	4	3
FBgn0015615	4020	SMC3	-2.55236	4.40511	1.13606	0.312312	1	non-R21G03	R21G03	4	3
FBgn0261787	4892	brun	1.01655	5.65306	1.1359	0.312344	1	non-R21G03	R21G03	4	3
FBgn0003598	5051	Su(var)3-7	2.44038	4.33876	1.13579	0.312367	1	non-R21G03	R21G03	4	3
FBgn0053504	71	snRNA:U7	-2.9944	-0.225513	1.13258	0.313016	1	non-R21G03	R21G03	4	3
FBgn0039925	4376	Kif3C	0.718	6.36672	1.13238	0.313055	1	non-R21G03	R21G03	4	3
FBgn0033853	3271	CG6145	-0.677561	6.87486	1.13182	0.313169	1	non-R21G03	R21G03	4	3
FBgn0031114	2334	cactin	2.42559	3.61974	1.13064	0.313408	1	non-R21G03	R21G03	4	3
FBgn0030669	991	CG9240	0.859367	5.44924	1.13053	0.313432	1	non-R21G03	R21G03	4	3
FBgn0002524	2991	lace	1.51114	6.52648	1.1305	0.313438	1	non-R21G03	R21G03	4	3
FBgn0033544	2663	CG7220	0.530138	7.20011	1.13007	0.313525	1	non-R21G03	R21G03	4	3
FBgn0036668	5454	Zcchc7	-2.4862	3.64488	1.12955	0.31363	1	non-R21G03	R21G03	4	3
FBgn0033179	1432	p47	0.900393	5.26071	1.12833	0.313878	1	non-R21G03	R21G03	4	3
FBgn0086359	3610	Invadolysin	-0.911872	5.60909	1.12817	0.31391	1	non-R21G03	R21G03	4	3
FBgn0037798	1060	CG12817	-0.682768	6.01973	1.12791	0.313963	1	non-R21G03	R21G03	4	3
FBgn0000581	10946	E(Pc)	0.689355	6.0286	1.12741	0.314065	1	non-R21G03	R21G03	4	3
FBgn0030013	1543	GIIIspla2	0.752804	6.01166	1.12649	0.314252	1	non-R21G03	R21G03	4	3
FBgn0039696	3158	Rnb	-2.51217	4.09384	1.12467	0.314622	1	non-R21G03	R21G03	4	3
FBgn0015737	2360	Hmu	1.45808	6.31329	1.12351	0.314858	1	non-R21G03	R21G03	4	3
FBgn0261703	5809	gce	1.21017	4.73636	1.12242	0.315082	1	non-R21G03	R21G03	4	3
FBgn0085410	3637	TrissinR	-1.93862	5.0268	1.12217	0.315133	1	non-R21G03	R21G03	4	3
FBgn0265342	410	CG44296	-3.72258	1.03305	1.1209	0.315391	1	non-R21G03	R21G03	4	3
FBgn0011710	2026	Sep1	-0.735379	5.89545	1.11993	0.31559	1	non-R21G03	R21G03	4	3
FBgn0067629	1315	CG33332	2.79021	0.962998	1.11722	0.316146	1	non-R21G03	R21G03	4	3
FBgn0035137	4064	CG1233	2.5523	3.21263	1.11692	0.316207	1	non-R21G03	R21G03	4	3
FBgn0260741	1870	CG3281	1.01419	5.47986	1.11639	0.316317	1	non-R21G03	R21G03	4	3
FBgn0017418	4815	ari-1	-0.480115	8.04606	1.11624	0.316348	1	non-R21G03	R21G03	4	3
FBgn0031717	2281	Oscillin	1.57457	4.63165	1.11451	0.316703	1	non-R21G03	R21G03	4	3
FBgn0086758	12618	chinmo	-0.323084	9.19225	1.11426	0.316755	1	non-R21G03	R21G03	4	3
FBgn0264384	1613	lncRNA:CR43836	-3.10816	-0.771312	1.1128	0.317057	1	non-R21G03	R21G03	4	3
FBgn0036934	4746	sNPF-R	-2.25332	5.22646	1.11233	0.317152	1	non-R21G03	R21G03	4	3
FBgn0040397	6593	CG3655	1.01157	4.85375	1.11193	0.317235	1	non-R21G03	R21G03	4	3
FBgn0086662	143	snoRNA:Psi28S-3186	-3.30078	0.780169	1.11169	0.317284	1	non-R21G03	R21G03	4	3
FBgn0031597	1979	CG17612	-2.0428	4.57903	1.1112	0.317386	1	non-R21G03	R21G03	4	3
FBgn0034400	8544	CG15099	1.601	4.99687	1.10932	0.317774	1	non-R21G03	R21G03	4	3
FBgn0035581	14155	Dnah3	-4.09101	3.31907	1.1082	0.318006	1	non-R21G03	R21G03	4	3
FBgn0033140	704	CG12836	3.0227	1.40018	1.10752	0.318147	1	non-R21G03	R21G03	4	3
FBgn0000044	1724	Act57B	-3.22181	0.979384	1.10751	0.318149	1	non-R21G03	R21G03	4	3
FBgn0002780	2287	mod	0.439717	6.92791	1.10556	0.318554	1	non-R21G03	R21G03	4	3
FBgn0028996	6742	onecut	-0.605917	8.17564	1.10539	0.318589	1	non-R21G03	R21G03	4	3
FBgn0261885	10723	osa	0.6734	6.66772	1.10475	0.318721	1	non-R21G03	R21G03	4	3
FBgn0040813	610	Nplp2	-2.92632	-2.01831	1.10356	0.31897	1	non-R21G03	R21G03	4	3
FBgn0036272	2092	Sms	0.47802	7.42311	1.1032	0.319043	1	non-R21G03	R21G03	4	3
FBgn0032748	4507	CG10492	2.78305	2.10201	1.10266	0.319156	1	non-R21G03	R21G03	4	3
FBgn0050291	1655	CG30291	-1.6893	5.45396	1.1016	0.319377	1	non-R21G03	R21G03	4	3
FBgn0287187	1682	mRpS5	0.315696	8.38183	1.10141	0.319415	1	non-R21G03	R21G03	4	3
FBgn0052250	1401	PMP34	0.395813	7.47839	1.10132	0.319435	1	non-R21G03	R21G03	4	3
FBgn0028369	7853	kirre	0.922513	5.21678	1.10122	0.319456	1	non-R21G03	R21G03	4	3
FBgn0011659	2075	Mlh1	-2.7681	3.45877	1.10095	0.319512	1	non-R21G03	R21G03	4	3
FBgn0001142	2396	Gs1	-0.304573	8.0543	1.10009	0.319692	1	non-R21G03	R21G03	4	3
FBgn0037610	1254	CG8043	1.73981	4.69613	1.09849	0.320025	1	non-R21G03	R21G03	4	3
FBgn0266768	582	lncRNA:CR45233	-2.71094	-0.238484	1.09828	0.320069	1	non-R21G03	R21G03	4	3
FBgn0037657	2479	hyx	-2.43804	4.06284	1.09779	0.320172	1	non-R21G03	R21G03	4	3
FBgn0050029	550	CR30029	2.77485	-1.06169	1.0958	0.320589	1	non-R21G03	R21G03	4	3
FBgn0030103	597	Obp8a	-2.96809	1.65512	1.09533	0.320687	1	non-R21G03	R21G03	4	3
FBgn0038809	2813	CG16953	0.401044	7.61	1.09533	0.320687	1	non-R21G03	R21G03	4	3
FBgn0004108	4281	Nrt	-0.616894	6.48312	1.09517	0.32072	1	non-R21G03	R21G03	4	3
FBgn0034389	4898	Mctp	-0.815089	6.0854	1.09424	0.320916	1	non-R21G03	R21G03	4	3
FBgn0010638	792	Sec61beta	0.76681	6.44621	1.09381	0.321007	1	non-R21G03	R21G03	4	3
FBgn0033859	2793	fand	-3.15103	3.96012	1.09371	0.321026	1	non-R21G03	R21G03	4	3
FBgn0260747	1290	Chchd2	0.650635	6.97186	1.09342	0.321087	1	non-R21G03	R21G03	4	3
FBgn0031187	7489	Usp2	-0.364902	7.87097	1.09242	0.321298	1	non-R21G03	R21G03	4	3
FBgn0262117	3382	IntS3	-0.730462	7.29228	1.09233	0.321316	1	non-R21G03	R21G03	4	3
FBgn0260642	7508	Antp	0.325708	8.30669	1.09179	0.32143	1	non-R21G03	R21G03	4	3
FBgn0033108	4817	CG15236	-0.830517	6.53704	1.09027	0.321751	1	non-R21G03	R21G03	4	3
FBgn0024364	2460	CG11417	-2.72475	3.46503	1.09019	0.321767	1	non-R21G03	R21G03	4	3
FBgn0031463	1194	G6P	0.710124	6.23441	1.09018	0.321769	1	non-R21G03	R21G03	4	3
FBgn0039505	784	CG5934	0.870688	5.81216	1.08972	0.321866	1	non-R21G03	R21G03	4	3
FBgn0030655	2342	CG9213	-2.99367	2.48438	1.08743	0.322349	1	non-R21G03	R21G03	4	3
FBgn0004118	4018	nAChRbeta2	0.282272	8.9095	1.08681	0.32248	1	non-R21G03	R21G03	4	3
FBgn0027948	7590	msps	-0.508526	7.09318	1.08622	0.322605	1	non-R21G03	R21G03	4	3
FBgn0030512	4612	Nadsyn	1.02283	5.02647	1.08578	0.322698	1	non-R21G03	R21G03	4	3
FBgn0085446	20162	CG34417	-3.26905	0.551806	1.08537	0.322785	1	non-R21G03	R21G03	4	3
FBgn0053203	3243	CG33203	0.898375	7.44141	1.08484	0.322897	1	non-R21G03	R21G03	4	3
FBgn0283438	3052	CG46280	-0.497075	6.71985	1.08458	0.322953	1	non-R21G03	R21G03	4	3
FBgn0033029	3919	Not3	-0.620433	8.34083	1.08399	0.323077	1	non-R21G03	R21G03	4	3
FBgn0031771	1590	ND-51	-0.308171	8.94781	1.08344	0.323193	1	non-R21G03	R21G03	4	3
FBgn0024944	5533	Oamb	2.09867	4.11232	1.08328	0.323226	1	non-R21G03	R21G03	4	3
FBgn0032586	3043	Tpr2	-0.401264	7.87235	1.08298	0.32329	1	non-R21G03	R21G03	4	3
FBgn0037081	2287	barc	-1.04141	5.50553	1.08227	0.323442	1	non-R21G03	R21G03	4	3
FBgn0030536	1270	CG11068	3.16549	1.05289	1.08194	0.323511	1	non-R21G03	R21G03	4	3
FBgn0031318	3424	CG4887	-0.676443	6.83321	1.07897	0.324142	1	non-R21G03	R21G03	4	3
FBgn0261244	7128	inaE	-0.600721	6.72205	1.07894	0.324149	1	non-R21G03	R21G03	4	3
FBgn0011747	6229	Ank	-0.544975	8.54237	1.07765	0.324424	1	non-R21G03	R21G03	4	3
FBgn0031392	2993	AIF	-1.36261	5.15687	1.07762	0.32443	1	non-R21G03	R21G03	4	3
FBgn0030680	4350	CG8944	-2.37662	4.80133	1.07741	0.324475	1	non-R21G03	R21G03	4	3
FBgn0052062	8305	Rbfox1	0.315962	8.51271	1.07669	0.324629	1	non-R21G03	R21G03	4	3
FBgn0086365	2700	Orct2	-3.58658	2.1137	1.0766	0.324649	1	non-R21G03	R21G03	4	3
FBgn0030222	2914	CG9806	-3.3181	0.0503849	1.07519	0.324949	1	non-R21G03	R21G03	4	3
FBgn0004587	4313	B52	-0.660475	7.18454	1.07499	0.324991	1	non-R21G03	R21G03	4	3
FBgn0004885	5411	tok	-0.787308	6.23696	1.07421	0.325158	1	non-R21G03	R21G03	4	3
FBgn0037810	4875	sle	-1.99179	4.6982	1.07332	0.325348	1	non-R21G03	R21G03	4	3
FBgn0032643	2255	GCS2beta	-1.54175	4.82416	1.07219	0.325591	1	non-R21G03	R21G03	4	3
FBgn0024352	2023	Stip1	-0.736812	6.07903	1.07208	0.325614	1	non-R21G03	R21G03	4	3
FBgn0030187	1938	Ipod	3.0607	0.173608	1.0718	0.325674	1	non-R21G03	R21G03	4	3
FBgn0264089	9618	sli	1.07289	5.27208	1.07053	0.325947	1	non-R21G03	R21G03	4	3
FBgn0051098	1487	CG31098	-0.995623	5.85515	1.0689	0.326297	1	non-R21G03	R21G03	4	3
FBgn0250843	1070	Prosalpha6	0.703317	6.10207	1.0665	0.326813	1	non-R21G03	R21G03	4	3
FBgn0083167	987	Neb-cGP	0.875833	7.04944	1.06621	0.326877	1	non-R21G03	R21G03	4	3
FBgn0003882	2006	tub	-0.564048	6.75858	1.06535	0.327061	1	non-R21G03	R21G03	4	3
FBgn0283535	2926	Vha26	0.209405	11.8515	1.0629	0.327591	1	non-R21G03	R21G03	4	3
FBgn0260655	4347	l(3)76BDm	2.06495	4.48716	1.06138	0.327919	1	non-R21G03	R21G03	4	3
FBgn0033927	1348	CR10102	-2.46013	-2.29485	1.06089	0.328025	1	non-R21G03	R21G03	4	3
FBgn0037240	4742	Cont	2.33478	4.40165	1.05998	0.328224	1	non-R21G03	R21G03	4	3
FBgn0039702	1531	Vps16B	-2.24175	4.20887	1.0591	0.328413	1	non-R21G03	R21G03	4	3
FBgn0261611	6071	CG42700	-0.821829	5.68813	1.05903	0.328428	1	non-R21G03	R21G03	4	3
FBgn0037084	2261	Syx6	0.350148	9.07967	1.05883	0.328473	1	non-R21G03	R21G03	4	3
FBgn0034988	1530	cN-IIIB	-1.61747	5.48334	1.05669	0.328938	1	non-R21G03	R21G03	4	3
FBgn0036505	1772	CG7945	-0.390409	8.16056	1.05592	0.329105	1	non-R21G03	R21G03	4	3
FBgn0039140	3791	Miro	0.574662	6.59583	1.05537	0.329225	1	non-R21G03	R21G03	4	3
FBgn0263994	8126	CG43737	0.317595	7.98735	1.05516	0.32927	1	non-R21G03	R21G03	4	3
FBgn0032811	1156	CG10268	2.38148	3.49616	1.05443	0.329429	1	non-R21G03	R21G03	4	3
FBgn0032484	2703	kek4	1.77731	5.71474	1.05386	0.329553	1	non-R21G03	R21G03	4	3
FBgn0001169	6004	H	-2.33491	2.74852	1.0532	0.329697	1	non-R21G03	R21G03	4	3
FBgn0265767	4412	zyd	-2.41025	4.355	1.05303	0.329734	1	non-R21G03	R21G03	4	3
FBgn0011745	1469	Arp1	0.550338	7.31941	1.05288	0.329768	1	non-R21G03	R21G03	4	3
FBgn0033188	2594	Drat	-0.326243	8.30566	1.05248	0.329854	1	non-R21G03	R21G03	4	3
FBgn0034033	735	CG8204	1.77927	3.23183	1.05205	0.329949	1	non-R21G03	R21G03	4	3
FBgn0263398	2485	Uck	0.360073	7.91139	1.05116	0.330143	1	non-R21G03	R21G03	4	3
FBgn0263482	171	snoRNA:lola-c	-2.41282	-1.11722	1.05099	0.330181	1	non-R21G03	R21G03	4	3
FBgn0025186	3008	ari-2	-0.888347	5.84661	1.05094	0.330191	1	non-R21G03	R21G03	4	3
FBgn0039626	1831	Slu7	-1.72537	4.92116	1.04986	0.330428	1	non-R21G03	R21G03	4	3
FBgn0038740	6617	CG4562	0.923312	5.22801	1.0492	0.330573	1	non-R21G03	R21G03	4	3
FBgn0038590	1666	CG12320	2.65494	2.97465	1.04703	0.331049	1	non-R21G03	R21G03	4	3
FBgn0000662	2977	fl(2)d	0.545457	7.19465	1.04673	0.331115	1	non-R21G03	R21G03	4	3
FBgn0029756	2614	CG3309	-2.28061	4.22873	1.04639	0.331189	1	non-R21G03	R21G03	4	3
FBgn0036534	5971	DCP2	-0.544312	7.73054	1.04639	0.33119	1	non-R21G03	R21G03	4	3
FBgn0024293	1329	Spn43Ab	-2.91444	3.05354	1.0461	0.331252	1	non-R21G03	R21G03	4	3
FBgn0029826	1109	CG6041	0.539139	6.92193	1.04576	0.331328	1	non-R21G03	R21G03	4	3
FBgn0260987	2527	vtd	0.409849	8.28446	1.04536	0.331415	1	non-R21G03	R21G03	4	3
FBgn0037061	627	CG12975	0.828785	6.07689	1.04359	0.331805	1	non-R21G03	R21G03	4	3
FBgn0267976	893	Tim23	0.390178	8.55891	1.04353	0.331818	1	non-R21G03	R21G03	4	3
FBgn0005660	5407	Ets21C	2.60026	3.26266	1.04267	0.332008	1	non-R21G03	R21G03	4	3
FBgn0053531	5076	Ddr	-1.43619	4.58624	1.04198	0.332159	1	non-R21G03	R21G03	4	3
FBgn0016794	4666	dos	2.01087	3.42726	1.04192	0.332173	1	non-R21G03	R21G03	4	3
FBgn0263831	2273	Gen	-2.82937	3.21326	1.04108	0.332358	1	non-R21G03	R21G03	4	3
FBgn0034985	5451	CG3328	-2.65004	0.161277	1.04033	0.332524	1	non-R21G03	R21G03	4	3
FBgn0085192	478	CG34163	2.11367	0.940987	1.03877	0.33287	1	non-R21G03	R21G03	4	3
FBgn0260742	2841	CG12213	-0.701365	6.37549	1.03866	0.332894	1	non-R21G03	R21G03	4	3
FBgn0259139	2258	glo	-0.663374	6.13002	1.03823	0.33299	1	non-R21G03	R21G03	4	3
FBgn0003942	592	RpS27A	1.00334	7.16014	1.03793	0.333054	1	non-R21G03	R21G03	4	3
FBgn0011666	11500	msi	0.492541	7.82569	1.03769	0.333108	1	non-R21G03	R21G03	4	3
FBgn0030960	1850	Atg101	0.370879	7.34522	1.03755	0.33314	1	non-R21G03	R21G03	4	3
FBgn0035627	2177	Sse	3.20497	2.39465	1.03741	0.333171	1	non-R21G03	R21G03	4	3
FBgn0036931	2712	CG14183	2.67539	1.62085	1.03652	0.333367	1	non-R21G03	R21G03	4	3
FBgn0038693	10179	unc79	0.35193	8.10709	1.03505	0.333695	1	non-R21G03	R21G03	4	3
FBgn0003447	3507	sn	-1.11954	5.71979	1.03493	0.33372	1	non-R21G03	R21G03	4	3
FBgn0039743	2042	CG7946	-1.64628	5.44452	1.03486	0.333737	1	non-R21G03	R21G03	4	3
FBgn0000247	7026	ca	-2.02166	3.985	1.03465	0.333784	1	non-R21G03	R21G03	4	3
FBgn0036382	938	CG13737	-3.45858	0.958821	1.03354	0.33403	1	non-R21G03	R21G03	4	3
FBgn0027558	2884	Pgant3	-1.73918	5.03232	1.03353	0.334033	1	non-R21G03	R21G03	4	3
FBgn0024833	1755	AP-1mu	-1.47426	6.70904	1.03261	0.334238	1	non-R21G03	R21G03	4	3
FBgn0022986	2713	qkr58E-1	-0.566441	7.34536	1.03259	0.334242	1	non-R21G03	R21G03	4	3
FBgn0031367	882	c-cup	2.3795	3.23485	1.03231	0.334305	1	non-R21G03	R21G03	4	3
FBgn0015834	1177	eIF3i	0.351084	8.91168	1.0323	0.334305	1	non-R21G03	R21G03	4	3
FBgn0033652	8067	ths	0.437063	7.35756	1.0311	0.334572	1	non-R21G03	R21G03	4	3
FBgn0082598	2633	akirin	0.493372	7.13492	1.0311	0.334573	1	non-R21G03	R21G03	4	3
FBgn0036908	1221	TORIP	-0.754585	5.99639	1.03027	0.33476	1	non-R21G03	R21G03	4	3
FBgn0032205	861	CG4957	0.758371	5.93637	1.03021	0.334772	1	non-R21G03	R21G03	4	3
FBgn0085478	6965	Zdhhc8	0.925982	5.47866	1.0292	0.334998	1	non-R21G03	R21G03	4	3
FBgn0032428	1326	CG6405	-2.82009	2.75885	1.02768	0.335337	1	non-R21G03	R21G03	4	3
FBgn0034814	1460	CG9890	-1.28739	5.06255	1.02646	0.335612	1	non-R21G03	R21G03	4	3
FBgn0014466	1132	Cp7Fc	-3.94972	2.27888	1.02628	0.335652	1	non-R21G03	R21G03	4	3
FBgn0016797	7422	fz2	1.04491	5.47973	1.02597	0.335721	1	non-R21G03	R21G03	4	3
FBgn0264693	5703	ens	0.381552	8.38888	1.02465	0.336016	1	non-R21G03	R21G03	4	3
FBgn0284256	4457	bsf	-1.17831	6.0853	1.02463	0.33602	1	non-R21G03	R21G03	4	3
FBgn0032005	1821	Snx6	1.00154	5.89848	1.02447	0.336057	1	non-R21G03	R21G03	4	3
FBgn0261599	1007	RpS29	1.01538	6.87817	1.02281	0.336429	1	non-R21G03	R21G03	4	3
FBgn0033737	2048	Nup54	-2.65277	3.38976	1.02272	0.33645	1	non-R21G03	R21G03	4	3
FBgn0029594	1019	CG14806	0.749303	5.99903	1.02213	0.336582	1	non-R21G03	R21G03	4	3
FBgn0033028	3393	hrm	0.450053	8.30927	1.02063	0.33692	1	non-R21G03	R21G03	4	3
FBgn0033266	1840	Socs44A	-0.624984	7.00095	1.01985	0.337095	1	non-R21G03	R21G03	4	3
FBgn0037816	1829	CG6345	-2.50493	4.43416	1.01929	0.337223	1	non-R21G03	R21G03	4	3
FBgn0263980	14690	Stacl	-0.434586	7.79747	1.01747	0.337634	1	non-R21G03	R21G03	4	3
FBgn0051973	10793	Cda5	-1.07814	5.87416	1.01745	0.337638	1	non-R21G03	R21G03	4	3
FBgn0039747	3527	AdoR	-3.35683	2.44563	1.01735	0.337662	1	non-R21G03	R21G03	4	3
FBgn0031835	8072	CG11319	-0.740161	6.34992	1.01662	0.337826	1	non-R21G03	R21G03	4	3
FBgn0016078	2181	wun	-0.470767	7.17223	1.01617	0.337929	1	non-R21G03	R21G03	4	3
FBgn0039321	1594	CG10550	-3.52861	2.55089	1.01384	0.338456	1	non-R21G03	R21G03	4	3
FBgn0260026	1337	CG42494	2.75617	1.76309	1.01276	0.338701	1	non-R21G03	R21G03	4	3
FBgn0032938	5112	CG8671	-0.513077	6.34468	1.01258	0.338742	1	non-R21G03	R21G03	4	3
FBgn0035901	2770	Pus7	-3.47826	3.96597	1.01158	0.33897	1	non-R21G03	R21G03	4	3
FBgn0030874	1309	Spt7	-2.70538	2.87349	1.01133	0.339027	1	non-R21G03	R21G03	4	3
FBgn0037345	831	Rev7	0.762625	5.49162	1.00993	0.339344	1	non-R21G03	R21G03	4	3
FBgn0267376	3121	SelR	0.256869	9.62536	1.00982	0.33937	1	non-R21G03	R21G03	4	3
FBgn0033799	1215	GLaz	-3.1803	2.60391	1.00711	0.339987	1	non-R21G03	R21G03	4	3
FBgn0031534	2028	Snx1	-1.73119	5.4972	1.00613	0.340213	1	non-R21G03	R21G03	4	3
FBgn0265623	6721	Su(z)2	1.41025	4.56987	1.00585	0.340275	1	non-R21G03	R21G03	4	3
FBgn0004403	877	RpS14a	0.861457	7.74133	1.00531	0.340398	1	non-R21G03	R21G03	4	3
FBgn0040091	1864	Ugt317A1	2.90629	-0.899878	1.00438	0.340611	1	non-R21G03	R21G03	4	3
FBgn0029891	3239	Pink1	-0.645457	5.85759	1.00373	0.340761	1	non-R21G03	R21G03	4	3
FBgn0033656	2020	S2P	0.654469	6.20235	1.00368	0.340772	1	non-R21G03	R21G03	4	3
FBgn0040382	2193	CG5273	-0.50434	7.7936	1.00305	0.340917	1	non-R21G03	R21G03	4	3
FBgn0053276	391	Urm1	1.66489	3.24651	1.00269	0.341	1	non-R21G03	R21G03	4	3
FBgn0260648	1031	Rrp40	-2.66505	0.606457	1.0016	0.34125	1	non-R21G03	R21G03	4	3
FBgn0027945	900	ppl	0.595471	6.17304	1.00079	0.341435	1	non-R21G03	R21G03	4	3
FBgn0035370	1320	Non2	-0.427416	7.13018	1.00051	0.3415	1	non-R21G03	R21G03	4	3
FBgn0010282	1938	TfIIFalpha	-1.80255	4.34583	1.00038	0.34153	1	non-R21G03	R21G03	4	3
FBgn0031996	1368	CG8460	1.488	5.65648	0.999585	0.341713	1	non-R21G03	R21G03	4	3
FBgn0264897	538	CG44088	-2.7761	1.60435	0.999263	0.341787	1	non-R21G03	R21G03	4	3
FBgn0050020	4730	CG30020	-1.07102	4.84913	0.999254	0.341789	1	non-R21G03	R21G03	4	3
FBgn0034025	2765	Pgant1	-2.41986	4.23316	0.998584	0.341943	1	non-R21G03	R21G03	4	3
FBgn0038498	3183	beat-IIa	-0.539566	6.66209	0.998063	0.342063	1	non-R21G03	R21G03	4	3
FBgn0014184	2445	Oda	0.223357	10.2379	0.997832	0.342117	1	non-R21G03	R21G03	4	3
FBgn0082954	144	snoRNA:Psi28S-3571	-2.78456	0.657977	0.99657	0.342408	1	non-R21G03	R21G03	4	3
FBgn0027528	3684	goe	-2.82344	1.09248	0.996333	0.342462	1	non-R21G03	R21G03	4	3
FBgn0037949	5206	prd1	-0.612233	7.58548	0.996253	0.342481	1	non-R21G03	R21G03	4	3
FBgn0051040	2340	Cog7	1.49535	6.45232	0.995874	0.342568	1	non-R21G03	R21G03	4	3
FBgn0037244	1178	CG14647	-0.480543	6.71287	0.99565	0.34262	1	non-R21G03	R21G03	4	3
FBgn0015239	2420	Hr78	-1.19522	4.82184	0.99504	0.342761	1	non-R21G03	R21G03	4	3
FBgn0039464	2326	CG6330	0.469786	8.24853	0.994873	0.3428	1	non-R21G03	R21G03	4	3
FBgn0052758	4568	Snx27	0.66641	6.14948	0.992765	0.343288	1	non-R21G03	R21G03	4	3
FBgn0262869	9719	Gfrl	-0.453469	6.67303	0.99242	0.343367	1	non-R21G03	R21G03	4	3
FBgn0014342	2590	mia	2.30866	3.40865	0.992105	0.34344	1	non-R21G03	R21G03	4	3
FBgn0037344	8284	CG2926	-0.729196	6.07728	0.991705	0.343533	1	non-R21G03	R21G03	4	3
FBgn0034315	1601	CG5721	-1.83127	4.82699	0.991408	0.343602	1	non-R21G03	R21G03	4	3
FBgn0030437	2618	hec	2.98166	0.8253	0.99045	0.343824	1	non-R21G03	R21G03	4	3
FBgn0284248	681	Cyt-c-p	0.873062	10.1746	0.98914	0.344129	1	non-R21G03	R21G03	4	3
FBgn0286813	5540	SRPK	-0.468252	7.79235	0.987933	0.34441	1	non-R21G03	R21G03	4	3
FBgn0036740	1100	Vps60	0.487637	6.80581	0.986395	0.344768	1	non-R21G03	R21G03	4	3
FBgn0031834	2070	CG13766	-0.531658	7.45182	0.984275	0.345263	1	non-R21G03	R21G03	4	3
FBgn0261239	4984	Hr39	1.6646	5.10791	0.984191	0.345283	1	non-R21G03	R21G03	4	3
FBgn0262483	9119	Rbp	0.34589	7.95454	0.983996	0.345328	1	non-R21G03	R21G03	4	3
FBgn0019952	2533	Orct	-3.11047	3.33472	0.983619	0.345416	1	non-R21G03	R21G03	4	3
FBgn0034345	2420	CG5174	0.269597	8.94926	0.983085	0.345541	1	non-R21G03	R21G03	4	3
FBgn0036570	2078	IntS9	-2.42268	3.97816	0.982868	0.345592	1	non-R21G03	R21G03	4	3
FBgn0029840	7097	raptor	2.48795	-1.36346	0.982249	0.345737	1	non-R21G03	R21G03	4	3
FBgn0030695	2073	PGRP-LE	-1.86444	4.32917	0.982247	0.345737	1	non-R21G03	R21G03	4	3
FBgn0033945	688	CG12868	1.19721	4.77343	0.981522	0.345907	1	non-R21G03	R21G03	4	3
FBgn0014368	568	nol	2.83577	1.07183	0.980582	0.346128	1	non-R21G03	R21G03	4	3
FBgn0053169	633	CG33169	2.38348	0.967643	0.979883	0.346292	1	non-R21G03	R21G03	4	3
FBgn0086686	6264	l(3)L1231	0.340749	7.50414	0.97973	0.346328	1	non-R21G03	R21G03	4	3
FBgn0035160	1529	hng3	2.61871	1.94425	0.979569	0.346365	1	non-R21G03	R21G03	4	3
FBgn0267606	495	asRNA:CR45944	-2.04801	-2.59342	0.978176	0.346693	1	non-R21G03	R21G03	4	3
FBgn0003996	2352	w	2.89952	1.72579	0.976904	0.346992	1	non-R21G03	R21G03	4	3
FBgn0030974	4147	Flacc	-1.2241	4.66086	0.97648	0.347092	1	non-R21G03	R21G03	4	3
FBgn0039269	1047	veli	0.614752	6.87489	0.976387	0.347114	1	non-R21G03	R21G03	4	3
FBgn0030834	1071	CG8675	-1.07735	4.86477	0.976275	0.34714	1	non-R21G03	R21G03	4	3
FBgn0265937	936	asRNA:CR44724	-3.08157	1.06696	0.976177	0.347163	1	non-R21G03	R21G03	4	3
FBgn0261928	11033	CG42795	-0.324964	7.89343	0.97601	0.347202	1	non-R21G03	R21G03	4	3
FBgn0033484	4037	CG2269	0.322717	9.3485	0.974824	0.347482	1	non-R21G03	R21G03	4	3
FBgn0266227	2517	lncRNA:CR44922	0.592827	11.6545	0.974331	0.347598	1	non-R21G03	R21G03	4	3
FBgn0034937	1450	fzr2	-2.86212	-0.818992	0.973979	0.347681	1	non-R21G03	R21G03	4	3
FBgn0038515	1850	CG5823	0.749202	6.41364	0.973012	0.34791	1	non-R21G03	R21G03	4	3
FBgn0033272	1558	RagC-D	-0.48053	6.78778	0.972936	0.347928	1	non-R21G03	R21G03	4	3
FBgn0035708	3450	axed	1.37059	4.51277	0.970716	0.348453	1	non-R21G03	R21G03	4	3
FBgn0040007	1013	RpL38	0.86742	7.35974	0.969462	0.34875	1	non-R21G03	R21G03	4	3
FBgn0038972	893	CG7054	-2.63749	-1.0337	0.969405	0.348764	1	non-R21G03	R21G03	4	3
FBgn0264753	7035	Rgk1	-0.921227	5.6153	0.968261	0.349035	1	non-R21G03	R21G03	4	3
FBgn0051785	1487	CG31785	-2.68244	3.4275	0.968216	0.349046	1	non-R21G03	R21G03	4	3
FBgn0028342	3817	ATPsyndelta	0.762447	7.83102	0.96735	0.349252	1	non-R21G03	R21G03	4	3
FBgn0051030	1671	CG31030	-0.228552	10.8526	0.966951	0.349347	1	non-R21G03	R21G03	4	3
FBgn0032419	626	CG17217	-3.46126	0.890027	0.966172	0.349532	1	non-R21G03	R21G03	4	3
FBgn0037756	1384	CG8507	-0.72239	5.70389	0.965657	0.349655	1	non-R21G03	R21G03	4	3
FBgn0032078	2378	C1GalTA	0.57706	6.18729	0.965597	0.349669	1	non-R21G03	R21G03	4	3
FBgn0262508	14466	CG43078	-2.10592	4.95346	0.96531	0.349737	1	non-R21G03	R21G03	4	3
FBgn0054045	581	CG34045	-2.89676	0.231817	0.965179	0.349768	1	non-R21G03	R21G03	4	3
FBgn0036298	2202	nst	1.04085	5.06962	0.964681	0.349887	1	non-R21G03	R21G03	4	3
FBgn0028697	1018	RpL15	0.620407	9.34566	0.963115	0.350261	1	non-R21G03	R21G03	4	3
FBgn0034542	2874	Fem-1	-0.560508	7.64953	0.963101	0.350264	1	non-R21G03	R21G03	4	3
FBgn0013762	1604	Cdk5	0.679983	6.23253	0.961585	0.350626	1	non-R21G03	R21G03	4	3
FBgn0037637	955	IscU	0.616119	10.1119	0.960859	0.3508	1	non-R21G03	R21G03	4	3
FBgn0031635	2217	tank	1.6909	5.27733	0.960266	0.350942	1	non-R21G03	R21G03	4	3
FBgn0261802	14224	CG42748	-0.550818	6.96627	0.96014	0.350972	1	non-R21G03	R21G03	4	3
FBgn0034452	4322	Oseg6	1.72901	4.32723	0.959964	0.351014	1	non-R21G03	R21G03	4	3
FBgn0002921	6680	Atpalpha	0.196738	12.4944	0.958723	0.351312	1	non-R21G03	R21G03	4	3
FBgn0036111	3115	Aps	-0.30595	7.93614	0.95844	0.35138	1	non-R21G03	R21G03	4	3
FBgn0264001	12817	bru3	0.314144	9.67935	0.958305	0.351412	1	non-R21G03	R21G03	4	3
FBgn0000477	1228	DNaseII	-3.15137	2.03928	0.957747	0.351546	1	non-R21G03	R21G03	4	3
FBgn0034572	2998	CG9346	-1.354	5.03245	0.957703	0.351557	1	non-R21G03	R21G03	4	3
FBgn0035331	3544	MsR1	2.69234	2.91681	0.956547	0.351834	1	non-R21G03	R21G03	4	3
FBgn0033347	1372	CG8248	-0.521014	7.71994	0.955119	0.352178	1	non-R21G03	R21G03	4	3
FBgn0051627	902	CG31627	2.50416	2.24211	0.955011	0.352204	1	non-R21G03	R21G03	4	3
FBgn0004858	3326	elB	0.598657	6.24477	0.954986	0.35221	1	non-R21G03	R21G03	4	3
FBgn0264616	201	lncRNA:CR43956	-2.14382	2.33994	0.953961	0.352457	1	non-R21G03	R21G03	4	3
FBgn0039904	8196	Hcf	0.498203	8.2843	0.953285	0.352619	1	non-R21G03	R21G03	4	3
FBgn0263504	2088	lncRNA:CR43493	-2.90572	1.96724	0.953063	0.352673	1	non-R21G03	R21G03	4	3
FBgn0002905	6420	DNApol-theta	-2.98076	1.79426	0.951972	0.352936	1	non-R21G03	R21G03	4	3
FBgn0265667	601	lncRNA:CR44474	-2.84557	2.04648	0.951504	0.353049	1	non-R21G03	R21G03	4	3
FBgn0027779	2829	VhaSFD	-0.259362	10.0682	0.951031	0.353164	1	non-R21G03	R21G03	4	3
FBgn0261854	6433	aPKC	0.337569	7.73931	0.950856	0.353206	1	non-R21G03	R21G03	4	3
FBgn0263663	3445	lncRNA:CR43654	-2.89852	3.67946	0.950679	0.353249	1	non-R21G03	R21G03	4	3
FBgn0040764	318	CG13230	-2.72674	-1.26686	0.950567	0.353276	1	non-R21G03	R21G03	4	3
FBgn0036813	1221	Atg3	-0.822246	6.20597	0.950493	0.353294	1	non-R21G03	R21G03	4	3
FBgn0034774	678	CG13526	-3.0498	2.18794	0.949852	0.353449	1	non-R21G03	R21G03	4	3
FBgn0037944	5196	CG6923	-2.20468	3.81894	0.949677	0.353491	1	non-R21G03	R21G03	4	3
FBgn0035064	1540	TyrRS-m	-1.91469	4.94587	0.949531	0.353527	1	non-R21G03	R21G03	4	3
FBgn0038020	786	GstD9	-2.62932	2.92372	0.949253	0.353594	1	non-R21G03	R21G03	4	3
FBgn0051908	2135	CG31908	-0.8792	5.48815	0.949143	0.353621	1	non-R21G03	R21G03	4	3
FBgn0015271	1687	Orc5	-3.06742	2.11042	0.948749	0.353716	1	non-R21G03	R21G03	4	3
FBgn0034401	3403	MetRS	-2.34946	4.0005	0.94856	0.353762	1	non-R21G03	R21G03	4	3
FBgn0032729	1945	L2HGDH	-0.864967	5.23935	0.94826	0.353834	1	non-R21G03	R21G03	4	3
FBgn0033741	2949	CG8545	-1.93218	3.79068	0.948048	0.353886	1	non-R21G03	R21G03	4	3
FBgn0036207	1610	CG10907	2.54035	4.15919	0.947793	0.353948	1	non-R21G03	R21G03	4	3
FBgn0051195	4001	CG31195	2.93139	0.829029	0.947565	0.354003	1	non-R21G03	R21G03	4	3
FBgn0029870	3617	Marf	-0.399595	7.49223	0.947101	0.354116	1	non-R21G03	R21G03	4	3
FBgn0026374	2536	Rhp	-1.78948	4.89882	0.945287	0.354556	1	non-R21G03	R21G03	4	3
FBgn0031566	2896	CG2818	-1.67607	4.71284	0.945148	0.35459	1	non-R21G03	R21G03	4	3
FBgn0034117	1878	CG7997	-3.28285	3.50935	0.945102	0.354601	1	non-R21G03	R21G03	4	3
FBgn0266019	12060	rudhira	-0.524013	6.69748	0.944009	0.354867	1	non-R21G03	R21G03	4	3
FBgn0015025	1585	CkIIalpha-i1	2.01439	3.03246	0.943917	0.35489	1	non-R21G03	R21G03	4	3
FBgn0050033	1002	CG30033	-2.24031	2.33553	0.943287	0.355043	1	non-R21G03	R21G03	4	3
FBgn0004957	2334	por	-2.43936	4.11988	0.943221	0.355059	1	non-R21G03	R21G03	4	3
FBgn0010014	1234	CanB	0.240911	10.2067	0.942785	0.355165	1	non-R21G03	R21G03	4	3
FBgn0004828	2552	His3.3B	0.768917	5.66893	0.941812	0.355403	1	non-R21G03	R21G03	4	3
FBgn0262593	11359	Shab	-0.344182	8.93241	0.941734	0.355422	1	non-R21G03	R21G03	4	3
FBgn0039886	2014	CG2003	2.56573	-0.921788	0.941432	0.355495	1	non-R21G03	R21G03	4	3
FBgn0029158	1373	Las	-0.54499	6.72935	0.941313	0.355525	1	non-R21G03	R21G03	4	3
FBgn0037060	3270	CG10508	0.346082	7.49079	0.941089	0.355579	1	non-R21G03	R21G03	4	3
FBgn0035436	2346	CG12016	-2.60459	-1.46762	0.940476	0.355729	1	non-R21G03	R21G03	4	3
FBgn0011742	2729	Arp2	0.292216	8.08153	0.939719	0.355914	1	non-R21G03	R21G03	4	3
FBgn0265428	613	asRNA:CR44340	-2.81449	-0.733756	0.939705	0.355917	1	non-R21G03	R21G03	4	3
FBgn0015360	3380	oxt	-1.49589	5.04084	0.939669	0.355926	1	non-R21G03	R21G03	4	3
FBgn0031390	5404	tho2	-1.07261	5.68276	0.939403	0.355991	1	non-R21G03	R21G03	4	3
FBgn0035934	4457	TrpA1	-3.01723	3.09567	0.938876	0.35612	1	non-R21G03	R21G03	4	3
FBgn0010316	2530	dap	-3.3683	-0.0366449	0.938776	0.356145	1	non-R21G03	R21G03	4	3
FBgn0010198	944	RpS15Aa	0.884889	6.63569	0.938091	0.356313	1	non-R21G03	R21G03	4	3
FBgn0032720	671	mRpL13	1.13891	4.81305	0.93769	0.356411	1	non-R21G03	R21G03	4	3
FBgn0032248	943	Bug22	0.89574	5.66072	0.936594	0.356679	1	non-R21G03	R21G03	4	3
FBgn0012036	2070	Aldh	-2.56038	3.57032	0.933799	0.357366	1	non-R21G03	R21G03	4	3
FBgn0050121	2299	lncRNA:CR30121	-2.94928	3.3219	0.933723	0.357385	1	non-R21G03	R21G03	4	3
FBgn0020908	1226	Scp1	1.80941	2.34516	0.933445	0.357453	1	non-R21G03	R21G03	4	3
FBgn0265809	486	lncRNA:CR44598	2.69002	2.6661	0.933378	0.35747	1	non-R21G03	R21G03	4	3
FBgn0036547	1463	CG17032	2.46168	2.56775	0.932422	0.357705	1	non-R21G03	R21G03	4	3
FBgn0285954	1666	caz	1.57215	3.10239	0.931839	0.357849	1	non-R21G03	R21G03	4	3
FBgn0086708	3670	stv	0.888961	6.10983	0.929672	0.358384	1	non-R21G03	R21G03	4	3
FBgn0025366	1142	Ip259	0.665361	7.6081	0.928277	0.358729	1	non-R21G03	R21G03	4	3
FBgn0035437	4055	Strip	-1.15501	4.71362	0.926976	0.359051	1	non-R21G03	R21G03	4	3
FBgn0285955	9760	cv-c	-2.606	2.60075	0.926475	0.359175	1	non-R21G03	R21G03	4	3
FBgn0011648	3412	Mad	-1.09274	5.50519	0.925187	0.359495	1	non-R21G03	R21G03	4	3
FBgn0001978	4145	stc	-2.19701	3.8877	0.923366	0.359947	1	non-R21G03	R21G03	4	3
FBgn0035497	4081	CG14995	1.52146	5.04456	0.921731	0.360354	1	non-R21G03	R21G03	4	3
FBgn0062413	2333	Ctr1A	-0.80382	6.05938	0.921111	0.360509	1	non-R21G03	R21G03	4	3
FBgn0015791	1857	Rab14	0.280421	9.17601	0.92089	0.360564	1	non-R21G03	R21G03	4	3
FBgn0266417	1400	ringer	0.605916	7.03906	0.920793	0.360588	1	non-R21G03	R21G03	4	3
FBgn0036501	1191	CG7272	0.720294	6.06493	0.919932	0.360803	1	non-R21G03	R21G03	4	3
FBgn0013679	939	mt:ND1	0.792561	6.24172	0.918806	0.361085	1	non-R21G03	R21G03	4	3
FBgn0038167	2627	Lkb1	-1.89672	4.60832	0.918193	0.361238	1	non-R21G03	R21G03	4	3
FBgn0000644	963	Fcp3C	-3.37016	3.25867	0.916988	0.361539	1	non-R21G03	R21G03	4	3
FBgn0026634	3015	Cog2	-0.948828	5.56084	0.916603	0.361636	1	non-R21G03	R21G03	4	3
FBgn0264291	651	Det	2.29123	1.78902	0.916397	0.361687	1	non-R21G03	R21G03	4	3
FBgn0039867	1407	CstF50	-1.89523	4.48373	0.914416	0.362184	1	non-R21G03	R21G03	4	3
FBgn0264707	13467	RhoGEF3	0.618506	6.81963	0.913048	0.362528	1	non-R21G03	R21G03	4	3
FBgn0028552	1117	gammaSnap1	0.34379	7.33135	0.912078	0.362772	1	non-R21G03	R21G03	4	3
FBgn0050010	960	CG30010	1.78794	4.54168	0.911889	0.36282	1	non-R21G03	R21G03	4	3
FBgn0083027	152	snoRNA:Psi18S-531	-1.20795	4.19432	0.911695	0.362868	1	non-R21G03	R21G03	4	3
FBgn0032256	2013	RluA-2	-1.35659	5.28995	0.911655	0.362878	1	non-R21G03	R21G03	4	3
FBgn0022344	938	CG10340	0.488325	7.79791	0.910577	0.36315	1	non-R21G03	R21G03	4	3
FBgn0260935	4542	Vps15	-1.7537	3.87115	0.910473	0.363176	1	non-R21G03	R21G03	4	3
FBgn0015773	3343	NetA	2.42105	1.51553	0.909291	0.363474	1	non-R21G03	R21G03	4	3
FBgn0286827	15466	lncRNA:CR43334	-2.41022	1.85076	0.909195	0.363499	1	non-R21G03	R21G03	4	3
FBgn0264793	1652	lncRNA:CR44023	-1.94793	3.7377	0.90918	0.363502	1	non-R21G03	R21G03	4	3
FBgn0030039	1044	CG12123	0.70575	5.67453	0.907475	0.363933	1	non-R21G03	R21G03	4	3
FBgn0037963	7255	Cad87A	1.15515	5.96691	0.907332	0.36397	1	non-R21G03	R21G03	4	3
FBgn0035086	6450	CG12851	0.66416	6.57668	0.906096	0.364283	1	non-R21G03	R21G03	4	3
FBgn0040582	1301	Bom791	2.6284	-1.31887	0.904861	0.364595	1	non-R21G03	R21G03	4	3
FBgn0262563	482	CG43103	2.63199	0.868879	0.904715	0.364632	1	non-R21G03	R21G03	4	3
FBgn0052344	2694	CG32344	2.1133	4.01731	0.904522	0.364681	1	non-R21G03	R21G03	4	3
FBgn0033357	539	Tom7	1.22402	4.70694	0.904354	0.364724	1	non-R21G03	R21G03	4	3
FBgn0040078	1659	pont	2.58827	3.50502	0.904172	0.36477	1	non-R21G03	R21G03	4	3
FBgn0039296	1831	Sil1	-0.72549	5.87813	0.90351	0.364938	1	non-R21G03	R21G03	4	3
FBgn0086357	2128	Sec61alpha	1.06586	7.42249	0.903324	0.364986	1	non-R21G03	R21G03	4	3
FBgn0030611	602	CG15027	1.54705	3.54683	0.902717	0.36514	1	non-R21G03	R21G03	4	3
FBgn0030091	4267	CG7065	-1.97369	3.22298	0.902297	0.365247	1	non-R21G03	R21G03	4	3
FBgn0038929	1189	CG13408	0.719616	5.53704	0.902062	0.365306	1	non-R21G03	R21G03	4	3
FBgn0086355	1558	Tpi	0.240334	9.85054	0.901649	0.365411	1	non-R21G03	R21G03	4	3
FBgn0038195	1981	CG3061	-0.277664	8.13773	0.901638	0.365414	1	non-R21G03	R21G03	4	3
FBgn0034938	1340	CG3803	0.736716	5.97144	0.90153	0.365442	1	non-R21G03	R21G03	4	3
FBgn0036085	1917	CG6527	2.43419	-1.14642	0.901445	0.365463	1	non-R21G03	R21G03	4	3
FBgn0000233	2934	btd	-3.03994	-0.258678	0.901169	0.365534	1	non-R21G03	R21G03	4	3
FBgn0267795	6165	Frl	2.22936	1.32136	0.901061	0.365561	1	non-R21G03	R21G03	4	3
FBgn0038286	4578	CG6966	-0.67801	7.01015	0.90094	0.365592	1	non-R21G03	R21G03	4	3
FBgn0033762	2549	ZnT49B	-0.489888	7.57992	0.90073	0.365646	1	non-R21G03	R21G03	4	3
FBgn0014018	3499	Rel	-2.06648	4.78838	0.900703	0.365653	1	non-R21G03	R21G03	4	3
FBgn0015793	1105	Rab19	-0.959094	5.03821	0.900014	0.365828	1	non-R21G03	R21G03	4	3
FBgn0034210	1908	Camp	1.82602	5.53715	0.898686	0.366167	1	non-R21G03	R21G03	4	3
FBgn0030996	1940	CG14194	-0.719947	5.62852	0.89863	0.366181	1	non-R21G03	R21G03	4	3
FBgn0034352	1726	CG17669	-2.06519	3.63658	0.898434	0.366231	1	non-R21G03	R21G03	4	3
FBgn0051669	72	tRNA:Gln-CTG-2-5	-2.52386	0.572585	0.896463	0.366735	1	non-R21G03	R21G03	4	3
FBgn0032456	7649	MRP	-1.43449	5.30149	0.895988	0.366857	1	non-R21G03	R21G03	4	3
FBgn0032814	2062	CG10366	-1.16863	5.1924	0.895793	0.366907	1	non-R21G03	R21G03	4	3
FBgn0033062	3847	Ars2	-0.591654	7.29724	0.895715	0.366926	1	non-R21G03	R21G03	4	3
FBgn0052230	538	ND-MLRQ	0.863845	7.14428	0.895255	0.367044	1	non-R21G03	R21G03	4	3
FBgn0039741	2066	CG7943	-0.438365	7.47343	0.894316	0.367285	1	non-R21G03	R21G03	4	3
FBgn0039683	2350	dmrt99B	-2.61811	2.88428	0.893334	0.367537	1	non-R21G03	R21G03	4	3
FBgn0030930	3668	Pgant7	-2.92343	1.37371	0.893305	0.367544	1	non-R21G03	R21G03	4	3
FBgn0031914	3186	CG5973	1.57522	4.90284	0.893259	0.367556	1	non-R21G03	R21G03	4	3
FBgn0035763	2570	mrva	-0.487371	7.88342	0.892726	0.367693	1	non-R21G03	R21G03	4	3
FBgn0032987	704	RpL21	0.896639	6.83498	0.892643	0.367714	1	non-R21G03	R21G03	4	3
FBgn0010516	1579	wal	-1.71199	4.26183	0.892342	0.367792	1	non-R21G03	R21G03	4	3
FBgn0031395	1586	CG10874	-1.60574	3.36297	0.891684	0.367961	1	non-R21G03	R21G03	4	3
FBgn0011660	3040	Pms2	-2.83854	2.75566	0.890809	0.368186	1	non-R21G03	R21G03	4	3
FBgn0037679	2113	Aduk	0.443322	6.64416	0.89078	0.368194	1	non-R21G03	R21G03	4	3
FBgn0025682	1600	scf	-1.44124	5.60515	0.889648	0.368485	1	non-R21G03	R21G03	4	3
FBgn0266965	281	lncRNA:CR45416	-2.67559	-0.157137	0.888897	0.368679	1	non-R21G03	R21G03	4	3
FBgn0285963	5294	CG46339	1.13005	6.87912	0.888809	0.368702	1	non-R21G03	R21G03	4	3
FBgn0015513	7465	mbc	1.85035	3.74911	0.887545	0.369028	1	non-R21G03	R21G03	4	3
FBgn0267488	6296	Mcr	-2.48298	3.56624	0.887289	0.369094	1	non-R21G03	R21G03	4	3
FBgn0014007	5168	Ptp69D	0.854508	6.03635	0.886919	0.36919	1	non-R21G03	R21G03	4	3
FBgn0265808	447	lncRNA:CR44597	2.52464	3.44457	0.885937	0.369444	1	non-R21G03	R21G03	4	3
FBgn0020235	1460	ATPsyngamma	0.302834	10.2094	0.885789	0.369482	1	non-R21G03	R21G03	4	3
FBgn0030892	1643	CG7206	1.90102	5.75317	0.885481	0.369562	1	non-R21G03	R21G03	4	3
FBgn0000239	3116	bur	-1.16025	6.3915	0.885427	0.369576	1	non-R21G03	R21G03	4	3
FBgn0033186	1901	CG1602	2.15544	3.67721	0.882422	0.370355	1	non-R21G03	R21G03	4	3
[truncated: 6,116 more rows]
