# Supplementary material for: GABAergic neuronal dysfunction underlies tremor in spinocerebellar ataxia 3
Source: Dis Model Mech. 2025 Oct 29;18(10):dmm052329. doi: 10.1242/dmm.052329 (PMC12590474; doi:10.1242/dmm.052329)
Supplement: Table S5. RNA-seq analysis identifying differentially expressed genes in FACS-sorted VNC neurons of R21G03-Gal4 > UAS-tdGFP flies compared to nsybGal4 > UAS-tdGFP flies. [file dmm-18-052329-TableS5.xlsx]

## Sheet: Table S5 - R21G03-G4 vs nsybG4
Table S5. RNA-seq analysis identifying differentially expressed genes in FACS-sorted VNC neurons of R21G03-Gal4 > UAS-tdGFP flies compared to nsybGal4 > UAS-tdGFP flies.
gene_id	length	gene_symbol	logFC	logCPM	F	PValue	FDR	group1	group2	group1_n	group2_n
FBgn0052581	1428	CG32581	-6.17088	7.73028	130.76	1.47352e-06	0.0119561	nsybGal4	R21G03-Gal4	3	3
FBgn0052475	3413	mthl8	-14.529	6.20356	100.569	2.6743e-05	0.108496	nsybGal4	R21G03-Gal4	3	3
FBgn0038788	2285	Sirt2	-2.31965	8.3781	52.1431	5.74541e-05	0.155394	nsybGal4	R21G03-Gal4	3	3
FBgn0038147	1459	CCHa2	-14.8081	6.48237	57.2514	0.000155807	0.295949	nsybGal4	R21G03-Gal4	3	3
FBgn0030997	3583	CG7990	-1.69551	8.49737	36.7932	0.00020953	0.295949	nsybGal4	R21G03-Gal4	3	3
FBgn0035495	2917	CG14989	1.33693	13.2786	35.1813	0.000246158	0.295949	nsybGal4	R21G03-Gal4	3	3
FBgn0038290	1428	CG6912	13.5002	5.17689	48.6537	0.000255318	0.295949	nsybGal4	R21G03-Gal4	3	3
FBgn0259789	10605	zld	-2.25804	8.00409	30.6013	0.000403112	0.35733	nsybGal4	R21G03-Gal4	3	3
FBgn0026076	2261	UBL3	-1.49123	8.99748	30.464	0.000409485	0.35733	nsybGal4	R21G03-Gal4	3	3
FBgn0020907	1283	Scp2	1.4716	11.1255	29.8335	0.000440387	0.35733	nsybGal4	R21G03-Gal4	3	3
FBgn0033358	1203	spab	2.66512	8.03024	26.4714	0.000663573	0.468617	nsybGal4	R21G03-Gal4	3	3
FBgn0003360	2006	sesB	1.04746	13.3904	24.3244	0.00088117	0.468617	nsybGal4	R21G03-Gal4	3	3
FBgn0000303	4011	ChAT	-1.763	8.28362	23.5705	0.00097789	0.468617	nsybGal4	R21G03-Gal4	3	3
FBgn0004516	3684	Gad1	1.21297	12.2755	23.4085	0.00100036	0.468617	nsybGal4	R21G03-Gal4	3	3
FBgn0284248	681	Cyt-c-p	3.2576	9.75318	22.2283	0.00118471	0.468617	nsybGal4	R21G03-Gal4	3	3
FBgn0025836	6068	RhoGAP1A	-2.56453	7.04184	21.6643	0.00128752	0.468617	nsybGal4	R21G03-Gal4	3	3
FBgn0028697	1018	RpL15	2.03265	8.98722	21.2973	0.00136035	0.468617	nsybGal4	R21G03-Gal4	3	3
FBgn0036298	2202	nst	12.9094	4.5879	25.7919	0.0015986	0.468617	nsybGal4	R21G03-Gal4	3	3
FBgn0262512	659	Vha14-1	2.88369	7.88355	19.6018	0.00177082	0.468617	nsybGal4	R21G03-Gal4	3	3
FBgn0034959	1639	Xxylt	1.49312	7.85091	18.9383	0.00197226	0.468617	nsybGal4	R21G03-Gal4	3	3
FBgn0004198	12443	ct	1.88638	7.12153	18.7464	0.0020357	0.468617	nsybGal4	R21G03-Gal4	3	3
FBgn0263977	961	Tim17b	1.55079	8.7308	18.5071	0.00211841	0.468617	nsybGal4	R21G03-Gal4	3	3
FBgn0064225	3835	RpL5	1.06656	9.99764	18.3642	0.00216976	0.468617	nsybGal4	R21G03-Gal4	3	3
FBgn0026592	1600	Fie	1.01895	10.2118	18.2818	0.00220007	0.468617	nsybGal4	R21G03-Gal4	3	3
FBgn0030743	985	CG9921	3.34401	6.33405	18.236	0.00221715	0.468617	nsybGal4	R21G03-Gal4	3	3
FBgn0263607	2517	l(3)72Dp	12.4268	4.10785	22.6613	0.00227268	0.468617	nsybGal4	R21G03-Gal4	3	3
FBgn0034989	3956	CG3356	12.4056	4.08671	22.3545	0.00235729	0.468617	nsybGal4	R21G03-Gal4	3	3
FBgn0030897	5732	Frq1	1.50156	10.1119	17.5386	0.00249846	0.468617	nsybGal4	R21G03-Gal4	3	3
FBgn0062978	1929	CG31808	1.0546	10.2659	17.2808	0.00261349	0.468617	nsybGal4	R21G03-Gal4	3	3
FBgn0036360	2534	CG10713	12.3201	4.00165	21.5041	0.00261422	0.468617	nsybGal4	R21G03-Gal4	3	3
FBgn0086558	2390	Ubi-p5E	-1.61426	9.32615	17.1933	0.002654	0.468617	nsybGal4	R21G03-Gal4	3	3
FBgn0000083	2073	AnxB9	12.3525	4.03403	21.2757	0.00268936	0.468617	nsybGal4	R21G03-Gal4	3	3
FBgn0266756	17286	btsz	12.7452	4.42448	21.2218	0.00270751	0.468617	nsybGal4	R21G03-Gal4	3	3
FBgn0038402	1363	Fer2	1.83417	8.20179	17.046	0.00272394	0.468617	nsybGal4	R21G03-Gal4	3	3
FBgn0035435	1103	PIG-C	12.3255	4.00706	21.0922	0.00275179	0.468617	nsybGal4	R21G03-Gal4	3	3
FBgn0033121	2027	Cyp6u1	12.587	4.26697	21.0392	0.00277013	0.468617	nsybGal4	R21G03-Gal4	3	3
FBgn0039112	894	SdhD	2.0109	8.49577	16.8222	0.00283465	0.468617	nsybGal4	R21G03-Gal4	3	3
FBgn0008635	3203	betaCOP	12.36	4.04131	20.779	0.00286271	0.468617	nsybGal4	R21G03-Gal4	3	3
FBgn0267976	893	Tim23	1.36821	8.25084	16.6829	0.00290637	0.468617	nsybGal4	R21G03-Gal4	3	3
FBgn0052672	1695	Atg8a	0.928931	11.6097	16.4741	0.00301812	0.468617	nsybGal4	R21G03-Gal4	3	3
FBgn0001092	1443	Gapdh2	0.927071	11.5383	16.4621	0.00302468	0.468617	nsybGal4	R21G03-Gal4	3	3
FBgn0038199	857	CCHa1	8.07249	8.61294	16.4439	0.00303473	0.468617	nsybGal4	R21G03-Gal4	3	3
FBgn0032833	1231	COX4	2.7944	8.64961	16.3186	0.0031048	0.468617	nsybGal4	R21G03-Gal4	3	3
FBgn0267486	4124	Ptp36E	3.5182	6.08951	16.2383	0.00315073	0.468617	nsybGal4	R21G03-Gal4	3	3
FBgn0035083	1593	Tina-1	1.95569	7.55229	16.1373	0.00320974	0.468617	nsybGal4	R21G03-Gal4	3	3
FBgn0263112	4588	Mitf	-1.2398	9.34049	16.0734	0.00324778	0.468617	nsybGal4	R21G03-Gal4	3	3
FBgn0043012	751	AP-2sigma	2.29923	7.06424	15.9191	0.00334194	0.468617	nsybGal4	R21G03-Gal4	3	3
FBgn0034725	1652	CG6044	1.11555	10.5027	15.7737	0.00343373	0.468617	nsybGal4	R21G03-Gal4	3	3
FBgn0034707	2755	MED16	12.6765	4.35598	19.3148	0.00346596	0.468617	nsybGal4	R21G03-Gal4	3	3
FBgn0261592	1195	RpS6	1.35736	8.62405	15.3014	0.00375425	0.468617	nsybGal4	R21G03-Gal4	3	3
FBgn0037873	906	SdhC	2.42138	8.57874	15.2969	0.00375743	0.468617	nsybGal4	R21G03-Gal4	3	3
FBgn0003041	5781	pbl	12.3197	4.00117	18.5907	0.00382571	0.468617	nsybGal4	R21G03-Gal4	3	3
FBgn0030853	1064	ND-24	1.99969	7.33345	15.1045	0.00389868	0.468617	nsybGal4	R21G03-Gal4	3	3
FBgn0004910	3545	Eip63F-1	1.65441	8.35505	14.9806	0.00399308	0.468617	nsybGal4	R21G03-Gal4	3	3
FBgn0031066	789	COX6B	2.0775	8.6262	14.9752	0.0039973	0.468617	nsybGal4	R21G03-Gal4	3	3
FBgn0040299	7433	Myo28B1	12.384	4.06502	18.2754	0.00399757	0.468617	nsybGal4	R21G03-Gal4	3	3
FBgn0028833	1202	Dak1	1.10856	8.89426	14.9351	0.00402851	0.468617	nsybGal4	R21G03-Gal4	3	3
FBgn0052476	2091	mthl14	12.1007	3.78362	18.0494	0.00412695	0.468617	nsybGal4	R21G03-Gal4	3	3
FBgn0004646	3940	ogre	12.6153	4.29511	17.9403	0.0041913	0.468617	nsybGal4	R21G03-Gal4	3	3
FBgn0016120	950	ATPsynD	2.00425	9.2618	14.6941	0.00422244	0.468617	nsybGal4	R21G03-Gal4	3	3
FBgn0037521	3935	CG2993	-1.15253	9.30385	14.6275	0.00427809	0.468617	nsybGal4	R21G03-Gal4	3	3
FBgn0261954	10285	east	-1.92996	7.15588	14.6271	0.0042784	0.468617	nsybGal4	R21G03-Gal4	3	3
FBgn0263029	746	CG43324	2.25329	7.38118	14.5993	0.00430192	0.468617	nsybGal4	R21G03-Gal4	3	3
FBgn0013676	789	mt:CoIII	1.48247	12.6899	14.4772	0.004407	0.468617	nsybGal4	R21G03-Gal4	3	3
FBgn0034877	593	levy	2.88523	7.79057	14.4674	0.00441553	0.468617	nsybGal4	R21G03-Gal4	3	3
FBgn0013973	4066	Gycbeta100B	-1.79088	7.40718	14.3841	0.00448918	0.468617	nsybGal4	R21G03-Gal4	3	3
FBgn0014006	5168	Ask1	8.52395	4.39375	14.3645	0.00450675	0.468617	nsybGal4	R21G03-Gal4	3	3
FBgn0283536	943	Vha13	2.49384	8.39079	14.3631	0.00450805	0.468617	nsybGal4	R21G03-Gal4	3	3
FBgn0040529	697	COX7A	2.73008	8.29823	14.3541	0.00451616	0.468617	nsybGal4	R21G03-Gal4	3	3
FBgn0032194	2331	CG4901	12.0966	3.77954	17.0921	0.00473941	0.468617	nsybGal4	R21G03-Gal4	3	3
FBgn0028342	3817	ATPsyndelta	2.41076	7.46884	14.0556	0.00479496	0.468617	nsybGal4	R21G03-Gal4	3	3
FBgn0039311	1358	CG10513	-11.7942	3.47887	16.959	0.00483368	0.468617	nsybGal4	R21G03-Gal4	3	3
FBgn0017579	619	RpL14	3.3418	6.9702	13.8986	0.00495013	0.468617	nsybGal4	R21G03-Gal4	3	3
FBgn0017545	1349	RpS3A	1.15245	9.29091	13.8535	0.00499592	0.468617	nsybGal4	R21G03-Gal4	3	3
FBgn0032877	1262	CG2617	12.2509	3.93284	16.615	0.00508902	0.468617	nsybGal4	R21G03-Gal4	3	3
FBgn0011361	842	ND-ACP	2.74531	7.05927	13.7062	0.00514885	0.468617	nsybGal4	R21G03-Gal4	3	3
FBgn0029810	2343	CG12239	13.8236	5.49945	16.5123	0.00516857	0.468617	nsybGal4	R21G03-Gal4	3	3
FBgn0250838	929	roh	3.1262	6.7231	13.6566	0.00520171	0.468617	nsybGal4	R21G03-Gal4	3	3
FBgn0016119	704	ATPsynCF6	2.81661	7.01023	13.5839	0.00528037	0.468617	nsybGal4	R21G03-Gal4	3	3
FBgn0038312	1539	Zip88E	11.9636	3.64758	16.2479	0.0053811	0.468617	nsybGal4	R21G03-Gal4	3	3
FBgn0086472	857	RpS25	3.03002	6.99636	13.4246	0.00545778	0.468617	nsybGal4	R21G03-Gal4	3	3
FBgn0013672	675	mt:ATPase6	1.34353	9.96536	13.4081	0.0054766	0.468617	nsybGal4	R21G03-Gal4	3	3
FBgn0024733	1235	RpL10	1.82808	7.26213	13.3369	0.00555873	0.468617	nsybGal4	R21G03-Gal4	3	3
FBgn0030616	1296	RpL37a	2.90957	6.9589	13.1871	0.00573634	0.468617	nsybGal4	R21G03-Gal4	3	3
FBgn0037656	1262	CG11986	11.7543	3.44028	15.8156	0.00575367	0.468617	nsybGal4	R21G03-Gal4	3	3
FBgn0035032	615	ATPsynF	2.62703	8.26108	13.1496	0.00578189	0.468617	nsybGal4	R21G03-Gal4	3	3
FBgn0039420	3893	CG6154	-1.63835	7.46089	13.1241	0.00581316	0.468617	nsybGal4	R21G03-Gal4	3	3
FBgn0015591	1459	AstA	5.27556	7.78829	13.0833	0.00586357	0.468617	nsybGal4	R21G03-Gal4	3	3
FBgn0035521	710	VhaM9.7-a	2.13924	7.99324	13.0644	0.00588705	0.468617	nsybGal4	R21G03-Gal4	3	3
FBgn0011272	1203	RpL13	2.11127	6.72876	13.047	0.00590883	0.468617	nsybGal4	R21G03-Gal4	3	3
FBgn0019644	918	ATPsynB	1.4106	9.39872	13.0171	0.0059465	0.468617	nsybGal4	R21G03-Gal4	3	3
FBgn0039135	1046	CG13603	1.19066	7.85876	12.9828	0.00599	0.468617	nsybGal4	R21G03-Gal4	3	3
FBgn0033844	2843	bbc	-1.35916	7.84221	12.9669	0.00601032	0.468617	nsybGal4	R21G03-Gal4	3	3
FBgn0038855	1816	CG5745	11.8428	3.52778	15.4769	0.00606926	0.468617	nsybGal4	R21G03-Gal4	3	3
FBgn0265351	1225	nac	11.689	3.37542	15.4019	0.00614219	0.468617	nsybGal4	R21G03-Gal4	3	3
FBgn0010014	1234	CanB	0.853983	9.98638	12.8543	0.00615678	0.468617	nsybGal4	R21G03-Gal4	3	3
FBgn0020235	1460	ATPsyngamma	0.90419	10.0019	12.8356	0.00618151	0.468617	nsybGal4	R21G03-Gal4	3	3
FBgn0040271	5307	Sulf1	6.20548	6.15292	12.7883	0.00624466	0.468617	nsybGal4	R21G03-Gal4	3	3
FBgn0003941	659	RpL40	2.41672	7.52412	12.7796	0.00625635	0.468617	nsybGal4	R21G03-Gal4	3	3
FBgn0015221	1648	Fer2LCH	1.03221	9.4378	12.7261	0.00632884	0.468617	nsybGal4	R21G03-Gal4	3	3
FBgn0040793	417	CG7630	2.50076	7.67678	12.7164	0.00634207	0.468617	nsybGal4	R21G03-Gal4	3	3
FBgn0030954	2230	CCKLR-17D3	11.6028	3.29016	15.1945	0.00634985	0.468617	nsybGal4	R21G03-Gal4	3	3
FBgn0050438	3316	Ugt50B3	11.6196	3.30685	15.176	0.00636885	0.468617	nsybGal4	R21G03-Gal4	3	3
FBgn0000382	8732	csw	-0.8739	9.77777	12.6915	0.00637628	0.468617	nsybGal4	R21G03-Gal4	3	3
FBgn0035046	701	ND-19	2.2645	7.23504	12.6792	0.00639322	0.468617	nsybGal4	R21G03-Gal4	3	3
FBgn0027518	2702	Wdr24	9.17866	4.05142	12.6424	0.00644436	0.468617	nsybGal4	R21G03-Gal4	3	3
FBgn0262116	1160	RNASEK	2.28555	9.04877	12.5919	0.00651531	0.468617	nsybGal4	R21G03-Gal4	3	3
FBgn0037956	3050	CG6959	11.8432	3.52804	14.9954	0.00655786	0.468617	nsybGal4	R21G03-Gal4	3	3
FBgn0037592	2324	CG11737	11.7486	3.43488	14.9792	0.00657514	0.468617	nsybGal4	R21G03-Gal4	3	3
FBgn0036213	960	RpL10Ab	1.85722	7.71024	12.5269	0.00660806	0.468617	nsybGal4	R21G03-Gal4	3	3
FBgn0023540	2031	CG3630	11.8927	3.5771	14.9152	0.00664422	0.468617	nsybGal4	R21G03-Gal4	3	3
FBgn0051898	1172	CG31898	11.5461	3.23421	14.886	0.00667593	0.468617	nsybGal4	R21G03-Gal4	3	3
FBgn0010612	789	ATPsynG	2.50996	6.98872	12.2955	0.00695185	0.468617	nsybGal4	R21G03-Gal4	3	3
FBgn0036728	975	UQCR-Q	2.37654	7.40141	12.2787	0.00697767	0.468617	nsybGal4	R21G03-Gal4	3	3
FBgn0003462	735	Sod1	2.11189	8.73417	12.2532	0.00701719	0.468617	nsybGal4	R21G03-Gal4	3	3
FBgn0035999	1639	CG3552	11.656	3.3426	14.3945	0.0072419	0.468617	nsybGal4	R21G03-Gal4	3	3
FBgn0016691	802	ATPsynO	1.6113	9.68665	12.1026	0.00725549	0.468617	nsybGal4	R21G03-Gal4	3	3
FBgn0003942	592	RpS27A	2.51348	6.88145	12.0912	0.00727397	0.468617	nsybGal4	R21G03-Gal4	3	3
FBgn0052230	538	ND-MLRQ	2.70899	6.78125	12.0762	0.0072983	0.468617	nsybGal4	R21G03-Gal4	3	3
FBgn0015031	522	cype	2.32177	7.5148	12.0596	0.00732549	0.468617	nsybGal4	R21G03-Gal4	3	3
FBgn0033132	1116	Tsp42Ej	1.19383	9.91576	12.0546	0.00733356	0.468617	nsybGal4	R21G03-Gal4	3	3
FBgn0033995	1780	GPHR	1.49588	7.51935	12.0481	0.00734431	0.468617	nsybGal4	R21G03-Gal4	3	3
FBgn0036735	4062	Edc3	-1.60588	7.14597	12.0326	0.00736971	0.468617	nsybGal4	R21G03-Gal4	3	3
FBgn0037635	2642	CG9837	11.7273	3.4131	14.2812	0.00738113	0.468617	nsybGal4	R21G03-Gal4	3	3
FBgn0020391	3235	Nrk	9.99554	3.76414	12.0177	0.00739434	0.468617	nsybGal4	R21G03-Gal4	3	3
FBgn0032450	3392	CG5776	12.0462	3.72939	14.1998	0.00748339	0.468617	nsybGal4	R21G03-Gal4	3	3
FBgn0031765	1842	CG9109	-12.0772	3.76002	14.1514	0.00754498	0.468617	nsybGal4	R21G03-Gal4	3	3
FBgn0038140	2752	PK2-R1	9.29293	3.6697	11.9232	0.00755273	0.468617	nsybGal4	R21G03-Gal4	3	3
FBgn0259878	3561	Fs	11.6689	3.35532	14.1218	0.00758306	0.468617	nsybGal4	R21G03-Gal4	3	3
FBgn0024360	2444	MTPAP	9.78616	3.61898	11.9015	0.00758973	0.468617	nsybGal4	R21G03-Gal4	3	3
FBgn0031367	882	c-cup	11.4581	3.1469	14.0975	0.0076144	0.468617	nsybGal4	R21G03-Gal4	3	3
FBgn0039459	1184	IntS12	11.458	3.14686	14.0477	0.00767935	0.468617	nsybGal4	R21G03-Gal4	3	3
FBgn0010198	944	RpS15Aa	2.78886	6.27301	11.7972	0.00777046	0.468617	nsybGal4	R21G03-Gal4	3	3
FBgn0033783	2865	CG17019	-1.57998	6.8888	11.7963	0.00777218	0.468617	nsybGal4	R21G03-Gal4	3	3
FBgn0019624	796	COX5A	2.58361	8.13777	11.7563	0.00784286	0.468617	nsybGal4	R21G03-Gal4	3	3
FBgn0263911	513	COX8	2.58987	6.82984	11.7497	0.00785456	0.468617	nsybGal4	R21G03-Gal4	3	3
FBgn0040070	1357	Trx-2	1.6954	7.10707	11.66	0.0080166	0.474793	nsybGal4	R21G03-Gal4	3	3
FBgn0031684	953	ND-13A	2.12888	7.33171	11.5858	0.00815358	0.479407	nsybGal4	R21G03-Gal4	3	3
FBgn0031436	733	ND-B17.2	2.32048	7.39677	11.5139	0.00828925	0.483877	nsybGal4	R21G03-Gal4	3	3
FBgn0062440	701	EMRE	2.32899	7.1831	11.4773	0.00835936	0.484485	nsybGal4	R21G03-Gal4	3	3
FBgn0039538	976	CG12883	11.5483	3.23594	13.4279	0.0085505	0.489983	nsybGal4	R21G03-Gal4	3	3
FBgn0034253	5377	CG10936	-11.5703	3.25685	13.2446	0.0088325	0.489983	nsybGal4	R21G03-Gal4	3	3
FBgn0033405	7700	CG13954	11.4584	3.14702	13.2331	0.00885053	0.489983	nsybGal4	R21G03-Gal4	3	3
FBgn0037076	1853	ebd2	11.4717	3.1602	13.2274	0.00885964	0.489983	nsybGal4	R21G03-Gal4	3	3
FBgn0052225	1293	CG32225	0.859637	8.98456	11.1803	0.00895589	0.489983	nsybGal4	R21G03-Gal4	3	3
FBgn0058263	3406	MFS17	-1.05453	9.98245	11.1726	0.00897211	0.489983	nsybGal4	R21G03-Gal4	3	3
FBgn0004364	5422	18w	11.3087	2.99937	13.116	0.0090377	0.489983	nsybGal4	R21G03-Gal4	3	3
FBgn0263738	2445	Ada2a	12.6745	4.35395	13.1006	0.00906263	0.489983	nsybGal4	R21G03-Gal4	3	3
FBgn0037382	2311	Hpr1	-2.01757	6.4389	11.1029	0.00912003	0.489983	nsybGal4	R21G03-Gal4	3	3
FBgn0022960	3470	vimar	-1.91509	6.6303	11.1008	0.00912452	0.489983	nsybGal4	R21G03-Gal4	3	3
FBgn0010409	635	RpL18A	2.4482	6.99279	11.0661	0.00919942	0.489983	nsybGal4	R21G03-Gal4	3	3
FBgn0083167	987	Neb-cGP	2.64953	6.69869	11.0611	0.00921031	0.489983	nsybGal4	R21G03-Gal4	3	3
FBgn0029870	3617	Marf	-1.31498	8.06841	11.024	0.00929119	0.489983	nsybGal4	R21G03-Gal4	3	3
FBgn0032987	704	RpL21	2.50084	6.51526	11.0201	0.00929974	0.489983	nsybGal4	R21G03-Gal4	3	3
FBgn0029888	1384	ND-ASHI	2.19065	6.95177	10.9851	0.00937697	0.489983	nsybGal4	R21G03-Gal4	3	3
FBgn0029863	1282	CG3823	11.9364	3.62035	12.8859	0.00942043	0.489983	nsybGal4	R21G03-Gal4	3	3
FBgn0260747	1290	Chchd2	2.0437	6.62884	10.86	0.00965979	0.493448	nsybGal4	R21G03-Gal4	3	3
FBgn0260972	1544	alc	1.33854	7.78075	10.8409	0.00970376	0.493448	nsybGal4	R21G03-Gal4	3	3
FBgn0039969	928	Fis1	1.27664	7.9564	10.8338	0.00972029	0.493448	nsybGal4	R21G03-Gal4	3	3
FBgn0260450	2687	CalpC	-11.9665	3.65024	12.7021	0.00974156	0.493448	nsybGal4	R21G03-Gal4	3	3
FBgn0037351	903	RpL13A	2.16794	7.52282	10.7936	0.00981416	0.493448	nsybGal4	R21G03-Gal4	3	3
FBgn0261041	6273	stj	-1.16318	8.70833	10.7775	0.00985193	0.493448	nsybGal4	R21G03-Gal4	3	3
FBgn0062442	675	Cisd2	2.7011	6.25282	10.7182	0.00999292	0.493526	nsybGal4	R21G03-Gal4	3	3
FBgn0086758	12618	chinmo	-0.814872	9.47563	10.6817	0.0100812	0.493526	nsybGal4	R21G03-Gal4	3	3
FBgn0022344	938	CG10340	1.39139	7.53119	10.6655	0.0101205	0.493526	nsybGal4	R21G03-Gal4	3	3
FBgn0039258	1099	beta4GalT7	8.18334	4.24108	10.6649	0.010122	0.493526	nsybGal4	R21G03-Gal4	3	3
FBgn0032819	1921	CG10463	11.4642	3.15259	12.4715	0.0101647	0.493526	nsybGal4	R21G03-Gal4	3	3
FBgn0038925	1356	Cchl	2.44188	5.98329	10.6256	0.0102184	0.493526	nsybGal4	R21G03-Gal4	3	3
FBgn0017566	2634	ND-75	-1.1383	8.69417	10.594	0.0102967	0.494363	nsybGal4	R21G03-Gal4	3	3
FBgn0036000	1372	CG3434	11.0878	2.78164	12.284	0.0105268	0.502437	nsybGal4	R21G03-Gal4	3	3
FBgn0032200	769	CG5676	2.13934	7.40397	10.4673	0.0106184	0.503447	nsybGal4	R21G03-Gal4	3	3
FBgn0035953	3945	CG5087	7.12257	4.30541	10.4383	0.0106937	0.503447	nsybGal4	R21G03-Gal4	3	3
FBgn0013981	796	His4r	2.15339	9.22493	10.4082	0.0107728	0.503447	nsybGal4	R21G03-Gal4	3	3
FBgn0051345	984	CG31345	3.02206	6.78714	10.3993	0.0107961	0.503447	nsybGal4	R21G03-Gal4	3	3
FBgn0039269	1047	veli	1.9133	6.54236	10.3545	0.0109154	0.503697	nsybGal4	R21G03-Gal4	3	3
FBgn0021847	3079	Ttc7	-1.38913	7.76892	10.3488	0.0109305	0.503697	nsybGal4	R21G03-Gal4	3	3
FBgn0037637	955	IscU	1.44487	9.89089	10.3276	0.0109877	0.503697	nsybGal4	R21G03-Gal4	3	3
FBgn0039936	5274	Gyf	-0.991785	8.38905	10.2421	0.0112213	0.511517	nsybGal4	R21G03-Gal4	3	3
FBgn0031498	1425	CG17260	8.55257	3.20316	10.1732	0.0114145	0.517414	nsybGal4	R21G03-Gal4	3	3
FBgn0035414	1870	CG14965	11.4447	3.13335	11.7157	0.0117317	0.51761	nsybGal4	R21G03-Gal4	3	3
FBgn0031830	729	COX5B	2.27543	7.78173	10.0411	0.0117959	0.51761	nsybGal4	R21G03-Gal4	3	3
FBgn0036121	690	CG6310	1.97252	6.29278	10.0063	0.0118988	0.51761	nsybGal4	R21G03-Gal4	3	3
FBgn0026197	1077	lncRNA:noe	1.52667	11.928	10.0027	0.0119097	0.51761	nsybGal4	R21G03-Gal4	3	3
FBgn0004403	877	RpS14a	2.46621	7.41127	10.0024	0.0119105	0.51761	nsybGal4	R21G03-Gal4	3	3
FBgn0028996	6742	onecut	-1.43679	8.70697	9.97037	0.0120066	0.51761	nsybGal4	R21G03-Gal4	3	3
FBgn0013303	899	Nca	0.735262	10.3079	9.96098	0.0120349	0.51761	nsybGal4	R21G03-Gal4	3	3
FBgn0039830	1980	ATPsynC	0.718724	12.008	9.94246	0.012091	0.51761	nsybGal4	R21G03-Gal4	3	3
FBgn0033752	2334	CG8569	11.0678	2.76139	11.5453	0.0121278	0.51761	nsybGal4	R21G03-Gal4	3	3
FBgn0027548	4475	nito	8.83312	3.52052	9.91439	0.0121767	0.51761	nsybGal4	R21G03-Gal4	3	3
FBgn0036317	2956	CG10948	-1.74554	6.38973	9.86952	0.0123152	0.51761	nsybGal4	R21G03-Gal4	3	3
FBgn0004363	2858	porin	0.791648	10.2768	9.86219	0.012338	0.51761	nsybGal4	R21G03-Gal4	3	3
FBgn0030612	1872	CG5599	11.4582	3.14661	11.45	0.0123569	0.51761	nsybGal4	R21G03-Gal4	3	3
FBgn0033244	3470	CG8726	-1.65582	7.02939	9.85086	0.0123734	0.51761	nsybGal4	R21G03-Gal4	3	3
FBgn0036726	762	QIL1	1.7092	8.41819	9.85012	0.0123757	0.51761	nsybGal4	R21G03-Gal4	3	3
FBgn0016983	3386	smid	11.9089	3.59389	11.3739	0.0125439	0.519643	nsybGal4	R21G03-Gal4	3	3
FBgn0051159	2481	mRRF2	11.1808	2.87265	11.3705	0.0125524	0.519643	nsybGal4	R21G03-Gal4	3	3
FBgn0261609	1519	eIF2alpha	9.0755	2.92409	9.75382	0.0126814	0.522048	nsybGal4	R21G03-Gal4	3	3
FBgn0028700	1604	RfC38	10.8359	2.53343	11.2883	0.0127586	0.522048	nsybGal4	R21G03-Gal4	3	3
FBgn0015558	7616	tty	-2.2476	6.16573	9.71618	0.0128035	0.522048	nsybGal4	R21G03-Gal4	3	3
FBgn0043458	3567	CG12084	-1.65321	7.50502	9.69065	0.0128871	0.52283	nsybGal4	R21G03-Gal4	3	3
FBgn0036211	2706	CG5946	1.13725	7.92028	9.66202	0.0129817	0.52318	nsybGal4	R21G03-Gal4	3	3
FBgn0016041	2395	Tom40	0.941908	8.18637	9.64908	0.0130247	0.52318	nsybGal4	R21G03-Gal4	3	3
FBgn0087012	5410	5-HT2A	11.2171	2.90835	11.0637	0.0133454	0.529427	nsybGal4	R21G03-Gal4	3	3
FBgn0011217	2375	eff	0.76324	9.48736	9.5186	0.0134686	0.529427	nsybGal4	R21G03-Gal4	3	3
FBgn0003257	2039	r-l	10.916	2.61179	10.9807	0.0135713	0.529427	nsybGal4	R21G03-Gal4	3	3
FBgn0038198	922	Npc2b	7.15414	5.32934	9.47316	0.0136275	0.529427	nsybGal4	R21G03-Gal4	3	3
FBgn0040333	2427	brv3	10.7582	2.45689	10.9335	0.0137017	0.529427	nsybGal4	R21G03-Gal4	3	3
FBgn0045038	1977	Proc	1.40544	7.75254	9.45047	0.0137078	0.529427	nsybGal4	R21G03-Gal4	3	3
FBgn0039713	1250	RpS8	2.59536	6.91267	9.44685	0.0137206	0.529427	nsybGal4	R21G03-Gal4	3	3
FBgn0267398	1576	Yeti	1.07698	8.2733	9.44324	0.0137335	0.529427	nsybGal4	R21G03-Gal4	3	3
FBgn0266115	1524	asRNA:CR44841	9.05283	2.90176	9.42548	0.0137968	0.529427	nsybGal4	R21G03-Gal4	3	3
FBgn0052179	1354	Krn	11.2983	2.98861	10.8716	0.0138756	0.529427	nsybGal4	R21G03-Gal4	3	3
FBgn0046222	2798	Wdr33	10.6544	2.35555	10.8319	0.0139885	0.529427	nsybGal4	R21G03-Gal4	3	3
FBgn0028479	2886	Mtpalpha	11.815	3.49991	10.8276	0.0140009	0.529427	nsybGal4	R21G03-Gal4	3	3
FBgn0027785	648	NP15.6	2.81791	5.96288	9.36141	0.0140284	0.529427	nsybGal4	R21G03-Gal4	3	3
FBgn0033570	612	ND-B14	2.38984	6.53571	9.33968	0.0141081	0.529968	nsybGal4	R21G03-Gal4	3	3
FBgn0011455	888	ND-SGDH	2.23868	6.897	9.28204	0.0143221	0.535528	nsybGal4	R21G03-Gal4	3	3
FBgn0259238	1514	CG42336	2.30414	5.94669	9.2469	0.0144546	0.538002	nsybGal4	R21G03-Gal4	3	3
FBgn0035517	828	CG1265	1.67181	6.97707	9.2126	0.0145853	0.538113	nsybGal4	R21G03-Gal4	3	3
FBgn0040773	853	COX7C	2.9659	5.94459	9.20397	0.0146184	0.538113	nsybGal4	R21G03-Gal4	3	3
FBgn0038223	5489	Afti	-2.66271	6.64584	9.17934	0.0147135	0.538113	nsybGal4	R21G03-Gal4	3	3
FBgn0039282	4328	Bili	-1.40497	7.81001	9.14244	0.0148574	0.538113	nsybGal4	R21G03-Gal4	3	3
FBgn0259143	4159	CG42258	-1.6824	6.40944	9.09702	0.0150368	0.538113	nsybGal4	R21G03-Gal4	3	3
FBgn0265718	1215	lncRNA:CR44525	10.921	2.61656	10.419	0.0152377	0.538113	nsybGal4	R21G03-Gal4	3	3
FBgn0265174	1851	PIG-V	7.84673	4.41797	9.04527	0.0152446	0.538113	nsybGal4	R21G03-Gal4	3	3
FBgn0036819	1391	Dysb	10.6089	2.31041	10.4151	0.0152502	0.538113	nsybGal4	R21G03-Gal4	3	3
FBgn0038494	2456	beat-IIb	-1.19989	7.5627	8.97993	0.015512	0.538113	nsybGal4	R21G03-Gal4	3	3
FBgn0010265	899	RpS13	2.01252	7.10808	8.95535	0.0156142	0.538113	nsybGal4	R21G03-Gal4	3	3
FBgn0035423	681	eIF1	2.01314	7.63573	8.95505	0.0156154	0.538113	nsybGal4	R21G03-Gal4	3	3
FBgn0001989	992	ND-B17	2.44113	6.49556	8.94202	0.0156699	0.538113	nsybGal4	R21G03-Gal4	3	3
FBgn0035122	1092	mRpL17	2.90122	5.75078	8.93863	0.0156841	0.538113	nsybGal4	R21G03-Gal4	3	3
FBgn0011747	6229	Ank	-1.19964	8.94436	8.93594	0.0156953	0.538113	nsybGal4	R21G03-Gal4	3	3
FBgn0031245	1974	CG3625	0.769765	9.11903	8.93135	0.0157146	0.538113	nsybGal4	R21G03-Gal4	3	3
FBgn0266582	976	ND-30	0.950802	8.66782	8.91144	0.0157986	0.538113	nsybGal4	R21G03-Gal4	3	3
FBgn0032511	871	ND-B22	2.51667	7.03818	8.89957	0.0158489	0.538113	nsybGal4	R21G03-Gal4	3	3
FBgn0032297	2989	CG17124	-0.93356	8.7651	8.88755	0.0159001	0.538113	nsybGal4	R21G03-Gal4	3	3
FBgn0013749	930	Arf102F	1.37911	7.87105	8.84758	0.0160718	0.538113	nsybGal4	R21G03-Gal4	3	3
FBgn0010808	940	Chchd3	1.48977	7.50018	8.81722	0.0162037	0.538113	nsybGal4	R21G03-Gal4	3	3
FBgn0037676	2682	CG8861	0.742604	10.8155	8.80621	0.0162519	0.538113	nsybGal4	R21G03-Gal4	3	3
FBgn0003274	604	RpLP2	2.35593	6.72943	8.79947	0.0162815	0.538113	nsybGal4	R21G03-Gal4	3	3
FBgn0261596	646	RpS24	2.81253	5.94777	8.79837	0.0162863	0.538113	nsybGal4	R21G03-Gal4	3	3
FBgn0286213	613	RpS12	2.56762	6.50863	8.77748	0.0163784	0.538113	nsybGal4	R21G03-Gal4	3	3
FBgn0031893	2088	MICU1	-1.41583	7.19925	8.77278	0.0163992	0.538113	nsybGal4	R21G03-Gal4	3	3
FBgn0011284	1449	RpS4	1.424	8.02013	8.76076	0.0164526	0.538113	nsybGal4	R21G03-Gal4	3	3
FBgn0032873	2246	CG2614	10.9474	2.64282	10.0448	0.0164984	0.538113	nsybGal4	R21G03-Gal4	3	3
FBgn0002566	5368	lt	-1.16466	8.559	8.72212	0.0166257	0.538113	nsybGal4	R21G03-Gal4	3	3
FBgn0260743	1658	GC1	1.90959	6.37735	8.68267	0.0168048	0.538113	nsybGal4	R21G03-Gal4	3	3
FBgn0036928	1008	Tom20	1.44597	7.62521	8.68211	0.0168074	0.538113	nsybGal4	R21G03-Gal4	3	3
FBgn0033274	739	CG14757	1.43313	7.3777	8.66396	0.0168905	0.538113	nsybGal4	R21G03-Gal4	3	3
FBgn0032405	2590	firl	1.59159	6.46671	8.64013	0.0170005	0.538113	nsybGal4	R21G03-Gal4	3	3
FBgn0010228	1604	HmgZ	1.80569	7.29871	8.63604	0.0170195	0.538113	nsybGal4	R21G03-Gal4	3	3
FBgn0013954	633	Fkbp12	2.765	6.49502	8.6253	0.0170694	0.538113	nsybGal4	R21G03-Gal4	3	3
FBgn0025839	807	ND-B14.5A	2.90017	5.52143	8.59915	0.0171918	0.538113	nsybGal4	R21G03-Gal4	3	3
FBgn0264712	4339	CG1172	-1.79891	6.22836	8.58804	0.0172442	0.538113	nsybGal4	R21G03-Gal4	3	3
FBgn0033389	1918	Rad51D	10.6379	2.33839	9.83927	0.0172488	0.538113	nsybGal4	R21G03-Gal4	3	3
FBgn0031228	1135	ND-15	2.33673	6.44577	8.57577	0.0173021	0.538113	nsybGal4	R21G03-Gal4	3	3
FBgn0260657	5118	CG42540	-1.03889	9.21518	8.5696	0.0173314	0.538113	nsybGal4	R21G03-Gal4	3	3
FBgn0025366	1142	Ip259	1.66835	7.35399	8.5637	0.0173594	0.538113	nsybGal4	R21G03-Gal4	3	3
FBgn0028343	4080	Ankle2	10.4437	2.14843	9.75796	0.0175581	0.538113	nsybGal4	R21G03-Gal4	3	3
FBgn0038224	720	ATPsynE	2.70626	6.24556	8.49446	0.0176927	0.538113	nsybGal4	R21G03-Gal4	3	3
FBgn0035753	788	RpL18	2.43704	6.1623	8.49006	0.0177141	0.538113	nsybGal4	R21G03-Gal4	3	3
FBgn0033608	816	CG13220	2.25027	6.65377	8.48459	0.0177409	0.538113	nsybGal4	R21G03-Gal4	3	3
FBgn0032021	1981	CG7781	0.660207	10.5987	8.47679	0.0177791	0.538113	nsybGal4	R21G03-Gal4	3	3
FBgn0004118	4018	nAChRbeta2	0.887487	8.70092	8.47354	0.017795	0.538113	nsybGal4	R21G03-Gal4	3	3
FBgn0266095	585	lncRNA:CR44832	12.5867	4.26694	9.68627	0.0178367	0.538113	nsybGal4	R21G03-Gal4	3	3
FBgn0030858	3668	IntS2	8.44072	2.81813	8.45545	0.017884	0.538113	nsybGal4	R21G03-Gal4	3	3
FBgn0031021	768	ND-18	2.01924	7.18358	8.45048	0.0179085	0.538113	nsybGal4	R21G03-Gal4	3	3
FBgn0011762	1569	DNApol-alpha50	11.2477	2.93845	9.66178	0.0179333	0.538113	nsybGal4	R21G03-Gal4	3	3
FBgn0051627	902	CG31627	10.4795	2.18334	9.64637	0.0179944	0.538113	nsybGal4	R21G03-Gal4	3	3
FBgn0034576	712	ND-B14.7	1.87517	6.9107	8.42642	0.018028	0.538113	nsybGal4	R21G03-Gal4	3	3
FBgn0035092	2701	Nplp1	-0.724411	9.42303	8.42151	0.0180525	0.538113	nsybGal4	R21G03-Gal4	3	3
FBgn0285926	13650	Imp	1.57953	8.08224	8.40488	0.0181358	0.538113	nsybGal4	R21G03-Gal4	3	3
FBgn0015834	1177	eIF3i	0.821808	8.76004	8.40383	0.018141	0.538113	nsybGal4	R21G03-Gal4	3	3
FBgn0260755	1251	CG42553	10.2359	1.94654	9.60208	0.0181714	0.538113	nsybGal4	R21G03-Gal4	3	3
FBgn0025632	2713	CG4313	7.18106	4.54986	8.36854	0.0183194	0.538774	nsybGal4	R21G03-Gal4	3	3
FBgn0013675	685	mt:CoII	1.41573	11.5711	8.358	0.0183731	0.538774	nsybGal4	R21G03-Gal4	3	3
FBgn0000562	4515	egl	7.55513	4.1313	8.32659	0.0185343	0.538774	nsybGal4	R21G03-Gal4	3	3
FBgn0000633	5978	CG17716	1.26864	7.00899	8.32619	0.0185364	0.538774	nsybGal4	R21G03-Gal4	3	3
FBgn0033500	2523	CG12913	-1.06633	7.69603	8.32134	0.0185614	0.538774	nsybGal4	R21G03-Gal4	3	3
FBgn0038467	2341	AdSL	10.6907	2.39155	9.48554	0.0186484	0.538774	nsybGal4	R21G03-Gal4	3	3
FBgn0036584	1340	CG13054	10.9891	2.68342	9.4831	0.0186585	0.538774	nsybGal4	R21G03-Gal4	3	3
FBgn0022097	1064	Vha36-1	0.858952	8.79034	8.20055	0.019199	0.543277	nsybGal4	R21G03-Gal4	3	3
FBgn0025624	1240	CG4025	2.38934	5.8513	8.1948	0.0192301	0.543277	nsybGal4	R21G03-Gal4	3	3
FBgn0053468	607	CG33468	10.5175	2.22162	9.34214	0.0192579	0.543277	nsybGal4	R21G03-Gal4	3	3
FBgn0052406	2919	PVRAP	2.54602	6.5366	8.14221	0.0195167	0.543277	nsybGal4	R21G03-Gal4	3	3
FBgn0259978	2818	vlc	-1.44839	6.83151	8.14136	0.0195214	0.543277	nsybGal4	R21G03-Gal4	3	3
FBgn0032160	1216	CG4598	8.30975	2.68871	8.13521	0.0195553	0.543277	nsybGal4	R21G03-Gal4	3	3
FBgn0035260	4532	CG7991	10.519	2.22254	9.26312	0.019605	0.543277	nsybGal4	R21G03-Gal4	3	3
FBgn0026323	3941	Tak1	-3.08044	6.32827	8.12368	0.019619	0.543277	nsybGal4	R21G03-Gal4	3	3
FBgn0047135	865	CG32276	2.93067	5.53978	8.11845	0.019648	0.543277	nsybGal4	R21G03-Gal4	3	3
FBgn0010453	3367	Wnt4	8.73084	3.42112	8.09957	0.019753	0.543277	nsybGal4	R21G03-Gal4	3	3
FBgn0022349	3199	CG1910	-1.99125	6.20408	8.07689	0.0198802	0.543277	nsybGal4	R21G03-Gal4	3	3
FBgn0028664	848	VhaM9.7-c	10.2701	1.97955	9.18082	0.0199751	0.543277	nsybGal4	R21G03-Gal4	3	3
FBgn0030348	1491	CG10352	10.8521	2.54851	9.17885	0.0199841	0.543277	nsybGal4	R21G03-Gal4	3	3
FBgn0050423	655	CG30423	1.79147	6.60868	8.0565	0.0199954	0.543277	nsybGal4	R21G03-Gal4	3	3
FBgn0004643	2567	Zw10	-2.47508	6.34871	8.04938	0.0200358	0.543277	nsybGal4	R21G03-Gal4	3	3
FBgn0002593	768	RpLP1	3.05786	5.63222	8.04596	0.0200553	0.543277	nsybGal4	R21G03-Gal4	3	3
FBgn0259745	7991	wech	-0.971026	7.82008	8.03806	0.0201003	0.543277	nsybGal4	R21G03-Gal4	3	3
FBgn0017567	819	ND-23	1.24264	8.80398	8.03686	0.0201071	0.543277	nsybGal4	R21G03-Gal4	3	3
FBgn0035473	1488	mge	0.951633	8.12849	8.03662	0.0201085	0.543277	nsybGal4	R21G03-Gal4	3	3
FBgn0043456	3150	Ndf	-1.62691	7.10731	8.00949	0.0202642	0.543277	nsybGal4	R21G03-Gal4	3	3
FBgn0015371	6256	chn	-1.09814	7.49381	8.00845	0.0202701	0.543277	nsybGal4	R21G03-Gal4	3	3
FBgn0034197	1637	Cda9	11.9034	3.5883	9.1129	0.0202875	0.543277	nsybGal4	R21G03-Gal4	3	3
FBgn0050371	1258	CG30371	10.3737	2.08004	9.09649	0.0203639	0.54353	nsybGal4	R21G03-Gal4	3	3
FBgn0033699	861	RpS11	2.59279	6.43086	7.97492	0.0204646	0.544427	nsybGal4	R21G03-Gal4	3	3
FBgn0261975	803	CG42806	10.0785	1.79356	9.05215	0.0205723	0.544475	nsybGal4	R21G03-Gal4	3	3
FBgn0039900	3309	Syt7	1.08362	8.57997	7.93379	0.0207064	0.544475	nsybGal4	R21G03-Gal4	3	3
FBgn0040985	743	CG6115	3.33025	5.51026	7.93059	0.0207253	0.544475	nsybGal4	R21G03-Gal4	3	3
FBgn0040007	1013	RpL38	1.81996	7.15401	7.91494	0.0208184	0.544475	nsybGal4	R21G03-Gal4	3	3
FBgn0052831	1772	CG33695	10.8517	2.54975	8.99393	0.0208502	0.544475	nsybGal4	R21G03-Gal4	3	3
FBgn0031575	2977	Cep97	-1.68588	6.98416	7.90644	0.0208691	0.544475	nsybGal4	R21G03-Gal4	3	3
FBgn0038586	1034	CG7168	10.4687	2.17443	8.97205	0.0209559	0.544989	nsybGal4	R21G03-Gal4	3	3
FBgn0264481	785	asRNA:CR43889	9.99314	1.71017	8.89871	0.0213154	0.552038	nsybGal4	R21G03-Gal4	3	3
FBgn0036334	594	CG11267	2.77204	5.99406	7.81576	0.0214201	0.552038	nsybGal4	R21G03-Gal4	3	3
FBgn0267076	2492	asRNA:CR45520	10.4598	2.16377	8.87545	0.0214311	0.552038	nsybGal4	R21G03-Gal4	3	3
FBgn0001233	2960	Hsp83	1.28604	9.15563	7.78626	0.0216032	0.552309	nsybGal4	R21G03-Gal4	3	3
FBgn0039644	5031	rdog	10.3153	2.02432	8.81458	0.0217378	0.552309	nsybGal4	R21G03-Gal4	3	3
FBgn0032514	1972	CG9302	9.94905	1.6686	8.79112	0.0218575	0.552309	nsybGal4	R21G03-Gal4	3	3
FBgn0261597	1864	RpS26	2.70686	6.08192	7.73802	0.0219069	0.552309	nsybGal4	R21G03-Gal4	3	3
FBgn0284220	5242	Top2	6.5701	4.18033	7.73763	0.0219094	0.552309	nsybGal4	R21G03-Gal4	3	3
FBgn0039757	1139	RpS7	1.86963	7.16174	7.6924	0.022199	0.552309	nsybGal4	R21G03-Gal4	3	3
FBgn0000568	13451	Eip75B	0.956318	7.69736	7.68961	0.0222171	0.552309	nsybGal4	R21G03-Gal4	3	3
FBgn0003261	5386	Rm62	-0.93915	8.7423	7.64272	0.0225226	0.552309	nsybGal4	R21G03-Gal4	3	3
FBgn0035617	6602	l(3)psg2	7.71446	3.48333	7.63854	0.0225501	0.552309	nsybGal4	R21G03-Gal4	3	3
FBgn0035996	1028	CG3448	9.82268	1.54467	8.62123	0.0227507	0.552309	nsybGal4	R21G03-Gal4	3	3
FBgn0036918	847	Pfdn6	3.21555	5.58257	7.60503	0.0227721	0.552309	nsybGal4	R21G03-Gal4	3	3
FBgn0038498	3183	beat-IIa	-1.52806	7.30113	7.57867	0.0229486	0.552309	nsybGal4	R21G03-Gal4	3	3
FBgn0004587	4313	B52	-1.09411	7.43303	7.57546	0.0229702	0.552309	nsybGal4	R21G03-Gal4	3	3
FBgn0034859	3990	CG3520	-9.09512	4.38101	7.57303	0.0229866	0.552309	nsybGal4	R21G03-Gal4	3	3
FBgn0027359	761	Tim8	2.40394	6.14438	7.56791	0.0230211	0.552309	nsybGal4	R21G03-Gal4	3	3
FBgn0003449	835	snf	1.62595	7.13385	7.55746	0.0230918	0.552309	nsybGal4	R21G03-Gal4	3	3
FBgn0287218	446	CG46448	2.30882	6.48731	7.55634	0.0230994	0.552309	nsybGal4	R21G03-Gal4	3	3
FBgn0010638	792	Sec61beta	1.92584	6.17743	7.54292	0.0231907	0.552309	nsybGal4	R21G03-Gal4	3	3
FBgn0052544	1630	CG32544	-0.755403	8.49063	7.52054	0.0233438	0.552309	nsybGal4	R21G03-Gal4	3	3
FBgn0086355	1558	Tpi	0.737393	9.67084	7.50331	0.0234626	0.552309	nsybGal4	R21G03-Gal4	3	3
FBgn0021906	1118	RFeSP	1.15966	9.01591	7.50205	0.0234713	0.552309	nsybGal4	R21G03-Gal4	3	3
FBgn0039065	1677	Rad60	5.74867	4.8559	7.48776	0.0235705	0.552309	nsybGal4	R21G03-Gal4	3	3
FBgn0035708	3450	axed	5.16223	4.19097	7.481	0.0236175	0.552309	nsybGal4	R21G03-Gal4	3	3
FBgn0046225	3785	CG17230	10.506	2.21047	8.46202	0.0236316	0.552309	nsybGal4	R21G03-Gal4	3	3
FBgn0047038	597	ND-13B	2.39276	6.32881	7.47539	0.0236567	0.552309	nsybGal4	R21G03-Gal4	3	3
FBgn0285948	633	RpL27A	2.02048	6.91642	7.461	0.0237575	0.552309	nsybGal4	R21G03-Gal4	3	3
FBgn0002622	1133	RpS3	2.42643	6.12852	7.45892	0.0237721	0.552309	nsybGal4	R21G03-Gal4	3	3
FBgn0040375	1524	CG13760	1.26314	7.45596	7.44189	0.0238922	0.552309	nsybGal4	R21G03-Gal4	3	3
FBgn0086446	708	DCTN6-p27	8.10122	2.71674	7.43585	0.023935	0.552309	nsybGal4	R21G03-Gal4	3	3
FBgn0034138	810	RpS15	2.84041	5.74868	7.42436	0.0240166	0.552309	nsybGal4	R21G03-Gal4	3	3
FBgn0035649	2238	CG10483	-1.70345	6.35223	7.41673	0.024071	0.552309	nsybGal4	R21G03-Gal4	3	3
FBgn0250830	2877	CG12547	-0.730905	9.55564	7.3834	0.0243105	0.552309	nsybGal4	R21G03-Gal4	3	3
FBgn0004867	1208	RpS2	1.435	8.2101	7.36183	0.024467	0.552309	nsybGal4	R21G03-Gal4	3	3
FBgn0037884	2004	Arfip	-1.37233	7.30116	7.35487	0.0245177	0.552309	nsybGal4	R21G03-Gal4	3	3
FBgn0086895	3898	pea	-3.65186	5.49245	7.3513	0.0245439	0.552309	nsybGal4	R21G03-Gal4	3	3
FBgn0031216	6476	Zir	-1.56031	6.83573	7.34477	0.0245916	0.552309	nsybGal4	R21G03-Gal4	3	3
FBgn0028490	2760	CG31705	9.8285	1.55084	8.27777	0.0247075	0.552309	nsybGal4	R21G03-Gal4	3	3
FBgn0028662	1352	VhaPPA1-1	0.718737	9.52061	7.32151	0.024763	0.552309	nsybGal4	R21G03-Gal4	3	3
FBgn0027654	2178	jdp	1.29339	7.95994	7.30127	0.0249132	0.552309	nsybGal4	R21G03-Gal4	3	3
FBgn0262115	2454	CG17683	-1.03044	8.48279	7.28532	0.0250324	0.552309	nsybGal4	R21G03-Gal4	3	3
FBgn0020910	2231	RpL3	1.4042	7.709	7.27673	0.0250969	0.552309	nsybGal4	R21G03-Gal4	3	3
FBgn0262109	5485	lncRNA:CR42862	-1.31704	10.8172	7.2737	0.0251197	0.552309	nsybGal4	R21G03-Gal4	3	3
FBgn0011666	11500	msi	1.15979	7.63383	7.25948	0.025227	0.552309	nsybGal4	R21G03-Gal4	3	3
FBgn0026326	2439	Mad1	-1.78114	6.52886	7.25258	0.0252793	0.552309	nsybGal4	R21G03-Gal4	3	3
FBgn0036825	1179	RpL26	2.93066	5.55501	7.24984	0.0253001	0.552309	nsybGal4	R21G03-Gal4	3	3
FBgn0042138	1801	CG18815	0.747148	9.40513	7.24296	0.0253525	0.552309	nsybGal4	R21G03-Gal4	3	3
FBgn0033249	1459	CG11191	1.15461	6.99969	7.23533	0.0254106	0.552309	nsybGal4	R21G03-Gal4	3	3
FBgn0035942	3254	ValRS-m	11.4861	3.17514	8.14469	0.0255248	0.552309	nsybGal4	R21G03-Gal4	3	3
FBgn0041246	1623	Gr32a	9.4179	1.15699	8.11498	0.0257121	0.552309	nsybGal4	R21G03-Gal4	3	3
FBgn0029720	2475	CG3009	2.11095	6.09966	7.19254	0.0257401	0.552309	nsybGal4	R21G03-Gal4	3	3
FBgn0086779	4776	step	-1.19448	7.29916	7.18286	0.0258154	0.552309	nsybGal4	R21G03-Gal4	3	3
FBgn0001091	1480	Gapdh1	0.711606	9.84661	7.14952	0.0260766	0.552309	nsybGal4	R21G03-Gal4	3	3
FBgn0031604	1863	Elp3	11.4669	3.15611	8.05773	0.026078	0.552309	nsybGal4	R21G03-Gal4	3	3
FBgn0033484	4037	CG2269	0.700697	9.22955	7.12282	0.0262883	0.552309	nsybGal4	R21G03-Gal4	3	3
FBgn0027619	1363	eIF3j	1.33883	6.58282	7.11801	0.0263267	0.552309	nsybGal4	R21G03-Gal4	3	3
FBgn0259175	5044	ome	11.4087	3.09867	8.01651	0.0263457	0.552309	nsybGal4	R21G03-Gal4	3	3
FBgn0267910	361	lncRNA:CR34335	3.62352	4.87397	7.09797	0.0264872	0.552309	nsybGal4	R21G03-Gal4	3	3
FBgn0263768	1241	lncRNA:CR43685	1.55814	6.70603	7.09397	0.0265194	0.552309	nsybGal4	R21G03-Gal4	3	3
FBgn0086134	920	Prosalpha2	1.44335	6.45147	7.09224	0.0265333	0.552309	nsybGal4	R21G03-Gal4	3	3
FBgn0083987	275	snRNA:U11	9.84077	1.56127	7.97837	0.0265966	0.552309	nsybGal4	R21G03-Gal4	3	3
FBgn0262730	9655	dtn	1.32804	7.33008	7.07747	0.0266527	0.552309	nsybGal4	R21G03-Gal4	3	3
FBgn0266282	3590	jnj	11.4734	3.1629	7.96611	0.026678	0.552309	nsybGal4	R21G03-Gal4	3	3
FBgn0037874	1652	Tctp	2.17791	6.2808	7.068	0.0267296	0.552309	nsybGal4	R21G03-Gal4	3	3
FBgn0036550	1004	CG17026	11.3657	3.05628	7.91324	0.0270325	0.552309	nsybGal4	R21G03-Gal4	3	3
FBgn0039857	967	RpL6	1.23689	7.88269	7.02794	0.0270579	0.552309	nsybGal4	R21G03-Gal4	3	3
FBgn0038419	2016	CG14879	10.3756	2.08351	7.90658	0.0270775	0.552309	nsybGal4	R21G03-Gal4	3	3
FBgn0029785	732	RpL35	2.59898	6.13352	7.00961	0.0272099	0.552309	nsybGal4	R21G03-Gal4	3	3
FBgn0015872	2499	Drip	11.5047	3.19275	7.88309	0.0272373	0.552309	nsybGal4	R21G03-Gal4	3	3
FBgn0035438	1359	PHGPx	2.08266	5.82618	6.98647	0.0274031	0.552309	nsybGal4	R21G03-Gal4	3	3
FBgn0039157	5377	Myo95E	11.3273	3.01814	7.81396	0.0277149	0.552309	nsybGal4	R21G03-Gal4	3	3
FBgn0000109	1021	Aprt	9.27334	1.01915	7.80535	0.0277751	0.552309	nsybGal4	R21G03-Gal4	3	3
FBgn0020618	1693	Rack1	1.39148	7.87411	6.93774	0.0278158	0.552309	nsybGal4	R21G03-Gal4	3	3
FBgn0051223	1270	CG31223	11.2913	2.98289	7.7846	0.027921	0.552309	nsybGal4	R21G03-Gal4	3	3
FBgn0037324	1941	Orco	-9.20168	3.46015	6.91689	0.0279947	0.552309	nsybGal4	R21G03-Gal4	3	3
FBgn0031077	5361	THADA	11.1555	2.8473	7.77063	0.0280198	0.552309	nsybGal4	R21G03-Gal4	3	3
FBgn0033351	1036	AIMP1	9.26997	1.01652	7.75385	0.028139	0.552309	nsybGal4	R21G03-Gal4	3	3
FBgn0029868	1265	ND-B16.6	1.33326	7.84731	6.88049	0.0283105	0.552309	nsybGal4	R21G03-Gal4	3	3
FBgn0035356	769	CG16986	1.60227	6.72016	6.85186	0.0285621	0.552309	nsybGal4	R21G03-Gal4	3	3
FBgn0010194	4005	Wnt5	10.0529	1.76873	7.69369	0.0285721	0.552309	nsybGal4	R21G03-Gal4	3	3
FBgn0029709	1172	CHOp24	1.46122	6.54356	6.83917	0.0286744	0.552309	nsybGal4	R21G03-Gal4	3	3
FBgn0038834	619	RpS30	2.42303	6.17757	6.83761	0.0286883	0.552309	nsybGal4	R21G03-Gal4	3	3
FBgn0085424	5278	nub	10.2081	1.92051	7.65107	0.0288843	0.552309	nsybGal4	R21G03-Gal4	3	3
FBgn0052707	2617	APC4	9.66271	1.3932	7.62633	0.0290675	0.552309	nsybGal4	R21G03-Gal4	3	3
FBgn0036710	1897	CG6479	7.46312	3.08974	6.78291	0.0291794	0.552309	nsybGal4	R21G03-Gal4	3	3
FBgn0040571	3938	CG17193	-1.49638	6.79991	6.77573	0.0292446	0.552309	nsybGal4	R21G03-Gal4	3	3
FBgn0267160	2914	asRNA:CR45600	8.95471	0.7186	7.59447	0.0293056	0.552309	nsybGal4	R21G03-Gal4	3	3
FBgn0032430	1815	CG6388	10.1515	1.8654	7.58355	0.0293879	0.552309	nsybGal4	R21G03-Gal4	3	3
FBgn0032507	1191	CG9377	8.01105	2.71654	6.75813	0.0294053	0.552309	nsybGal4	R21G03-Gal4	3	3
FBgn0036771	1485	Wdr92	-1.35163	6.64103	6.7574	0.029412	0.552309	nsybGal4	R21G03-Gal4	3	3
FBgn0015019	2165	CCT3	11.1881	2.88082	7.57082	0.0294841	0.552309	nsybGal4	R21G03-Gal4	3	3
FBgn0038038	1576	Sccpdh2	11.1548	2.8481	7.55631	0.0295943	0.552309	nsybGal4	R21G03-Gal4	3	3
FBgn0036165	5960	chrb	0.588815	11.049	6.73083	0.0296567	0.552309	nsybGal4	R21G03-Gal4	3	3
FBgn0024196	527	robl	2.40333	6.22341	6.729	0.0296737	0.552309	nsybGal4	R21G03-Gal4	3	3
FBgn0267086	333	lncRNA:CR45530	8.84595	0.614974	7.53827	0.0297321	0.552309	nsybGal4	R21G03-Gal4	3	3
FBgn0019661	5468	lncRNA:roX1	-0.751977	12.97	6.72243	0.0297346	0.552309	nsybGal4	R21G03-Gal4	3	3
FBgn0085383	4609	CG34354	-0.883778	8.55071	6.70796	0.0298694	0.552309	nsybGal4	R21G03-Gal4	3	3
FBgn0036837	4072	CG18135	-0.980693	7.68209	6.68211	0.0301121	0.552309	nsybGal4	R21G03-Gal4	3	3
FBgn0266649	1477	lncRNA:CR45156	9.76344	1.48646	7.48663	0.0301312	0.552309	nsybGal4	R21G03-Gal4	3	3
FBgn0033140	704	CG12836	9.68425	1.41405	7.47361	0.0302329	0.552309	nsybGal4	R21G03-Gal4	3	3
FBgn0036887	847	CG9231	2.22484	5.78118	6.65469	0.0303722	0.552309	nsybGal4	R21G03-Gal4	3	3
FBgn0014869	1136	Pglym78	0.967382	8.49607	6.6332	0.030578	0.552309	nsybGal4	R21G03-Gal4	3	3
FBgn0041702	1118	CG15107	11.0838	2.77804	7.41844	0.0306689	0.552309	nsybGal4	R21G03-Gal4	3	3
FBgn0038877	2124	CG3308	11.0865	2.78094	7.40544	0.0307729	0.552309	nsybGal4	R21G03-Gal4	3	3
FBgn0029689	2699	CG6428	5.80679	5.72816	6.60577	0.0308433	0.552309	nsybGal4	R21G03-Gal4	3	3
FBgn0025874	1940	Meics	11.0556	2.75046	7.37695	0.0310023	0.552309	nsybGal4	R21G03-Gal4	3	3
FBgn0267431	6519	Myo81F	2.27305	6.0857	6.58082	0.0310871	0.552309	nsybGal4	R21G03-Gal4	3	3
FBgn0032236	917	mRpS7	2.33369	5.78482	6.57022	0.0311914	0.552309	nsybGal4	R21G03-Gal4	3	3
FBgn0037777	770	CG11722	2.45261	5.50723	6.54768	0.0314146	0.552309	nsybGal4	R21G03-Gal4	3	3
FBgn0002590	1386	RpS5a	1.47032	7.65933	6.54151	0.031476	0.552309	nsybGal4	R21G03-Gal4	3	3
FBgn0000150	727	awd	2.39761	6.21883	6.53904	0.0315007	0.552309	nsybGal4	R21G03-Gal4	3	3
FBgn0027582	4327	CG6230	11.2109	2.90308	7.31087	0.031543	0.552309	nsybGal4	R21G03-Gal4	3	3
FBgn0039568	1053	CG4815	11.0031	2.69866	7.29002	0.0317163	0.552309	nsybGal4	R21G03-Gal4	3	3
FBgn0034396	3221	CG15097	7.9916	3.5029	6.5154	0.0317377	0.552309	nsybGal4	R21G03-Gal4	3	3
FBgn0024250	3194	brk	7.32417	3.48153	6.49999	0.0318934	0.552309	nsybGal4	R21G03-Gal4	3	3
FBgn0267153	1406	lncRNA:CR45593	9.33613	1.07614	7.26245	0.0319472	0.552309	nsybGal4	R21G03-Gal4	3	3
FBgn0028425	2368	JhI-21	10.9782	2.67431	7.22514	0.0322633	0.552309	nsybGal4	R21G03-Gal4	3	3
FBgn0037007	2332	CG5059	-1.20148	7.08886	6.45312	0.0323731	0.552309	nsybGal4	R21G03-Gal4	3	3
FBgn0267655	549	lncRNA:CR45993	10.9529	2.64922	7.19984	0.0324799	0.552309	nsybGal4	R21G03-Gal4	3	3
FBgn0030029	948	CG15343	9.1984	0.945346	7.18234	0.0326309	0.552309	nsybGal4	R21G03-Gal4	3	3
FBgn0010247	3112	Parp	-1.03287	7.37907	6.42045	0.0327126	0.552309	nsybGal4	R21G03-Gal4	3	3
FBgn0003390	1796	shf	9.38536	1.12328	7.12149	0.0331631	0.552309	nsybGal4	R21G03-Gal4	3	3
FBgn0266744	779	lncRNA:CR45217	8.77688	0.548704	7.11166	0.0332501	0.552309	nsybGal4	R21G03-Gal4	3	3
FBgn0283535	2926	Vha26	0.501269	11.7507	6.35531	0.0334032	0.552309	nsybGal4	R21G03-Gal4	3	3
FBgn0015268	1582	Nap1	8.70887	0.487621	7.06007	0.0337118	0.552309	nsybGal4	R21G03-Gal4	3	3
FBgn0026372	1321	RpL23A	1.13646	7.77482	6.32321	0.0337501	0.552309	nsybGal4	R21G03-Gal4	3	3
FBgn0037492	1894	CG10050	10.8345	2.53284	7.05488	0.0337588	0.552309	nsybGal4	R21G03-Gal4	3	3
FBgn0033000	1289	CG14464	1.86068	6.23941	6.31236	0.0338684	0.552309	nsybGal4	R21G03-Gal4	3	3
FBgn0036058	2227	CG6707	1.00405	7.34365	6.31132	0.0338798	0.552309	nsybGal4	R21G03-Gal4	3	3
FBgn0011211	2252	blw	0.576362	10.7932	6.30754	0.0339211	0.552309	nsybGal4	R21G03-Gal4	3	3
FBgn0033185	2368	CG1603	10.9505	2.64653	7.02992	0.0339856	0.552309	nsybGal4	R21G03-Gal4	3	3
FBgn0036851	3861	CG14082	7.56364	2.19139	6.29515	0.0340571	0.552309	nsybGal4	R21G03-Gal4	3	3
FBgn0033624	612	CG12384	2.0982	6.03499	6.29452	0.034064	0.552309	nsybGal4	R21G03-Gal4	3	3
FBgn0003656	5963	sws	-1.68565	6.1462	6.29191	0.0340928	0.552309	nsybGal4	R21G03-Gal4	3	3
FBgn0015000	1784	betaggt-I	10.8036	2.50248	7.01083	0.0341604	0.552309	nsybGal4	R21G03-Gal4	3	3
FBgn0087005	960	rtp	8.71278	0.489718	6.98826	0.0343687	0.552309	nsybGal4	R21G03-Gal4	3	3
FBgn0045073	2973	Stim	-1.53693	7.13406	6.2546	0.034507	0.552309	nsybGal4	R21G03-Gal4	3	3
FBgn0086074	78	snoRNA:Me18S-A1806	8.29218	0.103927	6.97324	0.0345082	0.552309	nsybGal4	R21G03-Gal4	3	3
FBgn0038400	2392	CG5903	0.814119	9.10254	6.23517	0.0347251	0.552309	nsybGal4	R21G03-Gal4	3	3
FBgn0030605	1129	ND-B18	2.41276	5.61336	6.23308	0.0347487	0.552309	nsybGal4	R21G03-Gal4	3	3
FBgn0030572	641	mRpS25	2.39959	5.78416	6.22916	0.034793	0.552309	nsybGal4	R21G03-Gal4	3	3
FBgn0082831	6730	pps	10.8179	2.51631	6.93741	0.034844	0.552309	nsybGal4	R21G03-Gal4	3	3
FBgn0032053	628	mRpL51	3.86818	4.7489	6.22007	0.0348959	0.552309	nsybGal4	R21G03-Gal4	3	3
FBgn0266748	229	lncRNA:CR45221	8.42437	0.223728	6.92775	0.0349352	0.552309	nsybGal4	R21G03-Gal4	3	3
FBgn0266243	1459	lncRNA:CR44938	8.35758	0.165179	6.92479	0.0349633	0.552309	nsybGal4	R21G03-Gal4	3	3
FBgn0033020	730	COX4L	8.17044	2.04053	6.20907	0.035021	0.552309	nsybGal4	R21G03-Gal4	3	3
FBgn0259195	679	CG42299	8.40358	0.20496	6.91613	0.0350454	0.552309	nsybGal4	R21G03-Gal4	3	3
FBgn0032482	2210	Pect	0.710829	8.3733	6.18881	0.0352527	0.552309	nsybGal4	R21G03-Gal4	3	3
FBgn0037338	2589	Snm1	10.6946	2.39554	6.88848	0.0353095	0.552309	nsybGal4	R21G03-Gal4	3	3
FBgn0266124	697	ghi	2.1342	6.1829	6.17504	0.0354113	0.552309	nsybGal4	R21G03-Gal4	3	3
FBgn0004394	4624	pdm2	10.6855	2.3868	6.87436	0.0354454	0.552309	nsybGal4	R21G03-Gal4	3	3
FBgn0036483	4382	CG12316	5.49767	3.17205	6.1701	0.0354684	0.552309	nsybGal4	R21G03-Gal4	3	3
FBgn0038858	1633	CG5793	10.6903	2.3912	6.87185	0.0354695	0.552309	nsybGal4	R21G03-Gal4	3	3
FBgn0029950	2557	CG9657	-11.7105	3.39564	6.85647	0.0356184	0.552309	nsybGal4	R21G03-Gal4	3	3
FBgn0005593	1167	RpL7	1.53672	7.99096	6.14776	0.0357282	0.552309	nsybGal4	R21G03-Gal4	3	3
FBgn0261928	11033	CG42795	-0.819235	8.17928	6.10688	0.0362097	0.552309	nsybGal4	R21G03-Gal4	3	3
FBgn0038874	4512	ETHR	8.65194	0.431697	6.79496	0.0362221	0.552309	nsybGal4	R21G03-Gal4	3	3
FBgn0003002	2939	opa	10.8307	2.52873	6.79066	0.0362649	0.552309	nsybGal4	R21G03-Gal4	3	3
FBgn0040763	750	CG18336	10.6053	2.308	6.78727	0.0362986	0.552309	nsybGal4	R21G03-Gal4	3	3
FBgn0015024	3369	CkIalpha	0.607727	9.69166	6.09681	0.0363296	0.552309	nsybGal4	R21G03-Gal4	3	3
FBgn0038552	1615	Alg1	10.6001	2.3031	6.7815	0.0363561	0.552309	nsybGal4	R21G03-Gal4	3	3
FBgn0039156	2008	CG6178	10.6343	2.3368	6.75447	0.0366269	0.552309	nsybGal4	R21G03-Gal4	3	3
FBgn0000064	3809	Ald1	0.527499	11.7989	6.06882	0.0366654	0.552309	nsybGal4	R21G03-Gal4	3	3
FBgn0042180	2937	CG18870	1.56556	6.27225	6.06651	0.0366933	0.552309	nsybGal4	R21G03-Gal4	3	3
FBgn0036488	531	CG6878	2.73757	5.74265	6.06261	0.0367404	0.552309	nsybGal4	R21G03-Gal4	3	3
FBgn0014184	2445	Oda	0.570672	10.1147	6.06026	0.0367688	0.552309	nsybGal4	R21G03-Gal4	3	3
FBgn0029825	2374	CG12728	1.92106	6.48911	6.05953	0.0367777	0.552309	nsybGal4	R21G03-Gal4	3	3
FBgn0015222	2376	Fer1HCH	0.54676	10.0873	6.05796	0.0367968	0.552309	nsybGal4	R21G03-Gal4	3	3
FBgn0030276	3811	Dlic	-0.901312	8.86559	6.05201	0.0368689	0.552309	nsybGal4	R21G03-Gal4	3	3
FBgn0051997	729	CG31997	2.1821	5.83661	6.04973	0.0368966	0.552309	nsybGal4	R21G03-Gal4	3	3
FBgn0259938	5092	cwo	6.74551	3.64886	6.048	0.0369176	0.552309	nsybGal4	R21G03-Gal4	3	3
FBgn0036476	2854	sstn	10.5425	2.24686	6.68367	0.0373491	0.552309	nsybGal4	R21G03-Gal4	3	3
FBgn0086904	1097	Nacalpha	1.45793	6.54016	6.00822	0.0374058	0.552309	nsybGal4	R21G03-Gal4	3	3
FBgn0034753	1177	CG2852	1.10151	8.1317	5.99804	0.0375319	0.552309	nsybGal4	R21G03-Gal4	3	3
FBgn0051759	2402	CG31759	9.16264	0.915292	6.66595	0.0375327	0.552309	nsybGal4	R21G03-Gal4	3	3
FBgn0002579	686	RpL36	2.38032	6.0593	5.98979	0.0376346	0.552309	nsybGal4	R21G03-Gal4	3	3
FBgn0270928	7098	VAChT	-1.08999	9.04688	5.98979	0.0376346	0.552309	nsybGal4	R21G03-Gal4	3	3
FBgn0024291	3809	Sirt1	-1.9948	6.26281	5.98352	0.0377128	0.552309	nsybGal4	R21G03-Gal4	3	3
FBgn0037899	773	RpL24-like	2.13479	6.23696	5.97576	0.0378101	0.552309	nsybGal4	R21G03-Gal4	3	3
FBgn0039449	2101	CG6425	7.4982	2.74033	5.95617	0.0380567	0.552309	nsybGal4	R21G03-Gal4	3	3
FBgn0025712	1292	CG13920	0.900483	7.39304	5.95564	0.0380633	0.552309	nsybGal4	R21G03-Gal4	3	3
FBgn0030520	3431	Pdcd4	-0.650233	9.61891	5.95395	0.0380847	0.552309	nsybGal4	R21G03-Gal4	3	3
FBgn0010412	1254	RpS19a	2.32168	5.79746	5.94526	0.0381948	0.552309	nsybGal4	R21G03-Gal4	3	3
FBgn0012042	790	AttA	10.4949	2.20041	6.59902	0.0382373	0.552309	nsybGal4	R21G03-Gal4	3	3
FBgn0263456	5622	nwk	-1.89282	6.69505	5.94024	0.0382586	0.552309	nsybGal4	R21G03-Gal4	3	3
FBgn0028426	2707	RNaseZ	10.5701	2.27406	6.57562	0.0384877	0.552309	nsybGal4	R21G03-Gal4	3	3
FBgn0267511	1721	28SrRNA-Psi:CR45851	2.12856	6.08519	5.91743	0.0385503	0.552309	nsybGal4	R21G03-Gal4	3	3
FBgn0035149	1103	MED30	10.416	2.12276	6.56493	0.0386028	0.552309	nsybGal4	R21G03-Gal4	3	3
FBgn0024248	3578	chico	-1.38506	6.59896	5.90879	0.0386615	0.552309	nsybGal4	R21G03-Gal4	3	3
FBgn0011581	1178	Ms	6.49819	6.71286	5.90708	0.0386836	0.552309	nsybGal4	R21G03-Gal4	3	3
FBgn0011230	16216	poe	-2.36025	6.83842	5.90597	0.0386979	0.552309	nsybGal4	R21G03-Gal4	3	3
FBgn0032401	2152	Plzf	8.8339	0.607128	6.5551	0.0387091	0.552309	nsybGal4	R21G03-Gal4	3	3
FBgn0035528	858	CG15012	1.21065	7.15621	5.90348	0.03873	0.552309	nsybGal4	R21G03-Gal4	3	3
FBgn0024728	2818	Slip1	-0.950822	9.01314	5.8995	0.0387816	0.552309	nsybGal4	R21G03-Gal4	3	3
FBgn0037328	621	RpL35A	2.55553	5.68743	5.8944	0.0388476	0.552309	nsybGal4	R21G03-Gal4	3	3
FBgn0035422	1382	RpL28	2.94339	5.48079	5.89366	0.0388571	0.552309	nsybGal4	R21G03-Gal4	3	3
FBgn0001296	2678	kar	7.29714	2.02265	5.89024	0.0389016	0.552309	nsybGal4	R21G03-Gal4	3	3
FBgn0027111	1997	miple1	-0.454104	12.6942	5.88438	0.0389778	0.552309	nsybGal4	R21G03-Gal4	3	3
FBgn0038037	1758	Cyp9f2	9.03672	0.795883	6.52998	0.0389823	0.552309	nsybGal4	R21G03-Gal4	3	3
FBgn0004595	24892	pros	-0.877646	12.6275	5.87894	0.0390488	0.552309	nsybGal4	R21G03-Gal4	3	3
FBgn0032713	2275	Ugt36D1	10.3883	2.09565	6.51889	0.0391038	0.552309	nsybGal4	R21G03-Gal4	3	3
FBgn0026666	783	MagR	2.14814	6.20783	5.86483	0.0392334	0.552309	nsybGal4	R21G03-Gal4	3	3
FBgn0011746	2611	ana	8.99947	0.762339	6.49623	0.0393534	0.552309	nsybGal4	R21G03-Gal4	3	3
FBgn0032637	1314	CG5050	10.3363	2.04519	6.49063	0.0394155	0.552309	nsybGal4	R21G03-Gal4	3	3
FBgn0003882	2006	tub	-1.23111	7.16645	5.84717	0.0394662	0.552309	nsybGal4	R21G03-Gal4	3	3
FBgn0287182	8403	l(3)80Fj	-0.769617	8.34921	5.84355	0.0395142	0.552309	nsybGal4	R21G03-Gal4	3	3
FBgn0005674	5453	GluProRS	10.3183	2.02751	6.46779	0.0396698	0.552309	nsybGal4	R21G03-Gal4	3	3
FBgn0032518	1265	RpL24	2.33825	6.1933	5.82731	0.03973	0.552309	nsybGal4	R21G03-Gal4	3	3
FBgn0261793	10332	Trf2	0.880789	7.99097	5.82023	0.0398247	0.552309	nsybGal4	R21G03-Gal4	3	3
FBgn0029823	2518	Shmt	7.44722	2.59005	5.81688	0.0398695	0.552309	nsybGal4	R21G03-Gal4	3	3
FBgn0005536	8262	Mbs	-1.64274	6.14275	5.81536	0.0398899	0.552309	nsybGal4	R21G03-Gal4	3	3
FBgn0063368	765	Gpb5	1.96342	6.00527	5.81335	0.0399169	0.552309	nsybGal4	R21G03-Gal4	3	3
FBgn0261617	15932	nej	-1.75205	6.78669	5.8132	0.0399189	0.552309	nsybGal4	R21G03-Gal4	3	3
FBgn0004622	2880	TkR99D	10.2948	2.00464	6.44434	0.0399333	0.552309	nsybGal4	R21G03-Gal4	3	3
FBgn0051122	3563	CG31122	-1.22876	6.81225	5.80354	0.0400487	0.552309	nsybGal4	R21G03-Gal4	3	3
FBgn0031597	1979	CG17612	10.4238	2.13104	6.43205	0.0400722	0.552309	nsybGal4	R21G03-Gal4	3	3
FBgn0086698	3601	frtz	8.63613	0.418194	6.40635	0.0403648	0.552309	nsybGal4	R21G03-Gal4	3	3
FBgn0030683	2055	Mvd	10.7816	2.48033	6.3934	0.0405134	0.552309	nsybGal4	R21G03-Gal4	3	3
FBgn0037084	2261	Syx6	0.714619	8.96647	5.76814	0.0405293	0.552309	nsybGal4	R21G03-Gal4	3	3
FBgn0058002	745	ND-AGGG	2.37193	5.66115	5.76651	0.0405516	0.552309	nsybGal4	R21G03-Gal4	3	3
FBgn0028663	1216	VhaM9.7-b	1.46594	6.45481	5.75483	0.0407119	0.552309	nsybGal4	R21G03-Gal4	3	3
FBgn0014026	1315	RpL7A	1.18522	6.7595	5.74754	0.0408122	0.552309	nsybGal4	R21G03-Gal4	3	3
FBgn0028552	1117	gammaSnap1	0.97862	7.1217	5.74421	0.0408582	0.552309	nsybGal4	R21G03-Gal4	3	3
FBgn0025637	1786	SkpA	1.03263	8.07256	5.74014	0.0409145	0.552309	nsybGal4	R21G03-Gal4	3	3
FBgn0039595	2356	AstA-R2	7.29526	1.13262	5.73925	0.0409268	0.552309	nsybGal4	R21G03-Gal4	3	3
FBgn0032269	1873	w-cup	8.4953	0.293665	6.35719	0.0409324	0.552309	nsybGal4	R21G03-Gal4	3	3
FBgn0030060	2028	CG2004	10.2048	1.91708	6.34803	0.0410393	0.552309	nsybGal4	R21G03-Gal4	3	3
FBgn0051955	1088	CG31955	7.70797	-0.413259	6.34113	0.0411202	0.552309	nsybGal4	R21G03-Gal4	3	3
FBgn0086704	2297	stops	-9.91164	1.62882	6.32832	0.0412707	0.552309	nsybGal4	R21G03-Gal4	3	3
FBgn0038246	2845	CG14853	-0.912627	7.90437	5.70912	0.0413466	0.552309	nsybGal4	R21G03-Gal4	3	3
FBgn0030351	719	CG1840	8.1285	-0.0451288	6.29905	0.0416174	0.552309	nsybGal4	R21G03-Gal4	3	3
FBgn0085353	1035	CG34324	9.15077	0.899555	6.29753	0.0416355	0.552309	nsybGal4	R21G03-Gal4	3	3
FBgn0262598	2528	mtsh	10.1618	1.87494	6.27545	0.0418997	0.552309	nsybGal4	R21G03-Gal4	3	3
FBgn0019686	2439	lok	7.91756	-0.233482	6.27181	0.0419435	0.552309	nsybGal4	R21G03-Gal4	3	3
FBgn0037134	1049	CG7407	0.784036	7.99605	5.65885	0.0420592	0.552309	nsybGal4	R21G03-Gal4	3	3
FBgn0029672	1978	CG2875	10.1163	1.83097	6.25416	0.0421566	0.552309	nsybGal4	R21G03-Gal4	3	3
FBgn0039527	5099	CG5639	7.8307	-0.310711	6.2523	0.0421791	0.552309	nsybGal4	R21G03-Gal4	3	3
FBgn0264691	1760	Lst8	10.1001	1.81523	6.23741	0.0423602	0.552309	nsybGal4	R21G03-Gal4	3	3
FBgn0033934	1853	CG17385	0.951667	7.7208	5.63719	0.042371	0.552309	nsybGal4	R21G03-Gal4	3	3
FBgn0038975	10699	Nrx-1	-0.770444	8.60329	5.61955	0.0426269	0.552309	nsybGal4	R21G03-Gal4	3	3
FBgn0264922	743	smt3	1.68493	7.25101	5.61091	0.042753	0.552309	nsybGal4	R21G03-Gal4	3	3
FBgn0052452	2216	CG32452	10.1192	1.83425	6.20474	0.0427609	0.552309	nsybGal4	R21G03-Gal4	3	3
FBgn0026741	740	mRpL18	2.29496	5.58841	5.60706	0.0428095	0.552309	nsybGal4	R21G03-Gal4	3	3
FBgn0050172	756	CG30172	2.47909	5.60833	5.59822	0.042939	0.552309	nsybGal4	R21G03-Gal4	3	3
FBgn0004179	3081	Csp	0.864583	9.80754	5.59647	0.0429648	0.552309	nsybGal4	R21G03-Gal4	3	3
FBgn0030344	4054	Nrd1	6.20657	2.85109	5.59216	0.0430283	0.552309	nsybGal4	R21G03-Gal4	3	3
FBgn0032047	1454	CG13088	10.0737	1.78928	6.17154	0.0431732	0.552309	nsybGal4	R21G03-Gal4	3	3
FBgn0037607	2748	CG8036	10.0368	1.75387	6.17121	0.0431774	0.552309	nsybGal4	R21G03-Gal4	3	3
FBgn0039117	4332	tst	9.63133	1.3611	6.16553	0.0432485	0.552309	nsybGal4	R21G03-Gal4	3	3
FBgn0260944	1528	Rbp1	-0.664029	9.1297	5.57393	0.0432981	0.552309	nsybGal4	R21G03-Gal4	3	3
FBgn0264744	1273	CG44002	10.0235	1.74118	6.14483	0.0435088	0.552309	nsybGal4	R21G03-Gal4	3	3
FBgn0030803	1700	CG4880	10.0055	1.72324	6.1176	0.0438545	0.552309	nsybGal4	R21G03-Gal4	3	3
FBgn0263873	14459	sick	-2.36819	5.43217	5.53074	0.0439458	0.552309	nsybGal4	R21G03-Gal4	3	3
FBgn0031769	2412	CG9135	7.91157	3.68036	5.52602	0.0440173	0.552309	nsybGal4	R21G03-Gal4	3	3
FBgn0265988	11334	mv	9.97114	1.69001	6.09172	0.0441864	0.552309	nsybGal4	R21G03-Gal4	3	3
FBgn0266186	1148	Vamp7	1.16491	6.68126	5.50955	0.0442681	0.552309	nsybGal4	R21G03-Gal4	3	3
FBgn0039683	2350	dmrt99B	8.22758	0.0498056	6.08315	0.0442969	0.552309	nsybGal4	R21G03-Gal4	3	3
FBgn0261860	484	CG42789	7.56047	-0.545605	6.0827	0.0443027	0.552309	nsybGal4	R21G03-Gal4	3	3
FBgn0024234	1686	gbb	-11.0126	2.70539	6.08137	0.04432	0.552309	nsybGal4	R21G03-Gal4	3	3
FBgn0262619	2386	DNAlig1	9.94273	1.66279	6.07393	0.0444163	0.552309	nsybGal4	R21G03-Gal4	3	3
FBgn0051547	3963	NKCC	-10.6543	2.35475	6.0714	0.0444492	0.552309	nsybGal4	R21G03-Gal4	3	3
FBgn0034377	761	CG15071	9.4602	1.19434	6.06971	0.0444712	0.552309	nsybGal4	R21G03-Gal4	3	3
FBgn0032727	1725	CG10623	10.028	1.74589	6.0631	0.0445571	0.552309	nsybGal4	R21G03-Gal4	3	3
FBgn0023091	3295	dimm	10.0828	1.79646	6.03431	0.0449344	0.552309	nsybGal4	R21G03-Gal4	3	3
FBgn0039681	1232	CG7582	0.588998	9.30574	5.4643	0.0449659	0.552309	nsybGal4	R21G03-Gal4	3	3
FBgn0267028	707	lncRNA:CR45472	7.48721	-0.601359	6.03115	0.044976	0.552309	nsybGal4	R21G03-Gal4	3	3
FBgn0260763	566	CG42561	7.89233	-0.250958	6.03076	0.0449811	0.552309	nsybGal4	R21G03-Gal4	3	3
FBgn0085218	482	CG34189	-9.59891	1.328	6.03052	0.0449844	0.552309	nsybGal4	R21G03-Gal4	3	3
FBgn0030010	1836	CG10959	9.92535	1.64627	6.02909	0.0450032	0.552309	nsybGal4	R21G03-Gal4	3	3
FBgn0085582	461	lncRNA:CR41257	7.53269	-0.561389	6.01414	0.0452011	0.552309	nsybGal4	R21G03-Gal4	3	3
FBgn0085369	2989	Drgx	9.89926	1.6204	6.01273	0.0452198	0.552309	nsybGal4	R21G03-Gal4	3	3
FBgn0035532	1155	CG15014	9.96517	1.68502	6.01253	0.0452225	0.552309	nsybGal4	R21G03-Gal4	3	3
FBgn0031267	1232	Ipk2	10.4734	2.17677	5.99588	0.0454444	0.552309	nsybGal4	R21G03-Gal4	3	3
FBgn0037387	2356	CG1213	8.92468	0.689456	5.99319	0.0454805	0.552309	nsybGal4	R21G03-Gal4	3	3
FBgn0038673	762	CG14286	8.23024	0.0501431	5.98872	0.0455403	0.552309	nsybGal4	R21G03-Gal4	3	3
FBgn0266086	601	lncRNA:CR44828	7.57464	-0.524529	5.98659	0.0455689	0.552309	nsybGal4	R21G03-Gal4	3	3
FBgn0261599	1007	RpS29	1.93314	6.70736	5.42292	0.0456165	0.552309	nsybGal4	R21G03-Gal4	3	3
FBgn0051939	72	tRNA:Gln-CTG-2-4	7.29066	-0.773587	5.97998	0.0456577	0.552309	nsybGal4	R21G03-Gal4	3	3
FBgn0042094	1522	Adk3	10.1363	1.85127	5.96587	0.0458481	0.552309	nsybGal4	R21G03-Gal4	3	3
FBgn0262647	4747	Nup160	10.239	1.94952	5.96191	0.0459017	0.552309	nsybGal4	R21G03-Gal4	3	3
FBgn0000181	1546	bic	0.879531	8.74061	5.40226	0.0459456	0.552309	nsybGal4	R21G03-Gal4	3	3
FBgn0037728	1120	p23	1.46003	6.57559	5.37809	0.0463346	0.552309	nsybGal4	R21G03-Gal4	3	3
FBgn0265853	701	lncRNA:CR44642	9.79383	1.51887	5.92852	0.0463571	0.552309	nsybGal4	R21G03-Gal4	3	3
FBgn0051729	5656	CG31729	1.95125	6.28773	5.37644	0.0463613	0.552309	nsybGal4	R21G03-Gal4	3	3
FBgn0032016	1407	Mettl14	9.8627	1.58592	5.91975	0.0464777	0.552309	nsybGal4	R21G03-Gal4	3	3
FBgn0250827	860	whip	10.4353	2.13942	5.91798	0.0465021	0.552309	nsybGal4	R21G03-Gal4	3	3
FBgn0040512	1227	zetaCOP	1.46222	6.86214	5.36705	0.0465136	0.552309	nsybGal4	R21G03-Gal4	3	3
FBgn0005626	3806	ple	7.77371	3.94716	5.3582	0.0466577	0.552309	nsybGal4	R21G03-Gal4	3	3
FBgn0052278	845	CG32278	1.56727	7.13422	5.34954	0.0467993	0.552309	nsybGal4	R21G03-Gal4	3	3
FBgn0036727	2249	SecCl	-10.293	1.99861	5.89572	0.0468102	0.552309	nsybGal4	R21G03-Gal4	3	3
FBgn0259482	912	Mob3	1.59315	5.97127	5.34746	0.0468333	0.552309	nsybGal4	R21G03-Gal4	3	3
FBgn0043841	2118	vir-1	7.2115	3.28272	5.34561	0.0468636	0.552309	nsybGal4	R21G03-Gal4	3	3
FBgn0266452	3026	CTPsyn	-1.05574	7.48863	5.34518	0.0468707	0.552309	nsybGal4	R21G03-Gal4	3	3
FBgn0039638	2196	dgt6	9.73218	1.45943	5.88716	0.0469293	0.552309	nsybGal4	R21G03-Gal4	3	3
FBgn0052446	903	Atox1	1.29084	7.68974	5.3376	0.0469953	0.552309	nsybGal4	R21G03-Gal4	3	3
FBgn0035718	1430	CG14820	9.71746	1.44538	5.87626	0.0470818	0.552309	nsybGal4	R21G03-Gal4	3	3
FBgn0034968	1154	RpL12	2.15981	6.36804	5.33184	0.0470902	0.552309	nsybGal4	R21G03-Gal4	3	3
FBgn0259994	7548	OtopLa	-0.669979	9.02604	5.32896	0.0471378	0.552309	nsybGal4	R21G03-Gal4	3	3
FBgn0033309	2004	Lnpk	-2.08443	5.85986	5.32795	0.0471545	0.552309	nsybGal4	R21G03-Gal4	3	3
FBgn0039355	1513	CG4730	9.73887	1.46553	5.86746	0.0472053	0.552309	nsybGal4	R21G03-Gal4	3	3
FBgn0261561	2744	CG42675	7.88061	-0.258842	5.86299	0.0472682	0.552309	nsybGal4	R21G03-Gal4	3	3
FBgn0286778	8656	CG46385	1.22416	8.11592	5.31802	0.0473191	0.552309	nsybGal4	R21G03-Gal4	3	3
FBgn0263384	667	lncRNA:CR43436	9.70755	1.43624	5.83078	0.0477247	0.552309	nsybGal4	R21G03-Gal4	3	3
FBgn0266717	15702	Bruce	-1.58464	6.15758	5.28324	0.0479012	0.552309	nsybGal4	R21G03-Gal4	3	3
FBgn0250843	1070	Prosalpha6	2.20191	5.75618	5.28118	0.0479359	0.552309	nsybGal4	R21G03-Gal4	3	3
FBgn0002641	3209	mal	9.71822	1.44664	5.80947	0.0480299	0.552309	nsybGal4	R21G03-Gal4	3	3
FBgn0034687	1562	CG11475	9.63202	1.36283	5.80747	0.0480586	0.552309	nsybGal4	R21G03-Gal4	3	3
FBgn0035449	2419	CG14971	-0.904889	7.18208	5.27216	0.0480884	0.552309	nsybGal4	R21G03-Gal4	3	3
FBgn0033685	1186	OSCP1	9.70426	1.43319	5.80403	0.0481081	0.552309	nsybGal4	R21G03-Gal4	3	3
FBgn0005683	2089	pie	9.59228	1.325	5.7958	0.0482271	0.552309	nsybGal4	R21G03-Gal4	3	3
FBgn0038641	4748	ChT	-1.36242	7.28039	5.26088	0.0482801	0.552309	nsybGal4	R21G03-Gal4	3	3
FBgn0036556	3603	CG5830	1.80376	6.76574	5.25672	0.0483509	0.552309	nsybGal4	R21G03-Gal4	3	3
FBgn0032051	2522	CG13097	9.58783	1.32099	5.78273	0.0484164	0.552309	nsybGal4	R21G03-Gal4	3	3
FBgn0010314	1147	Cks30A	9.70238	1.42888	5.78115	0.0484395	0.552309	nsybGal4	R21G03-Gal4	3	3
FBgn0032322	1013	CG16743	-9.10149	0.851527	5.77837	0.0484799	0.552309	nsybGal4	R21G03-Gal4	3	3
FBgn0050263	6868	stum	9.68717	1.41543	5.76563	0.0486658	0.552309	nsybGal4	R21G03-Gal4	3	3
FBgn0035141	718	Cypl	6.88719	2.42191	5.23598	0.0487065	0.552309	nsybGal4	R21G03-Gal4	3	3
FBgn0262682	733	asRNA:CR43152	9.53226	1.26742	5.75723	0.048789	0.552309	nsybGal4	R21G03-Gal4	3	3
FBgn0035980	891	mRRF1	9.5622	1.29654	5.75566	0.0488121	0.552309	nsybGal4	R21G03-Gal4	3	3
FBgn0038742	1418	Arc42	9.60634	1.33907	5.75243	0.0488596	0.552309	nsybGal4	R21G03-Gal4	3	3
FBgn0265177	456	CG44242	2.6729	5.5344	5.2262	0.0488753	0.552309	nsybGal4	R21G03-Gal4	3	3
FBgn0028940	1766	Cyp28a5	-9.49995	3.96809	5.22574	0.0488832	0.552309	nsybGal4	R21G03-Gal4	3	3
FBgn0034500	1688	CG11200	9.68917	1.41728	5.74375	0.0489875	0.552309	nsybGal4	R21G03-Gal4	3	3
FBgn0026718	2151	Agpat2	9.51855	1.25461	5.73845	0.0490658	0.552309	nsybGal4	R21G03-Gal4	3	3
FBgn0031737	1810	obst-E	9.7302	1.45501	5.73841	0.0490664	0.552309	nsybGal4	R21G03-Gal4	3	3
FBgn0004957	2334	por	9.62303	1.35521	5.73652	0.0490944	0.552309	nsybGal4	R21G03-Gal4	3	3
FBgn0036942	1398	CG7328	7.47329	-0.611733	5.73369	0.0491363	0.552309	nsybGal4	R21G03-Gal4	3	3
FBgn0031735	1805	CG11029	-10.551	2.2512	5.73239	0.0491556	0.552309	nsybGal4	R21G03-Gal4	3	3
FBgn0265197	544	CG44257	7.65594	-0.465676	5.73073	0.0491802	0.552309	nsybGal4	R21G03-Gal4	3	3
FBgn0052650	1167	CG32650	9.83153	1.55244	5.72888	0.0492076	0.552309	nsybGal4	R21G03-Gal4	3	3
FBgn0026409	1823	Mpcp2	0.473967	11.0175	5.2005	0.0493223	0.552309	nsybGal4	R21G03-Gal4	3	3
FBgn0038146	2939	CG9799	9.53741	1.27295	5.71794	0.0493704	0.552309	nsybGal4	R21G03-Gal4	3	3
FBgn0015618	1529	Cdk8	9.4805	1.2182	5.71528	0.0494102	0.552309	nsybGal4	R21G03-Gal4	3	3
FBgn0051029	3002	CG31029	-6.88575	-1.10784	5.7136	0.0494352	0.552309	nsybGal4	R21G03-Gal4	3	3
FBgn0032848	2134	nesd	9.51435	1.2498	5.71194	0.04946	0.552309	nsybGal4	R21G03-Gal4	3	3
FBgn0033717	2342	CG8839	7.36687	2.00092	5.18899	0.0495242	0.552309	nsybGal4	R21G03-Gal4	3	3
FBgn0086347	4318	Myo31DF	9.46133	1.1993	5.70159	0.0496151	0.552309	nsybGal4	R21G03-Gal4	3	3
FBgn0024807	3823	DIP1	-0.817051	8.85085	5.18233	0.0496415	0.552309	nsybGal4	R21G03-Gal4	3	3
FBgn0032587	5046	CG5953	9.44161	1.18091	5.69738	0.0496783	0.552309	nsybGal4	R21G03-Gal4	3	3
FBgn0284251	3471	l(2)05287	9.43384	1.17329	5.69509	0.0497128	0.552309	nsybGal4	R21G03-Gal4	3	3
FBgn0033584	2556	CG7737	8.13131	2.74618	5.17604	0.0497526	0.552309	nsybGal4	R21G03-Gal4	3	3
FBgn0264705	853	lncRNA:CR43974	7.20845	-0.835596	5.68863	0.0498102	0.552309	nsybGal4	R21G03-Gal4	3	3
FBgn0032446	881	IFT43	9.65525	1.38635	5.68775	0.0498234	0.552309	nsybGal4	R21G03-Gal4	3	3
FBgn0039601	2150	CG1523	6.9685	2.2258	5.1697	0.049865	0.552309	nsybGal4	R21G03-Gal4	3	3
FBgn0086907	837	Cyt-c-d	7.34867	-0.720227	5.68079	0.0499286	0.552309	nsybGal4	R21G03-Gal4	3	3
FBgn0003345	8766	sd	-1.64588	7.18493	5.16142	0.0500121	0.552309	nsybGal4	R21G03-Gal4	3	3
FBgn0032169	1731	CG4709	9.38957	1.13108	5.66779	0.050126	0.552309	nsybGal4	R21G03-Gal4	3	3
FBgn0023516	2230	Pex5	9.41205	1.15216	5.66655	0.0501447	0.552309	nsybGal4	R21G03-Gal4	3	3
FBgn0034459	2829	TTLL6A	-8.28298	2.24674	5.15165	0.0501864	0.552309	nsybGal4	R21G03-Gal4	3	3
FBgn0039691	2043	IntS11	9.37822	1.12018	5.65994	0.0502455	0.552309	nsybGal4	R21G03-Gal4	3	3
FBgn0039711	1229	CG7824	9.37929	1.1215	5.65689	0.0502921	0.552309	nsybGal4	R21G03-Gal4	3	3
FBgn0031434	1654	insv	9.3739	1.11637	5.65326	0.0503477	0.552309	nsybGal4	R21G03-Gal4	3	3
FBgn0030893	3324	RhoGAP16F	9.53279	1.26881	5.65173	0.0503711	0.552309	nsybGal4	R21G03-Gal4	3	3
FBgn0039665	1279	CG2310	9.35698	1.10019	5.64542	0.0504679	0.552309	nsybGal4	R21G03-Gal4	3	3
FBgn0264085	1130	lncRNA:CR43754	7.36311	-0.705004	5.64082	0.0505385	0.552309	nsybGal4	R21G03-Gal4	3	3
FBgn0030536	1270	CG11068	9.36405	1.10637	5.63533	0.050623	0.552309	nsybGal4	R21G03-Gal4	3	3
FBgn0031378	813	CG15362	9.40372	1.1452	5.63503	0.0506276	0.552309	nsybGal4	R21G03-Gal4	3	3
FBgn0263143	2328	vret	9.36893	1.11186	5.63471	0.0506326	0.552309	nsybGal4	R21G03-Gal4	3	3
FBgn0034657	2915	LBR	9.38273	1.12405	5.63436	0.050638	0.552309	nsybGal4	R21G03-Gal4	3	3
FBgn0264748	1240	CG44006	9.38715	1.12934	5.6332	0.050656	0.552309	nsybGal4	R21G03-Gal4	3	3
FBgn0039505	784	CG5934	2.25351	5.52595	5.12137	0.0507316	0.552309	nsybGal4	R21G03-Gal4	3	3
FBgn0002715	1703	mei-S332	9.66759	1.39833	5.62763	0.0507419	0.552309	nsybGal4	R21G03-Gal4	3	3
FBgn0024150	6850	Ac78C	7.17227	1.90321	5.12002	0.050756	0.552309	nsybGal4	R21G03-Gal4	3	3
FBgn0259966	538	Sfp51E	8.16009	-0.0088179	5.6241	0.0507965	0.552309	nsybGal4	R21G03-Gal4	3	3
FBgn0085753	2775	28SrRNA-Psi:CR40596	2.02038	5.96884	5.11683	0.0508139	0.552309	nsybGal4	R21G03-Gal4	3	3
FBgn0052082	5246	IRSp53	7.78022	-0.347344	5.62278	0.0508169	0.552309	nsybGal4	R21G03-Gal4	3	3
FBgn0036514	2515	CG12301	9.7818	1.50832	5.6205	0.0508524	0.552309	nsybGal4	R21G03-Gal4	3	3
FBgn0037225	2165	TwdlG	0.788455	7.84162	5.11363	0.050872	0.552309	nsybGal4	R21G03-Gal4	3	3
FBgn0016054	2167	phr6-4	9.40279	1.143	5.61902	0.0508753	0.552309	nsybGal4	R21G03-Gal4	3	3
FBgn0034145	5493	CG5065	0.872088	8.16783	5.10983	0.0509413	0.552309	nsybGal4	R21G03-Gal4	3	3
FBgn0038510	1143	CG14331	9.70755	1.4347	5.61394	0.0509542	0.552309	nsybGal4	R21G03-Gal4	3	3
FBgn0286898	4679	Tango1	-3.1772	4.7826	5.10775	0.0509791	0.552309	nsybGal4	R21G03-Gal4	3	3
FBgn0031773	2285	Fbw5	9.29743	1.04294	5.5942	0.0512624	0.552309	nsybGal4	R21G03-Gal4	3	3
FBgn0037199	957	CG11137	2.09186	6.13067	5.09167	0.0512735	0.552309	nsybGal4	R21G03-Gal4	3	3
FBgn0036629	1700	GluRS-m	9.26808	1.0155	5.59341	0.0512748	0.552309	nsybGal4	R21G03-Gal4	3	3
FBgn0029989	1823	CG15333	9.26661	1.01398	5.59161	0.051303	0.552309	nsybGal4	R21G03-Gal4	3	3
FBgn0027330	3250	l(1)G0020	9.69531	1.4229	5.59	0.0513282	0.552309	nsybGal4	R21G03-Gal4	3	3
FBgn0034579	682	mRpL54	2.29894	5.44362	5.08519	0.0513926	0.552309	nsybGal4	R21G03-Gal4	3	3
FBgn0040208	2662	Kat60	3.86688	4.00566	5.08212	0.0514492	0.552309	nsybGal4	R21G03-Gal4	3	3
FBgn0051469	613	CG31469	9.2798	1.02708	5.58025	0.0514817	0.552309	nsybGal4	R21G03-Gal4	3	3
FBgn0024993	1765	CG2662	9.24928	0.997391	5.57739	0.0515267	0.552309	nsybGal4	R21G03-Gal4	3	3
FBgn0039664	1916	CG2006	9.23543	0.984506	5.57376	0.051584	0.552309	nsybGal4	R21G03-Gal4	3	3
FBgn0031117	1369	GstT3	7.56352	-0.537967	5.57306	0.0515951	0.552309	nsybGal4	R21G03-Gal4	3	3
FBgn0033304	1649	Cyp6a13	9.55082	1.28632	5.5626	0.0517607	0.552309	nsybGal4	R21G03-Gal4	3	3
FBgn0004839	4769	otk	9.37876	1.11986	5.55773	0.0518383	0.552309	nsybGal4	R21G03-Gal4	3	3
FBgn0063667	1082	CG32335	9.22815	0.977947	5.55751	0.0518416	0.552309	nsybGal4	R21G03-Gal4	3	3
FBgn0004574	2638	Rop	-0.577807	10.8763	5.05909	0.0518764	0.552309	nsybGal4	R21G03-Gal4	3	3
FBgn0032475	5006	Sfmbt	6.79739	1.33581	5.05646	0.0519255	0.552309	nsybGal4	R21G03-Gal4	3	3
FBgn0003751	882	trk	9.32606	1.07144	5.55213	0.0519274	0.552309	nsybGal4	R21G03-Gal4	3	3
FBgn0016685	1080	Nlp	2.11179	5.46622	5.05501	0.0519525	0.552309	nsybGal4	R21G03-Gal4	3	3
FBgn0004244	8994	Rdl	0.504604	10.8084	5.05411	0.0519693	0.552309	nsybGal4	R21G03-Gal4	3	3
FBgn0041707	1148	7B2	0.825686	8.73849	5.05383	0.0519744	0.552309	nsybGal4	R21G03-Gal4	3	3
FBgn0035348	1985	CG16758	9.19066	0.942099	5.54673	0.0520136	0.552309	nsybGal4	R21G03-Gal4	3	3
FBgn0005775	5947	Con	-1.00874	7.35551	5.05017	0.052043	0.552309	nsybGal4	R21G03-Gal4	3	3
FBgn0032453	1020	CG6180	1.76273	6.01633	5.0444	0.0521511	0.552309	nsybGal4	R21G03-Gal4	3	3
FBgn0026479	2868	Drp1	-1.0218	7.69294	5.04267	0.0521836	0.552309	nsybGal4	R21G03-Gal4	3	3
FBgn0286872	472	CG46394	9.78495	1.50684	5.5352	0.0521982	0.552309	nsybGal4	R21G03-Gal4	3	3
FBgn0024289	1387	Sodh-1	7.84255	-0.290533	5.52816	0.0523114	0.552309	nsybGal4	R21G03-Gal4	3	3
FBgn0085431	2277	CG34402	9.50522	1.2427	5.52493	0.0523633	0.552309	nsybGal4	R21G03-Gal4	3	3
FBgn0020307	4933	dve	9.42966	1.16823	5.51391	0.0525414	0.552309	nsybGal4	R21G03-Gal4	3	3
FBgn0034417	3391	CG15117	9.30989	1.05619	5.51331	0.0525511	0.552309	nsybGal4	R21G03-Gal4	3	3
FBgn0039581	3893	Moca-cyp	-1.83992	6.39487	5.02097	0.0525932	0.552309	nsybGal4	R21G03-Gal4	3	3
FBgn0267923	1891	lncRNA:CR46204	9.15903	0.912706	5.49951	0.0527751	0.552309	nsybGal4	R21G03-Gal4	3	3
FBgn0050499	1060	Rpe	9.10158	0.857787	5.49415	0.0528626	0.552309	nsybGal4	R21G03-Gal4	3	3
FBgn0031939	2765	CG13796	9.8471	1.56694	5.49078	0.0529177	0.552309	nsybGal4	R21G03-Gal4	3	3
FBgn0032590	2668	CG4631	9.14012	0.894865	5.48491	0.0530136	0.552309	nsybGal4	R21G03-Gal4	3	3
FBgn0262563	482	CG43103	9.08446	0.841866	5.4813	0.0530729	0.552309	nsybGal4	R21G03-Gal4	3	3
FBgn0032724	1921	CG10428	9.13646	0.891436	5.47939	0.0531042	0.552309	nsybGal4	R21G03-Gal4	3	3
FBgn0011726	735	tsr	2.08675	5.57901	4.98714	0.0532396	0.552309	nsybGal4	R21G03-Gal4	3	3
FBgn0035906	1743	GstO2	1.75018	6.13702	4.9861	0.0532597	0.552309	nsybGal4	R21G03-Gal4	3	3
FBgn0039249	3373	CG11168	9.04573	0.805083	5.46118	0.0534043	0.552309	nsybGal4	R21G03-Gal4	3	3
FBgn0031227	1699	CG3709	9.05672	0.81511	5.45699	0.0534737	0.552309	nsybGal4	R21G03-Gal4	3	3
FBgn0033127	1347	Tsp42Ef	9.09047	0.847974	5.45687	0.0534757	0.552309	nsybGal4	R21G03-Gal4	3	3
FBgn0262964	777	CR43275	-6.87865	-1.12356	5.45629	0.0534853	0.552309	nsybGal4	R21G03-Gal4	3	3
FBgn0031913	1174	CG5958	7.355	-0.720344	5.45532	0.0535015	0.552309	nsybGal4	R21G03-Gal4	3	3
FBgn0039911	2401	CG1909	-0.505059	10.191	4.97349	0.0535034	0.552309	nsybGal4	R21G03-Gal4	3	3
FBgn0038769	2176	CG10889	9.11371	0.868447	5.44769	0.0536281	0.552309	nsybGal4	R21G03-Gal4	3	3
FBgn0031589	3288	Naprt	-1.40046	6.62327	4.96235	0.0537197	0.552309	nsybGal4	R21G03-Gal4	3	3
FBgn0262483	9119	Rbp	-0.944859	8.70402	4.95993	0.053767	0.552309	nsybGal4	R21G03-Gal4	3	3
FBgn0262577	319	CG43117	9.0006	0.762605	5.43492	0.0538411	0.552309	nsybGal4	R21G03-Gal4	3	3
FBgn0050183	5461	CG30183	9.12335	0.879332	5.43079	0.0539101	0.552309	nsybGal4	R21G03-Gal4	3	3
FBgn0004556	2209	Dbp73D	9.15933	0.913433	5.4301	0.0539218	0.552309	nsybGal4	R21G03-Gal4	3	3
FBgn0052199	1692	CG32199	9.01194	0.772919	5.42998	0.0539238	0.552309	nsybGal4	R21G03-Gal4	3	3
FBgn0054057	1276	CG34057	9.02455	0.785763	5.42929	0.0539353	0.552309	nsybGal4	R21G03-Gal4	3	3
FBgn0260439	2757	Pp2A-29B	-0.775677	8.53029	4.94661	0.0540276	0.552309	nsybGal4	R21G03-Gal4	3	3
FBgn0030309	1291	CG1572	8.98476	0.747548	5.42218	0.0540547	0.552309	nsybGal4	R21G03-Gal4	3	3
FBgn0029851	1686	CG14445	7.09891	2.68078	4.93866	0.0541837	0.552309	nsybGal4	R21G03-Gal4	3	3
FBgn0285937	1804	Rab1	0.747441	7.84171	4.93454	0.0542649	0.552309	nsybGal4	R21G03-Gal4	3	3
FBgn0000180	3276	bib	9.21845	0.96959	5.40822	0.0542899	0.552309	nsybGal4	R21G03-Gal4	3	3
FBgn0266624	3670	asRNA:CR45131	9.11219	0.864817	5.40708	0.0543092	0.552309	nsybGal4	R21G03-Gal4	3	3
FBgn0286914	810	lncRNA:CR46414	-7.78634	3.43939	4.9302	0.0543506	0.552309	nsybGal4	R21G03-Gal4	3	3
FBgn0030851	1260	CG8326	9.05833	0.8161	5.40457	0.0543518	0.552309	nsybGal4	R21G03-Gal4	3	3
FBgn0014141	9428	cher	-11.0295	2.72366	5.40435	0.0543554	0.552309	nsybGal4	R21G03-Gal4	3	3
FBgn0035880	3289	Culd	8.96461	0.729378	5.39932	0.0544407	0.552309	nsybGal4	R21G03-Gal4	3	3
FBgn0029778	1933	RhoGAP5A	8.99168	0.755006	5.39749	0.0544717	0.552309	nsybGal4	R21G03-Gal4	3	3
FBgn0031265	2310	CG2794	8.98429	0.746645	5.3928	0.0545514	0.552309	nsybGal4	R21G03-Gal4	3	3
FBgn0264602	995	lncRNA:CR43951	6.33642	3.05978	4.91935	0.0545656	0.552309	nsybGal4	R21G03-Gal4	3	3
FBgn0052803	905	CG32803	8.92398	0.69055	5.38873	0.0546208	0.552309	nsybGal4	R21G03-Gal4	3	3
FBgn0040297	9080	Nhe2	-1.35048	7.62814	4.91588	0.0546347	0.552309	nsybGal4	R21G03-Gal4	3	3
FBgn0027535	3608	botv	9.28404	1.02932	5.38685	0.0546529	0.552309	nsybGal4	R21G03-Gal4	3	3
FBgn0262149	859	CR42875	8.91608	0.683618	5.38327	0.0547139	0.552309	nsybGal4	R21G03-Gal4	3	3
FBgn0030545	730	CG11590	9.02303	0.784781	5.37555	0.0548461	0.552309	nsybGal4	R21G03-Gal4	3	3
FBgn0265707	394	lncRNA:CR44514	9.06915	0.828342	5.37445	0.0548648	0.552309	nsybGal4	R21G03-Gal4	3	3
FBgn0033792	4040	CG13325	8.96425	0.729352	5.37123	0.0549201	0.552309	nsybGal4	R21G03-Gal4	3	3
FBgn0259152	3386	Clbn	-1.3794	6.81203	4.89796	0.0549926	0.552309	nsybGal4	R21G03-Gal4	3	3
FBgn0010238	2156	Lac	8.89253	0.661678	5.36615	0.0550073	0.552309	nsybGal4	R21G03-Gal4	3	3
FBgn0033744	3278	Dh44-R2	8.87765	0.647544	5.36368	0.05505	0.552309	nsybGal4	R21G03-Gal4	3	3
FBgn0031651	875	mRpL24	1.46839	6.29466	4.89179	0.0551166	0.552309	nsybGal4	R21G03-Gal4	3	3
FBgn0058045	1009	CG40045	1.05235	7.28746	4.89058	0.0551409	0.552309	nsybGal4	R21G03-Gal4	3	3
FBgn0260008	1613	UQCR-11	1.59233	7.11427	4.88959	0.0551609	0.552309	nsybGal4	R21G03-Gal4	3	3
FBgn0030718	1336	ND-20	0.738009	8.92019	4.88046	0.0553451	0.552309	nsybGal4	R21G03-Gal4	3	3
FBgn0086915	1065	Mst77F	8.84371	0.615734	5.34559	0.0553626	0.552309	nsybGal4	R21G03-Gal4	3	3
FBgn0030631	4251	CG6227	9.11526	0.869424	5.34111	0.0554403	0.552309	nsybGal4	R21G03-Gal4	3	3
FBgn0026379	3134	Pten	-0.941406	7.67356	4.8752	0.0554516	0.552309	nsybGal4	R21G03-Gal4	3	3
FBgn0036820	696	Grx1	3.00274	4.84095	4.87349	0.0554864	0.552309	nsybGal4	R21G03-Gal4	3	3
FBgn0033859	2793	fand	8.82911	0.602184	5.33659	0.055519	0.552309	nsybGal4	R21G03-Gal4	3	3
FBgn0028690	1897	Rpn5	-1.1434	7.08462	4.86124	0.0557355	0.552309	nsybGal4	R21G03-Gal4	3	3
FBgn0265974	7027	ttv	-1.07776	7.56378	4.86004	0.0557601	0.552309	nsybGal4	R21G03-Gal4	3	3
FBgn0041164	4151	armi	8.8	0.574675	5.31866	0.0558323	0.552309	nsybGal4	R21G03-Gal4	3	3
FBgn0031097	1905	obst-A	9.2871	1.03447	5.31107	0.0559658	0.552309	nsybGal4	R21G03-Gal4	3	3
FBgn0262808	701	CG43179	8.79251	0.56829	5.31011	0.0559826	0.552309	nsybGal4	R21G03-Gal4	3	3
FBgn0037138	3026	P5CDh1	0.503487	9.96746	4.84844	0.0559974	0.552309	nsybGal4	R21G03-Gal4	3	3
FBgn0010078	542	RpL23	3.60935	4.29286	4.84696	0.0560279	0.552309	nsybGal4	R21G03-Gal4	3	3
FBgn0037755	3095	CG12945	3.35686	4.90783	4.84519	0.0560641	0.552309	nsybGal4	R21G03-Gal4	3	3
FBgn0038909	1582	CG6569	7.46134	-0.619158	5.30095	0.0561441	0.552309	nsybGal4	R21G03-Gal4	3	3
FBgn0036689	2123	CG7730	9.05165	0.812113	5.29696	0.0562148	0.552309	nsybGal4	R21G03-Gal4	3	3
FBgn0013753	1242	Bgb	-0.854355	7.7904	4.83723	0.0562282	0.552309	nsybGal4	R21G03-Gal4	3	3
FBgn0046687	1838	Tre1	8.76697	0.54451	5.29615	0.0562291	0.552309	nsybGal4	R21G03-Gal4	3	3
FBgn0283658	2451	muc	0.719303	8.02147	4.83672	0.0562387	0.552309	nsybGal4	R21G03-Gal4	3	3
FBgn0263199	3144	Galk	8.82164	0.595913	5.29535	0.0562432	0.552309	nsybGal4	R21G03-Gal4	3	3
FBgn0083962	6094	CG34126	1.61228	6.50033	4.83433	0.056288	0.552309	nsybGal4	R21G03-Gal4	3	3
FBgn0037894	3311	Ranbp9	8.95962	0.725478	5.29134	0.0563144	0.552309	nsybGal4	R21G03-Gal4	3	3
FBgn0046706	1815	Haspin	-0.855088	7.73586	4.8315	0.0563464	0.552309	nsybGal4	R21G03-Gal4	3	3
FBgn0051660	6121	smog	-0.699136	8.53605	4.82679	0.056444	0.552309	nsybGal4	R21G03-Gal4	3	3
FBgn0012034	3605	AcCoAS	-1.09562	8.96711	4.82376	0.0565069	0.552309	nsybGal4	R21G03-Gal4	3	3
FBgn0050476	546	ave	3.38241	4.41474	4.82275	0.0565279	0.552309	nsybGal4	R21G03-Gal4	3	3
FBgn0037819	1165	CG14688	8.84158	0.612591	5.27516	0.0566024	0.552309	nsybGal4	R21G03-Gal4	3	3
FBgn0003062	1318	Fib	6.84672	-1.12683	5.27466	0.0566113	0.552309	nsybGal4	R21G03-Gal4	3	3
FBgn0029928	1643	CG3032	8.73227	0.511342	5.27012	0.0566926	0.552309	nsybGal4	R21G03-Gal4	3	3
FBgn0031645	2731	CG3036	8.72529	0.505861	5.26972	0.0566997	0.552309	nsybGal4	R21G03-Gal4	3	3
FBgn0033221	585	CG12825	8.69923	0.480924	5.26139	0.0568491	0.552309	nsybGal4	R21G03-Gal4	3	3
FBgn0050122	4623	CG30122	-2.26707	5.75833	4.80571	0.0568831	0.552309	nsybGal4	R21G03-Gal4	3	3
FBgn0033491	3329	CG18011	8.70581	0.487847	5.25615	0.0569433	0.552309	nsybGal4	R21G03-Gal4	3	3
FBgn0000576	2478	ems	8.9686	0.734081	5.24947	0.0570638	0.552309	nsybGal4	R21G03-Gal4	3	3
FBgn0043069	1488	MESK4	6.22432	-1.59453	5.2486	0.0570795	0.552309	nsybGal4	R21G03-Gal4	3	3
FBgn0025838	946	CG2652	8.91796	0.686536	5.24695	0.0571093	0.552309	nsybGal4	R21G03-Gal4	3	3
FBgn0266628	334	asRNA:CR45135	6.68718	-1.24955	5.24671	0.0571136	0.552309	nsybGal4	R21G03-Gal4	3	3
FBgn0024991	3152	CG2694	8.76721	0.543305	5.24488	0.0571467	0.552309	nsybGal4	R21G03-Gal4	3	3
FBgn0041627	2304	Ku80	8.66513	0.449913	5.24246	0.0571905	0.552309	nsybGal4	R21G03-Gal4	3	3
FBgn0001235	11839	hth	0.591207	9.83876	4.7898	0.0572174	0.552309	nsybGal4	R21G03-Gal4	3	3
FBgn0040309	1464	Jafrac1	1.00826	7.56458	4.78242	0.0573733	0.552309	nsybGal4	R21G03-Gal4	3	3
FBgn0040752	9022	Prosap	-1.35139	6.63315	4.78005	0.0574235	0.552309	nsybGal4	R21G03-Gal4	3	3
FBgn0262782	1289	Mdh1	1.03232	7.26919	4.77991	0.0574264	0.552309	nsybGal4	R21G03-Gal4	3	3
FBgn0086686	6264	l(3)L1231	-0.820017	8.17076	4.77356	0.0575612	0.552309	nsybGal4	R21G03-Gal4	3	3
FBgn0051363	2522	Jupiter	0.696123	9.6246	4.77098	0.0576161	0.552309	nsybGal4	R21G03-Gal4	3	3
FBgn0087011	3074	CG41520	8.66747	0.450896	5.2129	0.0577291	0.552309	nsybGal4	R21G03-Gal4	3	3
FBgn0086712	2033	Egm	-1.47607	6.07307	4.76458	0.0577523	0.552309	nsybGal4	R21G03-Gal4	3	3
FBgn0266417	1400	ringer	1.11534	6.91383	4.76281	0.0577901	0.552309	nsybGal4	R21G03-Gal4	3	3
FBgn0034853	4537	Ice1	8.80351	0.576745	5.2019	0.0579312	0.552309	nsybGal4	R21G03-Gal4	3	3
FBgn0037166	1882	CG11426	8.57189	0.363517	5.19767	0.0580093	0.552309	nsybGal4	R21G03-Gal4	3	3
FBgn0266711	654	EloC	2.2299	5.60751	4.74695	0.0581301	0.552309	nsybGal4	R21G03-Gal4	3	3
FBgn0085736	460	CG40472	2.34526	5.34607	4.74542	0.0581631	0.552309	nsybGal4	R21G03-Gal4	3	3
FBgn0036398	12737	upSET	-1.11367	6.95515	4.73882	0.0583055	0.552309	nsybGal4	R21G03-Gal4	3	3
FBgn0024293	1329	Spn43Ab	8.11644	-0.0475068	5.17852	0.058364	0.552309	nsybGal4	R21G03-Gal4	3	3
FBgn0025678	1781	CaBP1	-1.23825	7.11075	4.73441	0.0584007	0.552309	nsybGal4	R21G03-Gal4	3	3
FBgn0038866	1384	CG5810	9.50863	1.24048	5.17523	0.0584254	0.552309	nsybGal4	R21G03-Gal4	3	3
FBgn0002989	2878	okr	8.60198	0.390258	5.17331	0.0584611	0.552309	nsybGal4	R21G03-Gal4	3	3
FBgn0051612	3433	CG31612	8.60991	0.397509	5.16995	0.0585238	0.552309	nsybGal4	R21G03-Gal4	3	3
FBgn0040323	1785	GNBP1	8.57386	0.36617	5.16985	0.0585256	0.552309	nsybGal4	R21G03-Gal4	3	3
FBgn0052267	489	CG32267	3.43534	4.27483	4.72074	0.0586974	0.552309	nsybGal4	R21G03-Gal4	3	3
FBgn0030638	1720	CG11655	8.89367	0.660711	5.15838	0.0587403	0.552309	nsybGal4	R21G03-Gal4	3	3
FBgn0085209	376	CG34180	8.49056	0.288661	5.1565	0.0587755	0.552309	nsybGal4	R21G03-Gal4	3	3
FBgn0035901	2770	Pus7	8.52627	0.32234	5.15002	0.0588974	0.552309	nsybGal4	R21G03-Gal4	3	3
FBgn0267814	1082	asRNA:CR46139	8.488	0.285958	5.14917	0.0589135	0.552309	nsybGal4	R21G03-Gal4	3	3
FBgn0053080	3705	CG33080	8.91335	0.675652	5.14354	0.0590196	0.552309	nsybGal4	R21G03-Gal4	3	3
FBgn0051674	1276	CG31674	8.46055	0.261016	5.14014	0.0590839	0.552309	nsybGal4	R21G03-Gal4	3	3
FBgn0014859	7704	Hr38	1.80005	6.21362	4.70248	0.0590968	0.552309	nsybGal4	R21G03-Gal4	3	3
FBgn0023479	9106	teq	-5.87216	4.19456	4.69857	0.0591827	0.552309	nsybGal4	R21G03-Gal4	3	3
FBgn0030292	477	CG11752	3.05991	4.90931	4.69537	0.0592533	0.552309	nsybGal4	R21G03-Gal4	3	3
FBgn0033395	1777	Cyp4p2	9.47324	1.20652	5.13091	0.0592586	0.552309	nsybGal4	R21G03-Gal4	3	3
FBgn0039385	1532	CG5913	8.44008	0.242325	5.13041	0.0592682	0.552309	nsybGal4	R21G03-Gal4	3	3
FBgn0283525	1628	l(2)10685	8.46394	0.263485	5.11863	0.0594922	0.552309	nsybGal4	R21G03-Gal4	3	3
FBgn0022709	1266	Adk1	1.53614	6.76544	4.67418	0.0597226	0.552309	nsybGal4	R21G03-Gal4	3	3
FBgn0035334	616	CG8993	3.06072	4.84982	4.6686	0.059847	0.552309	nsybGal4	R21G03-Gal4	3	3
FBgn0033827	1914	CG17047	8.58924	0.377951	5.09977	0.0598536	0.552309	nsybGal4	R21G03-Gal4	3	3
FBgn0034631	2753	TAF1C-like	7.67606	2.06704	4.66557	0.0599147	0.552309	nsybGal4	R21G03-Gal4	3	3
FBgn0052532	4689	CG32532	-8.83235	0.594206	5.09529	0.0599399	0.552309	nsybGal4	R21G03-Gal4	3	3
FBgn0035443	2255	CG12010	8.36739	0.176457	5.09295	0.059985	0.552309	nsybGal4	R21G03-Gal4	3	3
FBgn0001098	2343	Gdh	0.567971	8.95347	4.65592	0.0601307	0.552309	nsybGal4	R21G03-Gal4	3	3
FBgn0015218	2235	eIF4E1	0.508942	9.78829	4.65527	0.0601455	0.552309	nsybGal4	R21G03-Gal4	3	3
FBgn0050460	7888	CG30460	8.72812	0.502613	5.08271	0.060183	0.552309	nsybGal4	R21G03-Gal4	3	3
FBgn0039283	1832	danr	-3.82356	5.28077	4.65263	0.0602046	0.552309	nsybGal4	R21G03-Gal4	3	3
FBgn0000459	3247	disco	8.40946	0.21557	5.08065	0.0602228	0.552309	nsybGal4	R21G03-Gal4	3	3
FBgn0052354	3251	CG32354	-10.6272	2.32665	5.07878	0.060259	0.552309	nsybGal4	R21G03-Gal4	3	3
FBgn0032505	1248	CG16826	-5.64251	4.25916	4.6487	0.0602931	0.552309	nsybGal4	R21G03-Gal4	3	3
FBgn0038828	1362	CG17270	1.0924	6.77589	4.64825	0.0603034	0.552309	nsybGal4	R21G03-Gal4	3	3
FBgn0038371	1370	Pbp45	8.33349	0.144898	5.07307	0.0603701	0.552309	nsybGal4	R21G03-Gal4	3	3
FBgn0052055	1605	CG32055	-10.5373	2.2401	5.07259	0.0603795	0.552309	nsybGal4	R21G03-Gal4	3	3
FBgn0015756	916	RpL9	2.18255	5.50511	4.63929	0.0605056	0.552309	nsybGal4	R21G03-Gal4	3	3
FBgn0034066	921	CG8397	1.42758	6.3202	4.62937	0.0607305	0.552309	nsybGal4	R21G03-Gal4	3	3
FBgn0040234	4444	c12.2	8.33382	0.144725	5.05431	0.0607364	0.552309	nsybGal4	R21G03-Gal4	3	3
FBgn0265633	1232	lncRNA:CR44440	6.73522	1.39081	4.62887	0.060742	0.552309	nsybGal4	R21G03-Gal4	3	3
FBgn0031460	824	CG15399	8.70818	0.491409	5.04528	0.0609139	0.552309	nsybGal4	R21G03-Gal4	3	3
FBgn0053193	2235	sav	8.26692	0.0847594	5.0446	0.0609271	0.552309	nsybGal4	R21G03-Gal4	3	3
FBgn0035298	2355	SCOT	7.49737	1.1492	4.6195	0.0609555	0.552309	nsybGal4	R21G03-Gal4	3	3
FBgn0085290	796	CG34261	8.27709	0.0935798	5.04122	0.0609938	0.552309	nsybGal4	R21G03-Gal4	3	3
FBgn0032076	1982	Argl	8.45145	0.251277	5.03653	0.0610863	0.552309	nsybGal4	R21G03-Gal4	3	3
FBgn0261602	1173	RpL8	1.26421	6.46268	4.61367	0.061089	0.552309	nsybGal4	R21G03-Gal4	3	3
FBgn0266963	839	lncRNA:CR45414	8.51586	0.310194	5.03618	0.0610932	0.552309	nsybGal4	R21G03-Gal4	3	3
FBgn0030595	667	CG14406	8.24672	0.0667565	5.03588	0.0610992	0.552309	nsybGal4	R21G03-Gal4	3	3
FBgn0260764	482	CG42562	8.25205	0.0711171	5.03417	0.0611329	0.552309	nsybGal4	R21G03-Gal4	3	3
FBgn0265978	447	lncRNA:CR44757	8.2383	0.0591356	5.0318	0.0611799	0.552309	nsybGal4	R21G03-Gal4	3	3
FBgn0038020	786	GstD9	8.26391	0.0815661	5.03175	0.0611809	0.552309	nsybGal4	R21G03-Gal4	3	3
FBgn0011206	8169	bol	-0.727853	10.1866	4.60734	0.0612341	0.552309	nsybGal4	R21G03-Gal4	3	3
FBgn0083973	892	dunk	8.50879	0.307253	5.0265	0.0612849	0.552309	nsybGal4	R21G03-Gal4	3	3
FBgn0029608	1286	CG3091	8.37117	0.181074	5.02606	0.0612937	0.552309	nsybGal4	R21G03-Gal4	3	3
FBgn0031766	906	CG9117	8.77589	0.554398	5.02308	0.0613529	0.552309	nsybGal4	R21G03-Gal4	3	3
FBgn0010411	612	RpS18	2.6678	5.07723	4.60003	0.0614024	0.552309	nsybGal4	R21G03-Gal4	3	3
FBgn0024985	3799	Rilpl	-1.05143	7.79378	4.59758	0.0614587	0.552309	nsybGal4	R21G03-Gal4	3	3
FBgn0033635	1609	Prip	8.24222	0.0618375	5.01662	0.0614814	0.552309	nsybGal4	R21G03-Gal4	3	3
FBgn0267035	2376	asRNA:CR45479	8.39159	0.193497	5.01399	0.0615339	0.552309	nsybGal4	R21G03-Gal4	3	3
FBgn0031736	4173	CG11030	-1.07294	8.82078	4.59347	0.0615538	0.552309	nsybGal4	R21G03-Gal4	3	3
FBgn0030008	2017	CG2129	8.22528	0.0464906	5.00621	0.0616893	0.552309	nsybGal4	R21G03-Gal4	3	3
FBgn0020414	3954	Idgf3	11.0446	2.73797	5.0059	0.0616956	0.552309	nsybGal4	R21G03-Gal4	3	3
FBgn0050035	3375	Tret1-1	8.6002	0.387629	5.0034	0.0617456	0.552309	nsybGal4	R21G03-Gal4	3	3
FBgn0031078	6470	Nup205	8.39085	0.199274	4.99856	0.0618428	0.552309	nsybGal4	R21G03-Gal4	3	3
FBgn0030477	1282	dmrt11E	8.26097	0.0808516	4.99773	0.0618593	0.552309	nsybGal4	R21G03-Gal4	3	3
FBgn0040079	2439	pkaap	6.43767	2.64135	4.57516	0.0619791	0.552309	nsybGal4	R21G03-Gal4	3	3
FBgn0032864	1860	CG2493	-10.507	2.20804	4.98759	0.0620636	0.552309	nsybGal4	R21G03-Gal4	3	3
FBgn0030594	2980	fiz	8.66727	0.449553	4.98545	0.0621067	0.552309	nsybGal4	R21G03-Gal4	3	3
FBgn0030874	1309	Spt7	8.14024	-0.0288875	4.98235	0.0621694	0.552309	nsybGal4	R21G03-Gal4	3	3
FBgn0031062	2053	CG14230	6.27757	2.75315	4.56575	0.0621991	0.552309	nsybGal4	R21G03-Gal4	3	3
FBgn0034645	606	ND-B12	2.44001	5.48453	4.5629	0.0622659	0.552309	nsybGal4	R21G03-Gal4	3	3
FBgn0265422	521	lncRNA:CR44334	8.22898	0.0520382	4.97717	0.0622742	0.552309	nsybGal4	R21G03-Gal4	3	3
FBgn0031700	652	CG14022	8.14353	-0.0253928	4.96996	0.0624207	0.552309	nsybGal4	R21G03-Gal4	3	3
FBgn0050052	780	Obp49a	8.33129	0.141509	4.96516	0.0625184	0.552309	nsybGal4	R21G03-Gal4	3	3
FBgn0039687	736	Naa40	8.29676	0.113728	4.96469	0.0625278	0.552309	nsybGal4	R21G03-Gal4	3	3
FBgn0030745	2236	CG4239	1.58171	6.08622	4.55158	0.062532	0.552309	nsybGal4	R21G03-Gal4	3	3
FBgn0022800	2939	Cad96Ca	8.11147	-0.0554773	4.96383	0.0625454	0.552309	nsybGal4	R21G03-Gal4	3	3
FBgn0032480	4085	Edem2	-1.78888	5.97425	4.5485	0.0626048	0.552309	nsybGal4	R21G03-Gal4	3	3
FBgn0037579	587	COX7AL	-7.60245	-0.520581	4.9608	0.0626072	0.552309	nsybGal4	R21G03-Gal4	3	3
FBgn0052756	2397	CG32756	1.05891	6.8141	4.54258	0.0627449	0.552309	nsybGal4	R21G03-Gal4	3	3
FBgn0036857	2053	Aldh7A1	8.07375	-0.0886633	4.95188	0.0627897	0.552309	nsybGal4	R21G03-Gal4	3	3
FBgn0036354	1641	Poc1	8.07011	-0.0921861	4.94858	0.0628572	0.552309	nsybGal4	R21G03-Gal4	3	3
FBgn0285950	1361	RpL19	2.28502	5.82627	4.53756	0.062864	0.552309	nsybGal4	R21G03-Gal4	3	3
FBgn0033234	2420	MFS12	8.6886	0.469226	4.94025	0.0630285	0.552309	nsybGal4	R21G03-Gal4	3	3
FBgn0085444	5824	mute	6.57038	1.98019	4.52923	0.0630621	0.552309	nsybGal4	R21G03-Gal4	3	3
FBgn0263414	1105	asRNA:CR43460	8.05434	-0.105366	4.93448	0.0631475	0.552309	nsybGal4	R21G03-Gal4	3	3
FBgn0051473	981	CG31473	8.29927	0.112305	4.93198	0.0631992	0.552309	nsybGal4	R21G03-Gal4	3	3
FBgn0031885	5292	Mnn1	-0.949579	8.24075	4.51852	0.0633182	0.552309	nsybGal4	R21G03-Gal4	3	3
FBgn0287186	2105	scro	2.97076	7.8667	4.51788	0.0633334	0.552309	nsybGal4	R21G03-Gal4	3	3
FBgn0263846	8942	CG43707	-1.39901	6.70136	4.51428	0.0634199	0.552309	nsybGal4	R21G03-Gal4	3	3
FBgn0286516	6529	aqz	-0.498177	11.7923	4.51332	0.0634428	0.552309	nsybGal4	R21G03-Gal4	3	3
FBgn0033628	2411	CG13203	8.05028	-0.108592	4.91859	0.0634767	0.552309	nsybGal4	R21G03-Gal4	3	3
FBgn0040022	5555	Set1	-0.895936	7.96821	4.50362	0.0636765	0.552309	nsybGal4	R21G03-Gal4	3	3
FBgn0054008	715	CG34008	8.02698	-0.1293	4.90618	0.0637354	0.552309	nsybGal4	R21G03-Gal4	3	3
FBgn0051450	581	mRpS18A	1.78935	5.99414	4.50056	0.0637504	0.552309	nsybGal4	R21G03-Gal4	3	3
FBgn0027617	2043	CG5808	8.07485	-0.0862605	4.90535	0.0637528	0.552309	nsybGal4	R21G03-Gal4	3	3
FBgn0261565	12091	Lmpt	-3.23384	6.83487	4.49795	0.0638135	0.552309	nsybGal4	R21G03-Gal4	3	3
FBgn0262358	303	CG43056	7.97356	-0.177457	4.90167	0.0638298	0.552309	nsybGal4	R21G03-Gal4	3	3
FBgn0033906	1576	ReepB	1.80599	5.92846	4.4899	0.0640086	0.552309	nsybGal4	R21G03-Gal4	3	3
FBgn0283741	6747	prage	7.95907	-0.189877	4.88633	0.064152	0.552309	nsybGal4	R21G03-Gal4	3	3
FBgn0035627	2177	Sse	7.74131	2.45308	4.48366	0.0641606	0.552309	nsybGal4	R21G03-Gal4	3	3
FBgn0037027	3369	HIPP1	-1.07307	7.08422	4.48319	0.0641719	0.552309	nsybGal4	R21G03-Gal4	3	3
FBgn0084049	531	CR41440	7.94319	-0.205165	4.88426	0.0641957	0.552309	nsybGal4	R21G03-Gal4	3	3
FBgn0267036	512	lncRNA:CR45480	7.9326	-0.214168	4.88353	0.0642112	0.552309	nsybGal4	R21G03-Gal4	3	3
FBgn0032949	1583	Lamp1	0.573032	9.49465	4.48155	0.0642119	0.552309	nsybGal4	R21G03-Gal4	3	3
FBgn0032188	1389	CG13137	8.06517	-0.0979877	4.88314	0.0642193	0.552309	nsybGal4	R21G03-Gal4	3	3
FBgn0000644	963	Fcp3C	7.91973	-0.22495	4.87444	0.0644034	0.552309	nsybGal4	R21G03-Gal4	3	3
FBgn0031505	762	ND-B14.5B	3.0763	4.77432	4.46835	0.064535	0.552309	nsybGal4	R21G03-Gal4	3	3
FBgn0054051	771	CG34051	7.89871	-0.243925	4.86774	0.0645455	0.552309	nsybGal4	R21G03-Gal4	3	3
FBgn0031661	1561	Gmd	8.06718	-0.0963806	4.86611	0.0645803	0.552309	nsybGal4	R21G03-Gal4	3	3
FBgn0031904	1898	CG5149	1.67612	6.70316	4.4631	0.064664	0.552309	nsybGal4	R21G03-Gal4	3	3
FBgn0010315	2453	CycD	7.91826	-0.227574	4.86208	0.064666	0.552309	nsybGal4	R21G03-Gal4	3	3
FBgn0004903	3286	Rb97D	-0.887593	7.51774	4.45999	0.0647406	0.552309	nsybGal4	R21G03-Gal4	3	3
FBgn0263512	2373	Vsx2	8.30115	0.113628	4.85068	0.0649095	0.552309	nsybGal4	R21G03-Gal4	3	3
FBgn0035000	855	CG13578	7.96479	-0.183992	4.84936	0.0649377	0.552309	nsybGal4	R21G03-Gal4	3	3
FBgn0259216	5512	RhoGAP102A	-1.39006	7.48615	4.45186	0.0649413	0.552309	nsybGal4	R21G03-Gal4	3	3
FBgn0034191	1030	CG6984	-7.41458	1.40171	4.45172	0.0649449	0.552309	nsybGal4	R21G03-Gal4	3	3
FBgn0000826	1114	png	7.85957	-0.278113	4.84827	0.0649612	0.552309	nsybGal4	R21G03-Gal4	3	3
FBgn0003189	7126	r	7.91419	-0.231494	4.84661	0.0649967	0.552309	nsybGal4	R21G03-Gal4	3	3
FBgn0003008	823	or	1.74672	5.96648	4.44956	0.0649982	0.552309	nsybGal4	R21G03-Gal4	3	3
FBgn0263660	1097	lncRNA:CR43651	5.96184	-1.76806	4.84637	0.0650019	0.552309	nsybGal4	R21G03-Gal4	3	3
FBgn0052845	1972	CG32845	-10.269	1.97514	4.84519	0.0650271	0.552309	nsybGal4	R21G03-Gal4	3	3
FBgn0036536	1351	CG12713	8.03444	-0.125644	4.84444	0.0650433	0.552309	nsybGal4	R21G03-Gal4	3	3
FBgn0085387	18308	shakB	0.776808	8.70007	4.44216	0.065182	0.552309	nsybGal4	R21G03-Gal4	3	3
FBgn0051176	2511	CG31176	7.84836	-0.287555	4.83738	0.065195	0.552309	nsybGal4	R21G03-Gal4	3	3
FBgn0030360	1648	CG1806	7.8351	-0.299376	4.83456	0.065256	0.552309	nsybGal4	R21G03-Gal4	3	3
FBgn0027951	5326	MTA1-like	-1.61516	5.83074	4.43337	0.065401	0.552309	nsybGal4	R21G03-Gal4	3	3
FBgn0028473	2276	Non1	-0.916976	7.14688	4.42678	0.0655657	0.552309	nsybGal4	R21G03-Gal4	3	3
FBgn0023129	1529	aay	7.82588	-0.306871	4.81609	0.0656558	0.552309	nsybGal4	R21G03-Gal4	3	3
FBgn0267796	6670	Tmc	7.8559	-0.282942	4.81227	0.0657388	0.552309	nsybGal4	R21G03-Gal4	3	3
FBgn0039525	1273	CG5646	7.97273	-0.180547	4.8119	0.0657469	0.552309	nsybGal4	R21G03-Gal4	3	3
FBgn0259162	3355	RunxB	7.81318	-0.319944	4.81125	0.0657612	0.552309	nsybGal4	R21G03-Gal4	3	3
FBgn0040931	481	CG9034	3.22997	4.45136	4.41793	0.0657878	0.552309	nsybGal4	R21G03-Gal4	3	3
FBgn0030366	5642	Usp7	-1.12279	7.8886	4.41685	0.0658149	0.552309	nsybGal4	R21G03-Gal4	3	3
FBgn0040388	5066	boi	6.7715	0.710963	4.41516	0.0658576	0.552309	nsybGal4	R21G03-Gal4	3	3
FBgn0035335	699	mRpL23	2.47221	5.23538	4.407	0.0660634	0.552309	nsybGal4	R21G03-Gal4	3	3
FBgn0265962	551	lncRNA:CR44749	7.89101	-0.252583	4.79326	0.0661544	0.552309	nsybGal4	R21G03-Gal4	3	3
FBgn0267656	646	lncRNA:CR45994	7.75515	-0.370333	4.79088	0.0662069	0.552309	nsybGal4	R21G03-Gal4	3	3
FBgn0002941	2670	slou	7.87585	-0.265912	4.78781	0.0662743	0.552309	nsybGal4	R21G03-Gal4	3	3
FBgn0039069	1974	CG6763	7.89776	-0.242768	4.78756	0.0662798	0.552309	nsybGal4	R21G03-Gal4	3	3
FBgn0027339	14271	jim	-0.558084	10.1465	4.39529	0.0663603	0.552309	nsybGal4	R21G03-Gal4	3	3
FBgn0051785	1487	CG31785	8.73876	0.515618	4.78348	0.0663698	0.552309	nsybGal4	R21G03-Gal4	3	3
FBgn0024510	4000	dlt	8.29805	0.110599	4.78263	0.0663884	0.552309	nsybGal4	R21G03-Gal4	3	3
FBgn0028969	2170	deltaCOP	-0.973329	6.84228	4.38658	0.0665823	0.552309	nsybGal4	R21G03-Gal4	3	3
FBgn0038109	1113	CG11656	7.72824	-0.392065	4.77336	0.0665935	0.552309	nsybGal4	R21G03-Gal4	3	3
FBgn0020443	4409	eRF3	-1.4789	6.00605	4.38594	0.0665987	0.552309	nsybGal4	R21G03-Gal4	3	3
FBgn0036945	898	Ssk	8.39685	0.195106	4.77205	0.0666225	0.552309	nsybGal4	R21G03-Gal4	3	3
FBgn0266848	3580	wap	-1.18031	6.42493	4.37926	0.0667695	0.552309	nsybGal4	R21G03-Gal4	3	3
FBgn0263469	156	snoRNA:SC35-b	7.99114	-0.164629	4.76431	0.0667944	0.552309	nsybGal4	R21G03-Gal4	3	3
FBgn0027589	4116	CG1688	4.88064	2.93366	4.3657	0.0671181	0.552309	nsybGal4	R21G03-Gal4	3	3
FBgn0263511	3633	Vsx1	8.0484	-0.113887	4.74698	0.0671812	0.552309	nsybGal4	R21G03-Gal4	3	3
FBgn0250732	3958	gfzf	7.89325	-0.246259	4.73097	0.0675413	0.552309	nsybGal4	R21G03-Gal4	3	3
FBgn0029897	1119	RpL17	2.17253	5.74432	4.34684	0.067607	0.552309	nsybGal4	R21G03-Gal4	3	3
FBgn0085261	904	CG34232	7.6235	-0.482644	4.72726	0.0676252	0.552309	nsybGal4	R21G03-Gal4	3	3
FBgn0265577	228	IBIN	7.66158	-0.449252	4.72462	0.0676849	0.552309	nsybGal4	R21G03-Gal4	3	3
FBgn0050115	6958	GEFmeso	-6.03963	2.63278	4.34352	0.0676933	0.552309	nsybGal4	R21G03-Gal4	3	3
FBgn0033750	1910	CG13151	10.5342	2.23773	4.72386	0.0677019	0.552309	nsybGal4	R21G03-Gal4	3	3
FBgn0000667	5272	Actn	-2.76669	5.35269	4.33753	0.0678499	0.552309	nsybGal4	R21G03-Gal4	3	3
FBgn0004914	5377	Hnf4	7.73017	-0.389219	4.71257	0.0679584	0.552309	nsybGal4	R21G03-Gal4	3	3
FBgn0035020	1043	CG13585	2.12251	5.29186	4.33302	0.067968	0.552309	nsybGal4	R21G03-Gal4	3	3
FBgn0040321	1531	GNBP3	-10.0075	1.72121	4.70833	0.0680548	0.552309	nsybGal4	R21G03-Gal4	3	3
FBgn0030187	1938	Ipod	8.43901	0.238885	4.70635	0.0681	0.552309	nsybGal4	R21G03-Gal4	3	3
FBgn0026061	2078	Mipp1	-10.0029	1.71669	4.70562	0.0681166	0.552309	nsybGal4	R21G03-Gal4	3	3
FBgn0031023	8141	CG14200	3.1592	4.1556	4.32686	0.0681296	0.552309	nsybGal4	R21G03-Gal4	3	3
FBgn0031191	3382	Cp110	9.4319	1.17308	4.70325	0.0681708	0.552309	nsybGal4	R21G03-Gal4	3	3
FBgn0036040	1834	CG6749	7.64627	-0.462147	4.70285	0.0681798	0.552309	nsybGal4	R21G03-Gal4	3	3
FBgn0031571	10223	bark	8.01626	-0.137122	4.70234	0.0681915	0.552309	nsybGal4	R21G03-Gal4	3	3
FBgn0287185	1722	nvd	7.58141	-0.518502	4.70102	0.0682217	0.552309	nsybGal4	R21G03-Gal4	3	3
FBgn0020251	5772	sfl	2.83865	5.34079	4.3208	0.0682892	0.552309	nsybGal4	R21G03-Gal4	3	3
FBgn0032775	2633	CG17544	7.23813	3.06256	4.31983	0.0683148	0.552309	nsybGal4	R21G03-Gal4	3	3
FBgn0032863	2270	Cdc23	9.05558	0.816367	4.68884	0.0685011	0.552309	nsybGal4	R21G03-Gal4	3	3
FBgn0033708	2260	CG8850	7.51928	-0.57302	4.68493	0.0685911	0.552309	nsybGal4	R21G03-Gal4	3	3
FBgn0266595	654	lncRNA:CR45120	7.82524	-0.311091	4.68257	0.0686454	0.552309	nsybGal4	R21G03-Gal4	3	3
FBgn0264958	350	lncRNA:CR44127	7.52775	-0.566267	4.68152	0.0686697	0.552309	nsybGal4	R21G03-Gal4	3	3
FBgn0021814	1173	Vps28	1.57908	6.22026	4.30599	0.0686812	0.552309	nsybGal4	R21G03-Gal4	3	3
FBgn0036958	5995	CG17233	-1.54705	6.0977	4.30462	0.0687174	0.552309	nsybGal4	R21G03-Gal4	3	3
FBgn0285962	1231	CG46338	1.17472	6.64652	4.30365	0.0687432	0.552309	nsybGal4	R21G03-Gal4	3	3
FBgn0000567	9332	Eip74EF	5.94472	3.12294	4.30331	0.0687523	0.552309	nsybGal4	R21G03-Gal4	3	3
FBgn0010213	1015	Sod2	1.045	8.11829	4.29977	0.0688466	0.552309	nsybGal4	R21G03-Gal4	3	3
FBgn0040636	1352	CG13255	7.91434	-0.227293	4.66904	0.0689585	0.552309	nsybGal4	R21G03-Gal4	3	3
FBgn0082994	139	snoRNA:Psi28S-1837c	8.07938	-0.0927578	4.66437	0.0690669	0.552309	nsybGal4	R21G03-Gal4	3	3
FBgn0032156	3343	CG13124	-2.78807	4.82668	4.29108	0.0690785	0.552309	nsybGal4	R21G03-Gal4	3	3
FBgn0032726	1519	CG10621	7.52237	-0.571367	4.6638	0.0690801	0.552309	nsybGal4	R21G03-Gal4	3	3
FBgn0004456	5204	mew	3.52916	4.77309	4.28905	0.0691328	0.552309	nsybGal4	R21G03-Gal4	3	3
FBgn0032400	776	CG6770	2.05116	5.55964	4.28292	0.0692973	0.552309	nsybGal4	R21G03-Gal4	3	3
FBgn0265096	1199	asRNA:CR44201	7.46218	-0.620359	4.6541	0.0693062	0.552309	nsybGal4	R21G03-Gal4	3	3
FBgn0264479	527	lncRNA:CR43887	8.31349	0.118862	4.65237	0.0693467	0.552309	nsybGal4	R21G03-Gal4	3	3
FBgn0038894	1217	CG15497	7.46779	-0.615069	4.644	0.0695427	0.552309	nsybGal4	R21G03-Gal4	3	3
FBgn0285949	613	RpL31	2.89203	4.82055	4.27326	0.0695572	0.552309	nsybGal4	R21G03-Gal4	3	3
FBgn0027844	1456	CAH1	-6.89131	-1.10831	4.64252	0.0695773	0.552309	nsybGal4	R21G03-Gal4	3	3
FBgn0005558	3720	ey	5.41685	4.11417	4.27112	0.0696152	0.552309	nsybGal4	R21G03-Gal4	3	3
FBgn0011829	4912	Ret	9.10496	0.859059	4.63876	0.0696657	0.552309	nsybGal4	R21G03-Gal4	3	3
FBgn0028523	1883	CG5888	8.0683	-0.0905552	4.63496	0.0697551	0.552309	nsybGal4	R21G03-Gal4	3	3
FBgn0033799	1215	GLaz	7.44233	-0.639068	4.63204	0.0698241	0.552309	nsybGal4	R21G03-Gal4	3	3
FBgn0039150	2174	CG13605	-1.64774	5.76805	4.26277	0.0698413	0.552309	nsybGal4	R21G03-Gal4	3	3
FBgn0036502	1628	CG7841	1.80552	5.65798	4.2622	0.0698568	0.552309	nsybGal4	R21G03-Gal4	3	3
FBgn0000463	5278	Dl	8.20421	0.0254163	4.63059	0.0698582	0.552309	nsybGal4	R21G03-Gal4	3	3
FBgn0033842	1654	cbc	-2.55453	4.9492	4.25622	0.0700192	0.552309	nsybGal4	R21G03-Gal4	3	3
FBgn0262681	394	lncRNA:CR43151	7.409	-0.664789	4.62018	0.0701046	0.552309	nsybGal4	R21G03-Gal4	3	3
FBgn0034154	751	CG5267	-6.07679	2.84466	4.25287	0.0701105	0.552309	nsybGal4	R21G03-Gal4	3	3
FBgn0031573	2418	CG3407	8.46696	0.269778	4.61912	0.0701297	0.552309	nsybGal4	R21G03-Gal4	3	3
FBgn0265347	299	lncRNA:CR44301	7.42682	-0.649482	4.61881	0.070137	0.552309	nsybGal4	R21G03-Gal4	3	3
FBgn0041775	4170	tral	-1.0078	7.17523	4.24788	0.0702465	0.552309	nsybGal4	R21G03-Gal4	3	3
FBgn0031435	1493	Elba2	7.62217	-0.487323	4.61414	0.0702479	0.552309	nsybGal4	R21G03-Gal4	3	3
FBgn0039403	773	Sld5	7.37608	-0.694249	4.61363	0.0702601	0.552309	nsybGal4	R21G03-Gal4	3	3
FBgn0011276	1428	HLH3B	7.52119	-0.568671	4.61249	0.0702871	0.552309	nsybGal4	R21G03-Gal4	3	3
FBgn0265420	409	lncRNA:CR44332	7.4247	-0.654297	4.61137	0.0703138	0.552309	nsybGal4	R21G03-Gal4	3	3
FBgn0266197	1300	asRNA:CR44892	5.8384	-0.201287	4.24249	0.0703941	0.552309	nsybGal4	R21G03-Gal4	3	3
FBgn0037003	1665	CG18281	7.53102	-0.565062	4.60662	0.070427	0.552309	nsybGal4	R21G03-Gal4	3	3
FBgn0039016	6913	Dcr-1	7.62021	-0.483504	4.60188	0.0705404	0.552309	nsybGal4	R21G03-Gal4	3	3
FBgn0030687	4420	RpIIIC160	-7.34231	2.49576	4.23534	0.0705905	0.552309	nsybGal4	R21G03-Gal4	3	3
FBgn0085732	1791	CR40190	-2.24951	5.33615	4.23519	0.0705944	0.552309	nsybGal4	R21G03-Gal4	3	3
FBgn0037710	1589	CG9393	1.42736	6.38003	4.23184	0.0706868	0.552309	nsybGal4	R21G03-Gal4	3	3
FBgn0037074	4645	CG7324	-1.36814	7.25962	4.23108	0.0707075	0.552309	nsybGal4	R21G03-Gal4	3	3
FBgn0053554	11519	Nipped-A	-1.22741	7.26116	4.22997	0.0707383	0.552309	nsybGal4	R21G03-Gal4	3	3
FBgn0250814	1686	UQCR-C2	0.929645	8.1953	4.22423	0.0708966	0.552309	nsybGal4	R21G03-Gal4	3	3
FBgn0267385	2242	PyK	0.632912	9.50564	4.2237	0.0709114	0.552309	nsybGal4	R21G03-Gal4	3	3
FBgn0015288	1100	RpL22	1.57719	5.78145	4.22158	0.07097	0.552309	nsybGal4	R21G03-Gal4	3	3
FBgn0035355	641	CG16985	8.20223	0.0295599	4.57996	0.071067	0.552309	nsybGal4	R21G03-Gal4	3	3
FBgn0034928	1348	CG13562	7.48173	-0.601951	4.57854	0.0711012	0.552309	nsybGal4	R21G03-Gal4	3	3
FBgn0002773	2286	Mlc2	-9.65175	1.37958	4.57723	0.0711329	0.552309	nsybGal4	R21G03-Gal4	3	3
FBgn0085190	577	CG34161	7.42064	-0.653865	4.57636	0.0711541	0.552309	nsybGal4	R21G03-Gal4	3	3
FBgn0085329	641	CG34300	-9.79662	1.51551	4.57332	0.0712275	0.552309	nsybGal4	R21G03-Gal4	3	3
FBgn0015609	14396	CadN	-0.614767	8.10536	4.20758	0.0713589	0.552309	nsybGal4	R21G03-Gal4	3	3
FBgn0002899	3364	mus301	7.53943	-0.558331	4.56736	0.071372	0.552309	nsybGal4	R21G03-Gal4	3	3
FBgn0036501	1191	CG7272	1.61856	5.84806	4.2048	0.0714366	0.552309	nsybGal4	R21G03-Gal4	3	3
FBgn0032422	834	atilla	-6.55309	-1.36722	4.56306	0.0714767	0.552309	nsybGal4	R21G03-Gal4	3	3
FBgn0032235	1649	CG5096	7.58907	-0.522644	4.5627	0.0714854	0.552309	nsybGal4	R21G03-Gal4	3	3
FBgn0051098	1487	CG31098	-1.88488	6.44672	4.20185	0.0715188	0.552309	nsybGal4	R21G03-Gal4	3	3
FBgn0029881	6721	pigs	1.24949	7.68862	4.20072	0.0715504	0.552309	nsybGal4	R21G03-Gal4	3	3
FBgn0002921	6680	Atpalpha	0.411596	12.425	4.19831	0.0716179	0.552309	nsybGal4	R21G03-Gal4	3	3
FBgn0036433	1179	CG9628	6.64681	-1.27316	4.55245	0.0717354	0.552309	nsybGal4	R21G03-Gal4	3	3
FBgn0034290	1357	CG5773	7.80906	-0.319315	4.55207	0.0717447	0.552309	nsybGal4	R21G03-Gal4	3	3
FBgn0265640	601	lncRNA:CR44447	7.30942	-0.747386	4.55093	0.0717726	0.552309	nsybGal4	R21G03-Gal4	3	3
FBgn0051249	1176	CG31249	1.33388	6.26307	4.19092	0.0718254	0.552309	nsybGal4	R21G03-Gal4	3	3
FBgn0259738	640	CG42392	3.43727	4.30178	4.18951	0.0718648	0.552309	nsybGal4	R21G03-Gal4	3	3
FBgn0029957	2688	CG12155	-2.06548	5.49489	4.18898	0.0718798	0.552309	nsybGal4	R21G03-Gal4	3	3
FBgn0030742	1647	CG9919	0.561841	8.79736	4.18865	0.071889	0.552309	nsybGal4	R21G03-Gal4	3	3
FBgn0034919	774	CG5569	1.31626	6.33619	4.1834	0.0720371	0.552309	nsybGal4	R21G03-Gal4	3	3
FBgn0036299	2884	Tsf2	6.0978	1.71511	4.17636	0.0722359	0.552309	nsybGal4	R21G03-Gal4	3	3
FBgn0003890	1869	betaTub97EF	-8.59085	2.85686	4.17605	0.0722448	0.552309	nsybGal4	R21G03-Gal4	3	3
FBgn0026324	560	Taf10b	2.50714	5.13608	4.17178	0.072366	0.552309	nsybGal4	R21G03-Gal4	3	3
FBgn0034335	831	GstE1	7.39649	-0.673636	4.52534	0.0724024	0.552309	nsybGal4	R21G03-Gal4	3	3
FBgn0263831	2273	Gen	8.39116	0.194978	4.52378	0.072441	0.552309	nsybGal4	R21G03-Gal4	3	3
FBgn0034590	5198	Magi	6.89591	3.39749	4.16794	0.0724749	0.552309	nsybGal4	R21G03-Gal4	3	3
FBgn0040384	2365	CG32795	-1.12719	6.71652	4.16513	0.0725549	0.552309	nsybGal4	R21G03-Gal4	3	3
FBgn0030361	2289	CG1492	-0.912464	7.36283	4.16112	0.0726692	0.552309	nsybGal4	R21G03-Gal4	3	3
FBgn0262699	2789	fzr	-1.00552	9.00865	4.15868	0.0727389	0.552309	nsybGal4	R21G03-Gal4	3	3
FBgn0266348	878	lncRNA:CR44997	7.1964	-0.844156	4.51114	0.0727549	0.552309	nsybGal4	R21G03-Gal4	3	3
FBgn0038774	789	CG5023	7.39039	-0.678619	4.50989	0.0727861	0.552309	nsybGal4	R21G03-Gal4	3	3
FBgn0051718	2263	Ir31a	7.1466	-0.883874	4.50822	0.0728276	0.552309	nsybGal4	R21G03-Gal4	3	3
FBgn0028687	1515	Rpt1	1.30678	6.17525	4.15409	0.0728702	0.552309	nsybGal4	R21G03-Gal4	3	3
FBgn0030066	1711	Uros1	-1.43639	5.94641	4.15194	0.0729315	0.552309	nsybGal4	R21G03-Gal4	3	3
FBgn0031168	1173	CG1722	-5.9081	-1.83131	4.49978	0.0730387	0.552309	nsybGal4	R21G03-Gal4	3	3
FBgn0050157	1034	CG30157	7.10996	-0.912883	4.49228	0.0732268	0.552309	nsybGal4	R21G03-Gal4	3	3
FBgn0046763	1934	CG17278	-9.58127	1.30749	4.49194	0.0732352	0.552309	nsybGal4	R21G03-Gal4	3	3
FBgn0033051	2720	Strica	7.69586	-0.424555	4.49075	0.0732653	0.552309	nsybGal4	R21G03-Gal4	3	3
FBgn0050285	575	CG30285	7.17819	-0.855576	4.48729	0.0733522	0.552309	nsybGal4	R21G03-Gal4	3	3
FBgn0261059	829	Sfp78E	7.21387	-0.830577	4.48653	0.0733715	0.552309	nsybGal4	R21G03-Gal4	3	3
FBgn0029977	1461	hdm	7.35343	-0.70944	4.48276	0.0734665	0.552309	nsybGal4	R21G03-Gal4	3	3
FBgn0053505	1690	U3-55K	8.03357	-0.121196	4.48098	0.0735113	0.552309	nsybGal4	R21G03-Gal4	3	3
FBgn0031399	2956	mio	7.12865	-0.899533	4.48043	0.0735252	0.552309	nsybGal4	R21G03-Gal4	3	3
FBgn0033192	8926	Corin	1.32186	7.25339	4.13079	0.0735409	0.552309	nsybGal4	R21G03-Gal4	3	3
FBgn0035640	818	mad2	7.76515	-0.357394	4.47908	0.0735594	0.552309	nsybGal4	R21G03-Gal4	3	3
FBgn0035084	1563	CG15861	7.29624	-0.757253	4.47784	0.0735907	0.552309	nsybGal4	R21G03-Gal4	3	3
FBgn0005533	535	RpS17	3.23839	4.47621	4.1266	0.0736625	0.552309	nsybGal4	R21G03-Gal4	3	3
FBgn0027841	1446	CstF64	6.51577	2.99658	4.12467	0.0737183	0.552309	nsybGal4	R21G03-Gal4	3	3
FBgn0261112	1867	APP-BP1	-1.29646	6.39344	4.11995	0.0738558	0.552828	nsybGal4	R21G03-Gal4	3	3
FBgn0039128	1029	CG13599	7.01454	-0.990248	4.44753	0.0743627	0.554872	nsybGal4	R21G03-Gal4	3	3
FBgn0031049	798	Sec61gamma	1.89969	5.87854	4.09726	0.0745203	0.554872	nsybGal4	R21G03-Gal4	3	3
FBgn0034902	703	CG5532	3.31244	4.76596	4.09477	0.0745936	0.554872	nsybGal4	R21G03-Gal4	3	3
FBgn0038307	783	mRpS10	2.02514	5.49688	4.09456	0.0745999	0.554872	nsybGal4	R21G03-Gal4	3	3
FBgn0264516	886	CG43915	7.38109	-0.685846	4.43704	0.0746324	0.554872	nsybGal4	R21G03-Gal4	3	3
FBgn0264897	538	CG44088	6.77376	-1.1751	4.42744	0.0748803	0.554872	nsybGal4	R21G03-Gal4	3	3
FBgn0028737	960	eEF1beta	2.17728	5.52965	4.08126	0.0749932	0.554872	nsybGal4	R21G03-Gal4	3	3
FBgn0020626	3248	Osbp	-7.27262	1.57133	4.07976	0.075038	0.554872	nsybGal4	R21G03-Gal4	3	3
FBgn0037102	840	CRIF	2.55331	5.02843	4.07569	0.075159	0.554872	nsybGal4	R21G03-Gal4	3	3
FBgn0008651	2744	lbl	-9.19841	0.946053	4.41164	0.0752908	0.554872	nsybGal4	R21G03-Gal4	3	3
FBgn0034997	4038	CG3376	8.24306	0.0664934	4.41059	0.0753183	0.554872	nsybGal4	R21G03-Gal4	3	3
FBgn0032979	2897	Clamp	-2.83086	6.22723	4.0696	0.0753405	0.554872	nsybGal4	R21G03-Gal4	3	3
FBgn0039896	1504	yellow-h	-9.19206	0.94002	4.40939	0.0753494	0.554872	nsybGal4	R21G03-Gal4	3	3
FBgn0030739	3558	SWIP	9.98553	1.70304	4.40858	0.0753706	0.554872	nsybGal4	R21G03-Gal4	3	3
FBgn0000577	2792	en	7.60813	-0.50217	4.40274	0.0755235	0.554872	nsybGal4	R21G03-Gal4	3	3
FBgn0035415	587	CG14966	7.20925	-0.828658	4.40046	0.0755832	0.554872	nsybGal4	R21G03-Gal4	3	3
FBgn0267658	723	lncRNA:CR45996	6.91651	-1.06828	4.40043	0.0755838	0.554872	nsybGal4	R21G03-Gal4	3	3
FBgn0033872	3924	CG6329	0.516	11.5758	4.0605	0.0756128	0.554872	nsybGal4	R21G03-Gal4	3	3
FBgn0031816	2252	Rchy1	7.41426	-0.657727	4.3981	0.075645	0.554872	nsybGal4	R21G03-Gal4	3	3
FBgn0263413	7596	lncRNA:CR43459	1.56438	5.84657	4.05877	0.0756648	0.554872	nsybGal4	R21G03-Gal4	3	3
FBgn0266878	244	lncRNA:CR45339	7.20373	-0.840035	4.39714	0.0756701	0.554872	nsybGal4	R21G03-Gal4	3	3
FBgn0003267	1241	ro	6.97424	-1.02041	4.39365	0.0757618	0.554872	nsybGal4	R21G03-Gal4	3	3
FBgn0010053	1486	Jheh1	-8.41923	2.68977	4.05457	0.0757912	0.554872	nsybGal4	R21G03-Gal4	3	3
FBgn0039183	3588	Dis3	7.71558	-0.407739	4.39253	0.0757913	0.554872	nsybGal4	R21G03-Gal4	3	3
FBgn0035331	3544	MsR1	4.5109	2.95348	4.053	0.0758384	0.554872	nsybGal4	R21G03-Gal4	3	3
FBgn0038739	1195	CG4686	2.19414	5.293	4.03806	0.07629	0.556685	nsybGal4	R21G03-Gal4	3	3
FBgn0261992	503	CG42810	-9.23559	0.976037	4.36692	0.0764689	0.556685	nsybGal4	R21G03-Gal4	3	3
FBgn0033928	902	Arc2	6.88245	-1.09678	4.3646	0.0765306	0.556685	nsybGal4	R21G03-Gal4	3	3
FBgn0039747	3527	AdoR	7.10203	-0.916234	4.36409	0.0765443	0.556685	nsybGal4	R21G03-Gal4	3	3
FBgn0260766	1587	CG42564	6.85159	-1.11841	4.36143	0.0766153	0.556685	nsybGal4	R21G03-Gal4	3	3
FBgn0036697	2379	rogdi	0.902012	8.42189	4.02654	0.0766406	0.556685	nsybGal4	R21G03-Gal4	3	3
FBgn0034010	824	CG8157	-7.5678	-0.548694	4.35807	0.076705	0.556685	nsybGal4	R21G03-Gal4	3	3
FBgn0267661	1924	asRNA:CR45999	6.96654	-1.0358	4.35695	0.0767349	0.556685	nsybGal4	R21G03-Gal4	3	3
FBgn0030272	489	CG15201	-9.16241	0.908025	4.35681	0.0767387	0.556685	nsybGal4	R21G03-Gal4	3	3
FBgn0034683	1215	CG13500	7.37792	-0.688075	4.35555	0.0767723	0.556685	nsybGal4	R21G03-Gal4	3	3
FBgn0083968	535	CG34132	3.13658	4.3486	4.01599	0.0769633	0.556947	nsybGal4	R21G03-Gal4	3	3
FBgn0265819	538	lncRNA:CR44608	6.80682	-1.15486	4.34585	0.0770324	0.556947	nsybGal4	R21G03-Gal4	3	3
FBgn0002354	551	l(3)87Df	2.92094	4.36769	4.01208	0.0770834	0.556947	nsybGal4	R21G03-Gal4	3	3
FBgn0031695	1606	Cyp4ac3	7.33122	-0.727077	4.34069	0.0771713	0.556947	nsybGal4	R21G03-Gal4	3	3
FBgn0266937	4902	lncRNA:CR45388	6.94131	-1.04576	4.33895	0.0772181	0.556947	nsybGal4	R21G03-Gal4	3	3
FBgn0263662	1368	lncRNA:CR43653	9.93255	1.64944	4.33887	0.0772203	0.556947	nsybGal4	R21G03-Gal4	3	3
FBgn0040383	1683	CG5254	7.14221	-0.88318	4.33576	0.0773043	0.557058	nsybGal4	R21G03-Gal4	3	3
FBgn0029663	4822	CG10804	0.712612	11.1368	4.00154	0.0774084	0.557196	nsybGal4	R21G03-Gal4	3	3
FBgn0265843	1549	lncRNA:CR44632	-9.06779	0.818231	4.3239	0.0776255	0.557196	nsybGal4	R21G03-Gal4	3	3
FBgn0039886	2014	CG2003	7.10567	-0.912894	4.32358	0.0776342	0.557196	nsybGal4	R21G03-Gal4	3	3
FBgn0032196	1326	CG5708	0.659777	8.43369	3.99303	0.0776721	0.557196	nsybGal4	R21G03-Gal4	3	3
FBgn0265299	372	lncRNA:CR44272	6.76041	-1.18971	4.32107	0.0777023	0.557196	nsybGal4	R21G03-Gal4	3	3
FBgn0033751	1535	CG8818	-0.795526	7.89959	3.98923	0.07779	0.557196	nsybGal4	R21G03-Gal4	3	3
FBgn0027791	1634	O-fut2	7.15802	-0.878023	4.31727	0.0778057	0.557196	nsybGal4	R21G03-Gal4	3	3
FBgn0265447	1938	lncRNA:CR44347	6.75095	-1.19677	4.31359	0.0779062	0.557196	nsybGal4	R21G03-Gal4	3	3
FBgn0037475	1452	Fer1	6.87421	1.61563	3.98437	0.0779416	0.557196	nsybGal4	R21G03-Gal4	3	3
FBgn0263241	2270	Mocs1	1.30214	6.58012	3.98143	0.0780332	0.55736	nsybGal4	R21G03-Gal4	3	3
FBgn0266777	872	lncRNA:CR45242	6.72706	-1.21526	4.30298	0.0781963	0.557548	nsybGal4	R21G03-Gal4	3	3
FBgn0083940	3114	RhoU	6.71744	-1.22384	4.30295	0.078197	0.557548	nsybGal4	R21G03-Gal4	3	3
FBgn0037560	992	CR18228	6.95773	-1.03201	4.29515	0.0784112	0.558202	nsybGal4	R21G03-Gal4	3	3
FBgn0038640	2394	CG7706	7.22113	-0.82647	4.29366	0.0784524	0.558202	nsybGal4	R21G03-Gal4	3	3
FBgn0033762	2549	ZnT49B	-0.733226	7.70472	3.9667	0.078495	0.558202	nsybGal4	R21G03-Gal4	3	3
FBgn0267244	316	lncRNA:CR45684	7.07949	-0.933895	4.28921	0.0785749	0.558281	nsybGal4	R21G03-Gal4	3	3
FBgn0264005	3384	Hmx	-8.95695	0.71345	4.28583	0.0786684	0.558317	nsybGal4	R21G03-Gal4	3	3
FBgn0264369	490	lncRNA:CR43821	6.70775	-1.2325	4.28316	0.0787422	0.558317	nsybGal4	R21G03-Gal4	3	3
FBgn0034569	1809	dgt3	9.59095	1.32517	4.28156	0.0787865	0.558317	nsybGal4	R21G03-Gal4	3	3
FBgn0085425	4420	CG34396	7.39138	2.63574	3.95525	0.078856	0.558323	nsybGal4	R21G03-Gal4	3	3
FBgn0038143	2859	CG9813	0.654457	8.53706	3.94808	0.0790835	0.558791	nsybGal4	R21G03-Gal4	3	3
FBgn0267622	1580	asRNA:CR45960	6.64786	-1.27671	4.26928	0.0791278	0.558791	nsybGal4	R21G03-Gal4	3	3
FBgn0000042	2978	Act5C	0.511458	11.1692	3.94355	0.0792274	0.558791	nsybGal4	R21G03-Gal4	3	3
FBgn0264437	747	lncRNA:CR43855	7.09072	-0.924615	4.26294	0.0793046	0.558791	nsybGal4	R21G03-Gal4	3	3
FBgn0015553	2390	tos	7.76968	-0.353092	4.26244	0.0793185	0.558791	nsybGal4	R21G03-Gal4	3	3
FBgn0003517	1338	sta	1.29041	6.57241	3.9369	0.0794395	0.558791	nsybGal4	R21G03-Gal4	3	3
FBgn0035755	2038	CG14830	-8.74811	0.522213	4.2569	0.0794735	0.558791	nsybGal4	R21G03-Gal4	3	3
FBgn0086693	3512	iav	6.98207	-1.01216	4.2566	0.0794818	0.558791	nsybGal4	R21G03-Gal4	3	3
FBgn0286042	549	sisRNA:CR46364	6.62736	-1.2933	4.25204	0.0796097	0.558791	nsybGal4	R21G03-Gal4	3	3
FBgn0035626	1152	lin-28	5.52557	-0.409115	3.93155	0.0796108	0.558791	nsybGal4	R21G03-Gal4	3	3
FBgn0038741	1482	CG17186	6.17297	0.863959	3.9259	0.0797919	0.559233	nsybGal4	R21G03-Gal4	3	3
FBgn0263240	1690	Coop	6.59602	-1.31615	4.24319	0.0798589	0.559233	nsybGal4	R21G03-Gal4	3	3
FBgn0004432	1227	Cyp1	0.679171	9.88256	3.91894	0.0800159	0.559233	nsybGal4	R21G03-Gal4	3	3
FBgn0016032	1098	lbm	8.29669	0.108741	4.23614	0.0800579	0.559233	nsybGal4	R21G03-Gal4	3	3
FBgn0002626	796	RpL32	3.48482	3.95373	3.90813	0.0803654	0.559233	nsybGal4	R21G03-Gal4	3	3
FBgn0050029	550	CR30029	6.97395	-1.01842	4.22427	0.0803948	0.559233	nsybGal4	R21G03-Gal4	3	3
FBgn0029789	3674	PGAP1	-2.90424	5.42006	3.90697	0.0804029	0.559233	nsybGal4	R21G03-Gal4	3	3
FBgn0266129	5416	lov	4.02725	5.64889	3.90597	0.0804355	0.559233	nsybGal4	R21G03-Gal4	3	3
FBgn0031359	2417	Rim2	2.1091	5.39696	3.90103	0.080596	0.559233	nsybGal4	R21G03-Gal4	3	3
FBgn0085391	9239	trv	-0.652879	10.6621	3.89971	0.0806388	0.559233	nsybGal4	R21G03-Gal4	3	3
FBgn0265667	601	lncRNA:CR44474	7.19541	-0.849945	4.21389	0.0806909	0.559233	nsybGal4	R21G03-Gal4	3	3
FBgn0019890	5096	Smg5	-1.28955	7.00313	3.89763	0.0807067	0.559233	nsybGal4	R21G03-Gal4	3	3
FBgn0264273	5169	Sema2b	-1.44381	7.13978	3.89714	0.0807227	0.559233	nsybGal4	R21G03-Gal4	3	3
FBgn0266915	385	lncRNA:CR45375	6.68316	-1.25297	4.21276	0.0807232	0.559233	nsybGal4	R21G03-Gal4	3	3
FBgn0028648	739	mRpL50	2.28424	5.13397	3.89552	0.0807754	0.559233	nsybGal4	R21G03-Gal4	3	3
FBgn0050053	1088	CG30053	9.54723	1.28029	4.21089	0.0807765	0.559233	nsybGal4	R21G03-Gal4	3	3
FBgn0051940	72	tRNA:Gln-CTG-3-1	6.55858	-1.3458	4.20511	0.0809424	0.559903	nsybGal4	R21G03-Gal4	3	3
FBgn0053958	2676	CG33958	7.54259	-0.548513	4.19155	0.0813329	0.560207	nsybGal4	R21G03-Gal4	3	3
FBgn0260971	5127	CG42594	2.84898	4.39659	3.87756	0.0813642	0.560207	nsybGal4	R21G03-Gal4	3	3
FBgn0262141	438	CG42867	6.89686	-1.08166	4.18896	0.0814079	0.560207	nsybGal4	R21G03-Gal4	3	3
FBgn0037741	3376	CG16908	7.73503	-0.391109	4.18445	0.0815383	0.560207	nsybGal4	R21G03-Gal4	3	3
FBgn0015794	833	Rab18	1.59485	5.87625	3.86993	0.081616	0.560207	nsybGal4	R21G03-Gal4	3	3
FBgn0264490	12686	Eip93F	0.831303	7.18318	3.86409	0.0818094	0.560207	nsybGal4	R21G03-Gal4	3	3
FBgn0051845	868	asRNA:CR31845	6.67797	-1.25005	4.17472	0.0818211	0.560207	nsybGal4	R21G03-Gal4	3	3
FBgn0284243	1869	betaTub56D	0.643132	10.2037	3.86349	0.0818292	0.560207	nsybGal4	R21G03-Gal4	3	3
FBgn0262567	371	CG43107	6.47503	-1.40477	4.17238	0.0818895	0.560207	nsybGal4	R21G03-Gal4	3	3
FBgn0012344	2402	Dh44	5.87422	1.74021	3.86045	0.08193	0.560207	nsybGal4	R21G03-Gal4	3	3
FBgn0034791	888	EMC8-9	1.16971	6.33393	3.86036	0.0819332	0.560207	nsybGal4	R21G03-Gal4	3	3
FBgn0263468	153	snoRNA:SC35-a	6.83872	-1.13395	4.16719	0.0820408	0.560207	nsybGal4	R21G03-Gal4	3	3
FBgn0021856	1055	l(2)k14505	0.97329	6.88821	3.85589	0.0820819	0.560207	nsybGal4	R21G03-Gal4	3	3
FBgn0038197	4130	foxo	7.45819	-0.620048	4.16506	0.082103	0.560207	nsybGal4	R21G03-Gal4	3	3
FBgn0033631	2018	Sod3	7.2484	-0.804437	4.16462	0.0821161	0.560207	nsybGal4	R21G03-Gal4	3	3
FBgn0260768	873	CG42566	6.44015	-1.43129	4.16411	0.0821308	0.560207	nsybGal4	R21G03-Gal4	3	3
FBgn0266753	2265	lncRNA:CR45226	7.38871	2.02125	3.85354	0.08216	0.560207	nsybGal4	R21G03-Gal4	3	3
FBgn0027553	2226	NELF-B	2.21639	5.82268	3.85022	0.0822708	0.560213	nsybGal4	R21G03-Gal4	3	3
FBgn0030877	2289	Arp8	9.39597	1.13554	4.15527	0.0823902	0.560213	nsybGal4	R21G03-Gal4	3	3
FBgn0004619	3810	GluRIA	-1.1467	6.7791	3.84587	0.0824164	0.560213	nsybGal4	R21G03-Gal4	3	3
FBgn0037336	5935	CG2519	-1.05544	7.29287	3.84388	0.0824829	0.560213	nsybGal4	R21G03-Gal4	3	3
FBgn0039189	1676	CG18528	6.9626	1.70179	3.84319	0.0825061	0.560213	nsybGal4	R21G03-Gal4	3	3
FBgn0086384	3400	Mer	6.93819	-1.06514	4.14581	0.082669	0.560461	nsybGal4	R21G03-Gal4	3	3
FBgn0086043	99	snoRNA:Me18S-C1024	6.46932	-1.4079	4.14387	0.0827262	0.560461	nsybGal4	R21G03-Gal4	3	3
FBgn0035710	3725	SP1173	9.35827	1.09957	4.14159	0.0827938	0.560461	nsybGal4	R21G03-Gal4	3	3
FBgn0034093	2892	CG15706	9.20727	0.959632	4.14074	0.0828189	0.560461	nsybGal4	R21G03-Gal4	3	3
FBgn0267641	825	lncRNA:CR45979	6.38011	-1.47533	4.13461	0.0830005	0.561162	nsybGal4	R21G03-Gal4	3	3
FBgn0016794	4666	dos	-1.83701	5.43773	3.82671	0.0830609	0.561162	nsybGal4	R21G03-Gal4	3	3
FBgn0000018	1794	abo	9.15907	0.914051	4.12354	0.0833302	0.562138	nsybGal4	R21G03-Gal4	3	3
FBgn0031776	595	Pfdn1	3.76269	3.57827	3.81789	0.0833597	0.562138	nsybGal4	R21G03-Gal4	3	3
FBgn0030241	2424	feo	6.65429	0.535049	3.81334	0.0835145	0.562138	nsybGal4	R21G03-Gal4	3	3
FBgn0051221	4352	CG31221	-0.45012	12.0731	3.81282	0.0835321	0.562138	nsybGal4	R21G03-Gal4	3	3
FBgn0011824	957	CG4038	6.52026	-1.36904	4.11613	0.0835517	0.562138	nsybGal4	R21G03-Gal4	3	3
FBgn0010348	2442	Arf79F	0.481922	9.19924	3.80317	0.0838616	0.563565	nsybGal4	R21G03-Gal4	3	3
FBgn0037720	4218	CG8312	6.31745	-1.52078	4.10274	0.0839539	0.563565	nsybGal4	R21G03-Gal4	3	3
FBgn0036732	4146	Oatp74D	7.01182	1.74632	3.79558	0.0841217	0.563565	nsybGal4	R21G03-Gal4	3	3
FBgn0285947	1557	RpS10b	2.51862	4.73565	3.79532	0.0841307	0.563565	nsybGal4	R21G03-Gal4	3	3
FBgn0086660	137	snoRNA:Psi28S-1837a	6.63795	-1.2985	4.09623	0.0841505	0.563565	nsybGal4	R21G03-Gal4	3	3
FBgn0003086	690	Pig1	-8.34427	0.143411	4.09005	0.0843377	0.563565	nsybGal4	R21G03-Gal4	3	3
FBgn0030930	3668	Pgant7	6.40931	-1.4592	4.08923	0.0843625	0.563565	nsybGal4	R21G03-Gal4	3	3
FBgn0037371	3986	Sym	6.78886	1.21106	3.78696	0.0844188	0.563565	nsybGal4	R21G03-Gal4	3	3
FBgn0044046	1044	Ilp7	6.49345	-1.39312	4.08633	0.0844504	0.563565	nsybGal4	R21G03-Gal4	3	3
FBgn0264822	753	asRNA:CR44030	6.06487	1.866	3.78292	0.0845583	0.563565	nsybGal4	R21G03-Gal4	3	3
FBgn0263102	7602	psq	1.41833	6.30611	3.78121	0.0846176	0.563565	nsybGal4	R21G03-Gal4	3	3
FBgn0261394	973	Prosalpha3	1.50538	5.93455	3.77973	0.0846687	0.563565	nsybGal4	R21G03-Gal4	3	3
FBgn0000318	716	cl	2.99059	4.21983	3.77513	0.0848284	0.563565	nsybGal4	R21G03-Gal4	3	3
FBgn0037890	1317	CG17734	0.626921	9.32782	3.76947	0.085025	0.563565	nsybGal4	R21G03-Gal4	3	3
FBgn0039130	1562	CG5854	9.14711	0.898908	4.0661	0.0850681	0.563565	nsybGal4	R21G03-Gal4	3	3
FBgn0033348	2119	Spt	7.73985	-0.38698	4.06334	0.0851529	0.563565	nsybGal4	R21G03-Gal4	3	3
FBgn0037627	1271	CG13318	5.73379	0.233161	3.76473	0.0851904	0.563565	nsybGal4	R21G03-Gal4	3	3
FBgn0028686	1553	Rpt3	0.989864	6.60338	3.76334	0.085239	0.563565	nsybGal4	R21G03-Gal4	3	3
FBgn0038872	4648	Nelf-A	3.59313	4.00345	3.76266	0.0852627	0.563565	nsybGal4	R21G03-Gal4	3	3
FBgn0003279	1400	RpL4	1.17621	7.59874	3.76106	0.0853188	0.563565	nsybGal4	R21G03-Gal4	3	3
FBgn0003353	3278	sei	-0.834562	8.25409	3.76072	0.0853305	0.563565	nsybGal4	R21G03-Gal4	3	3
FBgn0014032	1143	Sptr	4.14479	4.06717	3.76069	0.0853317	0.563565	nsybGal4	R21G03-Gal4	3	3
FBgn0265928	2873	lncRNA:CR44717	6.42259	-1.44079	4.05657	0.0853613	0.563565	nsybGal4	R21G03-Gal4	3	3
FBgn0263353	6816	CG11000	1.02613	6.77957	3.75621	0.0854886	0.563662	nsybGal4	R21G03-Gal4	3	3
FBgn0263608	1138	l(3)72Dr	5.65119	3.12579	3.75546	0.0855149	0.563662	nsybGal4	R21G03-Gal4	3	3
FBgn0053196	71820	dpy	7.38395	2.06044	3.7471	0.0858089	0.565141	nsybGal4	R21G03-Gal4	3	3
FBgn0031190	2773	CG12576	-0.798586	7.45248	3.74244	0.0859732	0.565764	nsybGal4	R21G03-Gal4	3	3
FBgn0052639	642	CG32639	6.36879	-1.49506	4.03096	0.0861552	0.566057	nsybGal4	R21G03-Gal4	3	3
FBgn0003475	6505	spir	-0.838366	7.81162	3.73724	0.0861573	0.566057	nsybGal4	R21G03-Gal4	3	3
FBgn0003068	4527	per	6.15048	1.34205	3.73149	0.086361	0.566078	nsybGal4	R21G03-Gal4	3	3
FBgn0259707	1001	CG42361	1.17655	6.87744	3.73149	0.0863613	0.566078	nsybGal4	R21G03-Gal4	3	3
FBgn0015396	3860	jumu	6.81172	-1.1558	4.02342	0.0863909	0.566078	nsybGal4	R21G03-Gal4	3	3
FBgn0039835	704	mRpL32	2.76149	4.63097	3.72928	0.0864396	0.566078	nsybGal4	R21G03-Gal4	3	3
FBgn0267722	532	asRNA:CR46055	6.27817	-1.55208	4.01684	0.0865973	0.566569	nsybGal4	R21G03-Gal4	3	3
FBgn0265997	237	lncRNA:CR44772	6.16194	-1.63183	4.01243	0.0867361	0.566569	nsybGal4	R21G03-Gal4	3	3
FBgn0261649	7148	tinc	-1.41545	6.05075	3.71747	0.0868612	0.566569	nsybGal4	R21G03-Gal4	3	3
FBgn0039722	695	Capa	-7.93108	-0.222292	4.00844	0.0868619	0.566569	nsybGal4	R21G03-Gal4	3	3
FBgn0051174	721	CG31174	6.29848	-1.5306	4.00838	0.0868636	0.566569	nsybGal4	R21G03-Gal4	3	3
FBgn0261703	5809	gce	2.53708	4.54401	3.71104	0.0870915	0.567599	nsybGal4	R21G03-Gal4	3	3
FBgn0028695	3041	Rpn1	-1.14915	6.53647	3.70821	0.0871933	0.567806	nsybGal4	R21G03-Gal4	3	3
FBgn0033170	904	sPLA2	3.62924	3.62623	3.70563	0.0872862	0.567943	nsybGal4	R21G03-Gal4	3	3
FBgn0024365	3887	CG12773	8.93667	0.700477	3.99265	0.0873619	0.567943	nsybGal4	R21G03-Gal4	3	3
FBgn0010333	1805	Rac1	0.829245	7.16911	3.7018	0.0874244	0.567943	nsybGal4	R21G03-Gal4	3	3
FBgn0031837	1327	DIP-iota	6.67825	-1.2589	3.97848	0.0878139	0.569339	nsybGal4	R21G03-Gal4	3	3
FBgn0265082	18664	Cdep	-0.73414	7.8246	3.69047	0.0878345	0.569339	nsybGal4	R21G03-Gal4	3	3
FBgn0031318	3424	CG4887	-1.21091	7.1552	3.68545	0.0880167	0.569339	nsybGal4	R21G03-Gal4	3	3
FBgn0037747	1506	Naa80	-0.700226	7.88543	3.68081	0.088186	0.569339	nsybGal4	R21G03-Gal4	3	3
FBgn0038966	1341	pinta	8.69539	0.480148	3.9624	0.0883304	0.569339	nsybGal4	R21G03-Gal4	3	3
FBgn0050159	1566	CG30159	8.95204	0.710749	3.96079	0.0883825	0.569339	nsybGal4	R21G03-Gal4	3	3
FBgn0003227	4131	rec	-7.90096	-0.25673	3.9586	0.0884532	0.569339	nsybGal4	R21G03-Gal4	3	3
FBgn0035656	1676	CG10479	8.68305	0.468725	3.9582	0.088466	0.569339	nsybGal4	R21G03-Gal4	3	3
FBgn0031670	1130	SelT	0.968531	7.24004	3.67293	0.0884739	0.569339	nsybGal4	R21G03-Gal4	3	3
FBgn0262858	481	CG43222	3.06956	4.235	3.67062	0.0885589	0.569339	nsybGal4	R21G03-Gal4	3	3
FBgn0267027	864	lncRNA:CR45471	6.05902	-1.69955	3.95369	0.088612	0.569339	nsybGal4	R21G03-Gal4	3	3
FBgn0036759	2162	CG5577	6.38588	-1.4763	3.95258	0.0886481	0.569339	nsybGal4	R21G03-Gal4	3	3
FBgn0050169	3291	Brca2	-1.90861	5.69588	3.66599	0.0887287	0.569339	nsybGal4	R21G03-Gal4	3	3
FBgn0027889	2027	ball	8.65804	0.445604	3.94971	0.0887411	0.569339	nsybGal4	R21G03-Gal4	3	3
FBgn0034128	939	CG4409	8.65804	0.445604	3.94971	0.0887411	0.569339	nsybGal4	R21G03-Gal4	3	3
FBgn0086657	2551	IKKepsilon	3.75715	4.9123	3.66509	0.0887618	0.569339	nsybGal4	R21G03-Gal4	3	3
FBgn0266697	440	lncRNA:CR45187	6.76483	-1.1816	3.9434	0.0889463	0.569954	nsybGal4	R21G03-Gal4	3	3
FBgn0000384	2764	cta	-1.13276	6.87906	3.65868	0.0889982	0.569954	nsybGal4	R21G03-Gal4	3	3
FBgn0267991	1815	lncRNA:CR46258	-7.75792	1.73485	3.65628	0.0890866	0.570049	nsybGal4	R21G03-Gal4	3	3
FBgn0051360	649	CG31360	3.1313	3.96868	3.65333	0.0891959	0.570049	nsybGal4	R21G03-Gal4	3	3
FBgn0036134	3823	FoxK	-2.2091	4.97967	3.6508	0.0892895	0.570049	nsybGal4	R21G03-Gal4	3	3
FBgn0265346	313	lncRNA:CR44300	5.98801	-1.74939	3.92936	0.0894049	0.570049	nsybGal4	R21G03-Gal4	3	3
FBgn0262904	1657	asRNA:CR43259	6.09594	-1.67933	3.9272	0.0894756	0.570049	nsybGal4	R21G03-Gal4	3	3
FBgn0031098	2785	CG17068	-3.60234	4.96564	3.64496	0.0895066	0.570049	nsybGal4	R21G03-Gal4	3	3
FBgn0030136	972	RpS28b	2.73775	4.88258	3.64131	0.0896423	0.570049	nsybGal4	R21G03-Gal4	3	3
FBgn0030706	7733	Lrp4	0.717284	10.3891	3.64011	0.0896871	0.570049	nsybGal4	R21G03-Gal4	3	3
FBgn0035987	2423	Cpsf5	1.15958	6.649	3.63777	0.0897743	0.570049	nsybGal4	R21G03-Gal4	3	3
FBgn0033943	3339	CG12869	6.02827	-1.71943	3.91524	0.0898695	0.570049	nsybGal4	R21G03-Gal4	3	3
FBgn0083946	2859	lobo	8.70744	0.486332	3.91429	0.0899009	0.570049	nsybGal4	R21G03-Gal4	3	3
FBgn0001180	3835	hb	-6.49737	0.532262	3.63135	0.0900146	0.570049	nsybGal4	R21G03-Gal4	3	3
FBgn0026630	2377	nes	-0.819537	7.48517	3.63051	0.090046	0.570049	nsybGal4	R21G03-Gal4	3	3
FBgn0034795	4682	MED23	8.69021	0.470322	3.90845	0.0900939	0.570049	nsybGal4	R21G03-Gal4	3	3
FBgn0027590	1398	GstE12	8.52607	0.324085	3.90754	0.0901242	0.570049	nsybGal4	R21G03-Gal4	3	3
FBgn0000173	2072	ben	0.787332	8.04623	3.62808	0.0901372	0.570049	nsybGal4	R21G03-Gal4	3	3
FBgn0039212	1442	Syx18	-1.34561	6.08983	3.62535	0.0902397	0.570253	nsybGal4	R21G03-Gal4	3	3
FBgn0263256	4619	CG43394	6.05838	1.35437	3.62322	0.0903198	0.570315	nsybGal4	R21G03-Gal4	3	3
FBgn0036745	657	CG7484	2.39105	4.94872	3.62069	0.0904149	0.570471	nsybGal4	R21G03-Gal4	3	3
FBgn0020236	4339	ATPCL	-1.03976	7.89638	3.6138	0.0906751	0.570752	nsybGal4	R21G03-Gal4	3	3
FBgn0029856	1362	CG11700	-5.12078	0.370432	3.61275	0.0907146	0.570752	nsybGal4	R21G03-Gal4	3	3
FBgn0063492	1122	GstE8	-7.66278	-0.466278	3.8884	0.0907613	0.570752	nsybGal4	R21G03-Gal4	3	3
FBgn0000317	7404	ck	6.79802	-1.16687	3.88771	0.0907843	0.570752	nsybGal4	R21G03-Gal4	3	3
FBgn0027594	4757	drpr	-0.816199	8.08629	3.60999	0.0908191	0.570752	nsybGal4	R21G03-Gal4	3	3
FBgn0038113	1349	CG11668	-7.50847	-0.590381	3.88367	0.0909197	0.570752	nsybGal4	R21G03-Gal4	3	3
FBgn0260632	6432	dl	6.07322	-1.69556	3.88272	0.0909517	0.570752	nsybGal4	R21G03-Gal4	3	3
FBgn0003071	4377	Pfk	1.02505	7.36904	3.60096	0.0911619	0.571629	nsybGal4	R21G03-Gal4	3	3
FBgn0021967	738	ND-PDSW	1.39177	7.42338	3.59813	0.0912701	0.571689	nsybGal4	R21G03-Gal4	3	3
FBgn0039705	2563	Atg16	-1.40864	6.00303	3.59702	0.0913124	0.571689	nsybGal4	R21G03-Gal4	3	3
FBgn0001253	6264	ImpE1	6.15427	-1.64063	3.86511	0.0915448	0.572116	nsybGal4	R21G03-Gal4	3	3
FBgn0039993	1394	CG17691	0.67208	8.9025	3.5904	0.0915651	0.572116	nsybGal4	R21G03-Gal4	3	3
FBgn0037811	2407	CG12592	5.99687	-1.73955	3.86096	0.0916855	0.572116	nsybGal4	R21G03-Gal4	3	3
FBgn0267775	897	lncRNA:CR46106	5.91319	-1.80124	3.85991	0.0917212	0.572116	nsybGal4	R21G03-Gal4	3	3
FBgn0032897	804	CG9336	-7.42422	-0.662028	3.85863	0.0917646	0.572116	nsybGal4	R21G03-Gal4	3	3
FBgn0034706	1664	CG11275	5.98757	0.780318	3.58367	0.0918234	0.572116	nsybGal4	R21G03-Gal4	3	3
FBgn0053258	964	CG33258	5.92993	-1.79067	3.8554	0.0918742	0.572116	nsybGal4	R21G03-Gal4	3	3
FBgn0260648	1031	Rrp40	5.85349	-1.83696	3.85328	0.0919463	0.572126	nsybGal4	R21G03-Gal4	3	3
FBgn0022382	4855	Pka-R2	0.837977	7.02344	3.57301	0.0922339	0.573389	nsybGal4	R21G03-Gal4	3	3
FBgn0011227	331	ox	2.86066	4.33607	3.57063	0.0923261	0.573389	nsybGal4	R21G03-Gal4	3	3
FBgn0033208	558	mRpL52	2.86836	4.42333	3.56709	0.0924631	0.573389	nsybGal4	R21G03-Gal4	3	3
FBgn0000024	8473	Ace	-0.659814	9.2605	3.5662	0.0924978	0.573389	nsybGal4	R21G03-Gal4	3	3
FBgn0265940	403	lncRNA:CR44727	6.27794	-1.55445	3.83685	0.0925079	0.573389	nsybGal4	R21G03-Gal4	3	3
FBgn0010408	1018	RpS9	2.098	5.29941	3.56084	0.0927057	0.573389	nsybGal4	R21G03-Gal4	3	3
FBgn0021796	7987	Tor	6.08237	-1.68048	3.82757	0.0928272	0.573389	nsybGal4	R21G03-Gal4	3	3
FBgn0264503	6457	CG43902	0.994238	7.12031	3.5568	0.092863	0.573389	nsybGal4	R21G03-Gal4	3	3
FBgn0014391	450	sun	1.27335	6.53441	3.55655	0.0928731	0.573389	nsybGal4	R21G03-Gal4	3	3
FBgn0051716	4475	Cnot4	-0.872912	7.59394	3.55616	0.0928882	0.573389	nsybGal4	R21G03-Gal4	3	3
FBgn0266413	1042	asRNA:CR45053	5.79906	-1.87359	3.82468	0.0929266	0.573389	nsybGal4	R21G03-Gal4	3	3
FBgn0011584	2459	Trp1	1.03994	7.34548	3.54742	0.0932298	0.573905	nsybGal4	R21G03-Gal4	3	3
FBgn0045852	5394	ham	6.39268	-1.46067	3.81562	0.0932402	0.573905	nsybGal4	R21G03-Gal4	3	3
FBgn0024814	1406	Clc	1.02633	6.61228	3.54616	0.0932792	0.573905	nsybGal4	R21G03-Gal4	3	3
FBgn0050121	2299	lncRNA:CR30121	8.39278	0.196327	3.81409	0.0932931	0.573905	nsybGal4	R21G03-Gal4	3	3
FBgn0019952	2533	Orct	8.21926	0.0451515	3.81185	0.093371	0.573945	nsybGal4	R21G03-Gal4	3	3
FBgn0262636	6175	dati	-1.00718	7.97352	3.54094	0.0934841	0.573945	nsybGal4	R21G03-Gal4	3	3
FBgn0052640	466	CG32640	5.26837	-0.179138	3.536	0.0936785	0.573945	nsybGal4	R21G03-Gal4	3	3
FBgn0051386	2763	lncRNA:CR31386	6.30481	0.208527	3.53478	0.0937266	0.573945	nsybGal4	R21G03-Gal4	3	3
FBgn0035769	2892	CTCF	5.37932	3.02091	3.53472	0.093729	0.573945	nsybGal4	R21G03-Gal4	3	3
FBgn0041004	6035	CG17715	-0.9577	6.90257	3.53185	0.0938421	0.573945	nsybGal4	R21G03-Gal4	3	3
FBgn0033174	2177	CG11125	8.3385	0.146816	3.79724	0.0938806	0.573945	nsybGal4	R21G03-Gal4	3	3
FBgn0267455	842	lncRNA:CR45805	5.77206	-1.88837	3.79646	0.0939078	0.573945	nsybGal4	R21G03-Gal4	3	3
FBgn0052441	1032	CG32441	1.08341	6.94371	3.52947	0.0939363	0.573945	nsybGal4	R21G03-Gal4	3	3
FBgn0034032	2280	CG8195	0.732452	7.73487	3.5172	0.0944233	0.576159	nsybGal4	R21G03-Gal4	3	3
FBgn0034245	561	UQCR-6.4	2.19118	5.17801	3.51677	0.0944406	0.576159	nsybGal4	R21G03-Gal4	3	3
FBgn0261811	8245	pico	-1.07236	6.56886	3.51446	0.0945325	0.576286	nsybGal4	R21G03-Gal4	3	3
FBgn0032886	2301	CG9328	0.607631	9.50963	3.5087	0.0947627	0.577256	nsybGal4	R21G03-Gal4	3	3
FBgn0033558	2905	CG12344	8.07558	-0.083548	3.76748	0.0949299	0.577776	nsybGal4	R21G03-Gal4	3	3
FBgn0016726	389	RpL29	3.27551	3.79289	3.50301	0.0949905	0.577776	nsybGal4	R21G03-Gal4	3	3
FBgn0286198	3495	LKRSDH	8.22339	0.0423814	3.76163	0.0951379	0.577806	nsybGal4	R21G03-Gal4	3	3
FBgn0035678	1067	CG10469	8.22339	0.0423814	3.76163	0.0951379	0.577806	nsybGal4	R21G03-Gal4	3	3
FBgn0038818	4019	Nep4	8.04697	-0.109015	3.75866	0.0952438	0.578017	nsybGal4	R21G03-Gal4	3	3
FBgn0030304	2632	Cyp4g15	8.03731	-0.117605	3.75568	0.0953501	0.578229	nsybGal4	R21G03-Gal4	3	3
FBgn0264375	546	lncRNA:CR43827	5.80955	-1.86236	3.75269	0.0954571	0.578446	nsybGal4	R21G03-Gal4	3	3
FBgn0037167	998	CG11425	6.39191	-1.47306	3.74901	0.095589	0.578448	nsybGal4	R21G03-Gal4	3	3
FBgn0030177	1838	CG2972	6.55314	2.09802	3.48638	0.0956606	0.578448	nsybGal4	R21G03-Gal4	3	3
FBgn0261983	3043	l(2)gd1	-3.4723	5.03662	3.48612	0.0956714	0.578448	nsybGal4	R21G03-Gal4	3	3
FBgn0259231	3192	CCKLR-17D1	7.988	-0.161343	3.7405	0.0958948	0.579367	nsybGal4	R21G03-Gal4	3	3
FBgn0001257	2667	ImpL2	8.25269	0.0627413	3.73441	0.0961143	0.580261	nsybGal4	R21G03-Gal4	3	3
FBgn0001250	6011	if	5.8162	-1.86633	3.72789	0.09635	0.580844	nsybGal4	R21G03-Gal4	3	3
FBgn0051632	3744	sens-2	6.45533	1.12901	3.46024	0.0967267	0.580844	nsybGal4	R21G03-Gal4	3	3
FBgn0030610	521	CG9065	2.34971	5.28645	3.45819	0.0968109	0.580844	nsybGal4	R21G03-Gal4	3	3
FBgn0039751	1582	CG1983	0.553726	8.53158	3.45779	0.0968274	0.580844	nsybGal4	R21G03-Gal4	3	3
FBgn0027538	1867	beta4GalNAcTA	-0.772319	7.52144	3.45676	0.0968698	0.580844	nsybGal4	R21G03-Gal4	3	3
FBgn0283473	2277	S6KL	-0.943806	6.65721	3.4561	0.0968971	0.580844	nsybGal4	R21G03-Gal4	3	3
FBgn0038692	1247	Gdn1	8.05855	-0.105782	3.71088	0.0969694	0.580844	nsybGal4	R21G03-Gal4	3	3
FBgn0286831	10926	sov	-1.77283	5.28524	3.4466	0.097289	0.580844	nsybGal4	R21G03-Gal4	3	3
FBgn0032451	1461	spict	-1.53675	5.894	3.44423	0.0973871	0.580844	nsybGal4	R21G03-Gal4	3	3
FBgn0038519	1017	Prx3	1.31968	6.69693	3.44129	0.097509	0.580844	nsybGal4	R21G03-Gal4	3	3
FBgn0037603	804	CG11753	3.3835	3.97088	3.44074	0.0975318	0.580844	nsybGal4	R21G03-Gal4	3	3
FBgn0086346	2892	ALiX	-0.980955	6.81398	3.44061	0.097537	0.580844	nsybGal4	R21G03-Gal4	3	3
FBgn0026438	3996	Eaat2	-0.688941	8.20383	3.44044	0.0975443	0.580844	nsybGal4	R21G03-Gal4	3	3
FBgn0082989	140	snoRNA:Psi28S-2442a	5.64341	-1.97379	3.69502	0.097551	0.580844	nsybGal4	R21G03-Gal4	3	3
FBgn0030336	4720	CG1578	-1.06489	6.55426	3.43998	0.0975631	0.580844	nsybGal4	R21G03-Gal4	3	3
FBgn0025111	1437	Ant2	5.22874	-0.0543833	3.43976	0.0975723	0.580844	nsybGal4	R21G03-Gal4	3	3
FBgn0040228	730	DCTN5-p25	2.58913	4.44801	3.43976	0.0975725	0.580844	nsybGal4	R21G03-Gal4	3	3
FBgn0011703	2577	RnrL	7.82906	-0.301151	3.69158	0.0976781	0.580844	nsybGal4	R21G03-Gal4	3	3
FBgn0031182	1785	Cyp6t1	7.82906	-0.301151	3.69158	0.0976781	0.580844	nsybGal4	R21G03-Gal4	3	3
FBgn0016687	1481	Nurf-38	1.46294	5.78969	3.43692	0.0976905	0.580844	nsybGal4	R21G03-Gal4	3	3
FBgn0011640	2192	lark	1.20429	6.58614	3.43635	0.0977142	0.580844	nsybGal4	R21G03-Gal4	3	3
FBgn0267623	533	lncRNA:CR45961	7.96131	-0.192355	3.68101	0.0980692	0.581365	nsybGal4	R21G03-Gal4	3	3
FBgn0030941	2594	wgn	7.96131	-0.192355	3.68101	0.0980692	0.581365	nsybGal4	R21G03-Gal4	3	3
FBgn0030178	1200	Naxe	4.34184	3.3985	3.42731	0.0980911	0.581365	nsybGal4	R21G03-Gal4	3	3
FBgn0010292	1518	bys	4.62044	4.77084	3.42703	0.0981028	0.581365	nsybGal4	R21G03-Gal4	3	3
FBgn0033942	651	Cpr51A	6.32688	-1.53227	3.67667	0.0982305	0.581365	nsybGal4	R21G03-Gal4	3	3
FBgn0265052	2276	St3	1.01657	7.11953	3.42248	0.0982932	0.581365	nsybGal4	R21G03-Gal4	3	3
FBgn0038926	2087	CG13409	0.867657	7.77126	3.41236	0.0987187	0.581365	nsybGal4	R21G03-Gal4	3	3
FBgn0030679	1188	CG8206	2.05179	5.02208	3.4117	0.0987468	0.581365	nsybGal4	R21G03-Gal4	3	3
FBgn0038861	1038	CG7009	4.8701	3.79226	3.40969	0.0988316	0.581365	nsybGal4	R21G03-Gal4	3	3
FBgn0052407	1377	CG32407	7.72455	-0.392065	3.65939	0.098876	0.581365	nsybGal4	R21G03-Gal4	3	3
FBgn0261552	13660	ps	0.444054	12.0968	3.40759	0.0989202	0.581365	nsybGal4	R21G03-Gal4	3	3
FBgn0032906	963	RPA2	4.70629	4.45511	3.40756	0.0989212	0.581365	nsybGal4	R21G03-Gal4	3	3
FBgn0032247	1050	CG5188	6.43685	2.43084	3.40584	0.0989941	0.581365	nsybGal4	R21G03-Gal4	3	3
FBgn0029930	2529	CG12541	-2.69698	6.24868	3.40546	0.0990101	0.581365	nsybGal4	R21G03-Gal4	3	3
FBgn0040068	5227	Vav	1.73414	6.07408	3.40519	0.0990214	0.581365	nsybGal4	R21G03-Gal4	3	3
FBgn0038840	3640	Grik	7.85705	-0.284463	3.649	0.0992666	0.581365	nsybGal4	R21G03-Gal4	3	3
FBgn0039300	729	RpS27	2.27024	5.01745	3.39891	0.0992877	0.581365	nsybGal4	R21G03-Gal4	3	3
FBgn0051719	3207	RluA-1	7.68795	-0.423694	3.6481	0.0993006	0.581365	nsybGal4	R21G03-Gal4	3	3
FBgn0053912	498	CG33912	5.48259	-2.068	3.64776	0.0993136	0.581365	nsybGal4	R21G03-Gal4	3	3
FBgn0265800	238	lncRNA:CR44589	5.48259	-2.068	3.64776	0.0993136	0.581365	nsybGal4	R21G03-Gal4	3	3
FBgn0267606	495	asRNA:CR45944	-4.56268	-0.997353	3.39417	0.0994896	0.581365	nsybGal4	R21G03-Gal4	3	3
FBgn0032720	671	mRpL13	2.71261	4.5642	3.39399	0.0994972	0.581365	nsybGal4	R21G03-Gal4	3	3
FBgn0030996	1940	CG14194	-1.28198	5.96382	3.3904	0.09965	0.581365	nsybGal4	R21G03-Gal4	3	3
FBgn0051935	3058	CG31935	6.46637	2.66935	3.38486	0.0998868	0.581365	nsybGal4	R21G03-Gal4	3	3
FBgn0037229	1502	CG9766	-1.88962	5.20316	3.38395	0.0999256	0.581365	nsybGal4	R21G03-Gal4	3	3
FBgn0015589	8506	Apc	-1.35904	6.24049	3.38385	0.0999301	0.581365	nsybGal4	R21G03-Gal4	3	3
FBgn0259923	3370	Sep4	0.797235	7.29434	3.38235	0.0999943	0.581365	nsybGal4	R21G03-Gal4	3	3
FBgn0264441	565	lncRNA:CR43859	7.62483	-0.478008	3.6286	0.10004	0.581365	nsybGal4	R21G03-Gal4	3	3
FBgn0004888	1479	Scsalpha1	0.537307	8.89151	3.37864	0.100153	0.581365	nsybGal4	R21G03-Gal4	3	3
FBgn0063670	1686	CG40228	1.40156	5.75457	3.37747	0.100204	0.581365	nsybGal4	R21G03-Gal4	3	3
FBgn0267698	5973	Pak	1.06554	7.30394	3.37641	0.100249	0.581365	nsybGal4	R21G03-Gal4	3	3
FBgn0033212	7222	LRR	-2.20445	5.80579	3.37538	0.100294	0.581365	nsybGal4	R21G03-Gal4	3	3
FBgn0004087	662	Dhfr	5.44742	-2.08967	3.62082	0.100337	0.581365	nsybGal4	R21G03-Gal4	3	3
FBgn0034618	5491	CG9485	7.76126	-0.368387	3.61957	0.100385	0.581365	nsybGal4	R21G03-Gal4	3	3
FBgn0086768	998	Pcmt	1.56972	5.99285	3.3727	0.100409	0.581365	nsybGal4	R21G03-Gal4	3	3
FBgn0052109	1052	CG32109	1.53217	5.96525	3.37173	0.100451	0.581365	nsybGal4	R21G03-Gal4	3	3
FBgn0082999	134	snoRNA:Psi28S-1192c	5.43688	-2.09342	3.61479	0.100568	0.581365	nsybGal4	R21G03-Gal4	3	3
FBgn0019957	1618	ND-42	0.550425	8.38614	3.36409	0.100781	0.581365	nsybGal4	R21G03-Gal4	3	3
FBgn0004509	9128	Fur1	-1.27544	6.76009	3.3637	0.100798	0.581365	nsybGal4	R21G03-Gal4	3	3
FBgn0040786	389	CG14104	5.06826	-0.845382	3.36337	0.100812	0.581365	nsybGal4	R21G03-Gal4	3	3
FBgn0020309	7421	crol	1.67252	5.8865	3.36284	0.100835	0.581365	nsybGal4	R21G03-Gal4	3	3
FBgn0013679	939	mt:ND1	1.38267	6.11727	3.36128	0.100903	0.581365	nsybGal4	R21G03-Gal4	3	3
FBgn0032214	986	CG4968	0.830022	6.86831	3.35924	0.100991	0.581365	nsybGal4	R21G03-Gal4	3	3
FBgn0260745	3518	mfas	6.3523	1.12097	3.35924	0.100991	0.581365	nsybGal4	R21G03-Gal4	3	3
FBgn0267665	21055	lncRNA:CR46003	-5.19978	2.38478	3.35843	0.101026	0.581365	nsybGal4	R21G03-Gal4	3	3
FBgn0038606	5268	CG15803	-0.921203	7.04569	3.35382	0.101227	0.581411	nsybGal4	R21G03-Gal4	3	3
FBgn0085371	1813	CG34342	6.45936	2.00628	3.35329	0.10125	0.581411	nsybGal4	R21G03-Gal4	3	3
FBgn0028897	1083	CG4935	6.40728	1.9575	3.34966	0.101408	0.581411	nsybGal4	R21G03-Gal4	3	3
FBgn0032205	861	CG4957	1.52872	5.75683	3.34845	0.101461	0.581411	nsybGal4	R21G03-Gal4	3	3
FBgn0013347	617	TfIIA-S	2.15327	5.08024	3.34688	0.101529	0.581411	nsybGal4	R21G03-Gal4	3	3
FBgn0263968	10621	nonC	-6.9027	3.4089	3.34523	0.101601	0.581411	nsybGal4	R21G03-Gal4	3	3
FBgn0038054	733	CG5509	7.47539	-0.605261	3.58227	0.101827	0.581411	nsybGal4	R21G03-Gal4	3	3
FBgn0034406	1576	Jheh3	7.47539	-0.605261	3.58227	0.101827	0.581411	nsybGal4	R21G03-Gal4	3	3
FBgn0082974	152	snoRNA:Psi28S-3305c	5.37658	-2.12853	3.58211	0.101833	0.581411	nsybGal4	R21G03-Gal4	3	3
FBgn0029523	2309	CR18275	4.81948	0.8243	3.33951	0.101852	0.581411	nsybGal4	R21G03-Gal4	3	3
FBgn0011476	627	l(3)neo43	2.95617	4.16828	3.33862	0.101891	0.581411	nsybGal4	R21G03-Gal4	3	3
FBgn0261573	5742	CoRest	-1.41348	6.12603	3.33834	0.101903	0.581411	nsybGal4	R21G03-Gal4	3	3
FBgn0032419	626	CG17217	5.43479	-2.09877	3.57799	0.101994	0.581411	nsybGal4	R21G03-Gal4	3	3
FBgn0015299	536	Ssb-c31a	2.41354	4.9251	3.33481	0.102058	0.581411	nsybGal4	R21G03-Gal4	3	3
FBgn0278604	3190	dmt	5.36325	-2.13793	3.57505	0.102109	0.581411	nsybGal4	R21G03-Gal4	3	3
FBgn0002174	2070	CG5504	-0.933999	6.63317	3.33163	0.102198	0.581514	nsybGal4	R21G03-Gal4	3	3
FBgn0005427	6973	ewg	-1.02545	6.49576	3.32236	0.102608	0.583435	nsybGal4	R21G03-Gal4	3	3
FBgn0069923	364	CG41128	2.47713	4.88926	3.32057	0.102687	0.583476	nsybGal4	R21G03-Gal4	3	3
FBgn0265575	3278	yin	7.38685	-0.679741	3.55467	0.102912	0.584342	nsybGal4	R21G03-Gal4	3	3
FBgn0000247	7026	ca	6.32069	1.5951	3.31166	0.103083	0.584857	nsybGal4	R21G03-Gal4	3	3
FBgn0033214	1682	CG1941	7.52893	-0.568958	3.54791	0.103179	0.584857	nsybGal4	R21G03-Gal4	3	3
FBgn0004656	15685	fs(1)h	-0.611068	8.65097	3.30762	0.103263	0.584857	nsybGal4	R21G03-Gal4	3	3
FBgn0032026	4778	CG7627	-3.83997	4.25615	3.30701	0.103291	0.584857	nsybGal4	R21G03-Gal4	3	3
FBgn0031357	790	mRpL48	2.39891	4.85067	3.30386	0.103431	0.585123	nsybGal4	R21G03-Gal4	3	3
FBgn0265625	2491	CG44433	7.34045	-0.718483	3.54032	0.103482	0.585123	nsybGal4	R21G03-Gal4	3	3
FBgn0033317	1572	CG8635	-1.98839	5.63559	3.29827	0.103682	0.585517	nsybGal4	R21G03-Gal4	3	3
FBgn0034708	3369	Vps35	-1.30805	6.93625	3.29797	0.103696	0.585517	nsybGal4	R21G03-Gal4	3	3
FBgn0053276	391	Urm1	3.528	3.09694	3.29153	0.103985	0.586147	nsybGal4	R21G03-Gal4	3	3
FBgn0037020	1249	Pex14	0.991737	6.64599	3.2911	0.104005	0.586147	nsybGal4	R21G03-Gal4	3	3
FBgn0033451	1189	Marc	7.29251	-0.758301	3.52545	0.104077	0.586147	nsybGal4	R21G03-Gal4	3	3
FBgn0010583	3735	dock	-0.76638	7.72651	3.28858	0.104119	0.586147	nsybGal4	R21G03-Gal4	3	3
FBgn0050359	2102	Mal-A5	7.4492	-0.636746	3.52317	0.104169	0.586147	nsybGal4	R21G03-Gal4	3	3
FBgn0038588	2619	CG7156	6.28916	2.77587	3.28456	0.1043	0.586291	nsybGal4	R21G03-Gal4	3	3
FBgn0265874	344	lncRNA:CR44663	5.36564	-2.13227	3.51717	0.104411	0.586291	nsybGal4	R21G03-Gal4	3	3
FBgn0033357	539	Tom7	2.70504	4.48697	3.27609	0.104684	0.586291	nsybGal4	R21G03-Gal4	3	3
FBgn0031610	1411	CG15436	7.40762	-0.671875	3.51023	0.104691	0.586291	nsybGal4	R21G03-Gal4	3	3
FBgn0030334	2730	Karl	5.24777	-2.20156	3.50924	0.104731	0.586291	nsybGal4	R21G03-Gal4	3	3
FBgn0261294	609	CheB74a	7.22601	-0.813173	3.50473	0.104914	0.586291	nsybGal4	R21G03-Gal4	3	3
FBgn0034734	8425	CG4554	7.22601	-0.813173	3.50473	0.104914	0.586291	nsybGal4	R21G03-Gal4	3	3
FBgn0026415	1834	Idgf4	-6.45604	-1.45221	3.50416	0.104937	0.586291	nsybGal4	R21G03-Gal4	3	3
FBgn0030482	2510	CG1673	-6.45604	-1.45221	3.50416	0.104937	0.586291	nsybGal4	R21G03-Gal4	3	3
FBgn0033015	2409	d4	-0.55271	8.05753	3.27	0.104961	0.586291	nsybGal4	R21G03-Gal4	3	3
FBgn0035181	1130	CG9205	1.38368	5.74721	3.26577	0.105154	0.586291	nsybGal4	R21G03-Gal4	3	3
FBgn0000079	1668	Amy-p	7.36481	-0.707883	3.49699	0.105229	0.586291	nsybGal4	R21G03-Gal4	3	3
FBgn0260431	1598	CG42526	7.36481	-0.707883	3.49699	0.105229	0.586291	nsybGal4	R21G03-Gal4	3	3
FBgn0259174	5259	Nedd4	-1.04305	6.45344	3.26315	0.105274	0.586291	nsybGal4	R21G03-Gal4	3	3
FBgn0013762	1604	Cdk5	1.6758	5.98546	3.26274	0.105293	0.586291	nsybGal4	R21G03-Gal4	3	3
FBgn0037228	1492	CG1092	-4.35938	0.430654	3.26	0.105419	0.586291	nsybGal4	R21G03-Gal4	3	3
FBgn0003317	2865	sax	-1.33736	6.8288	3.25749	0.105534	0.586291	nsybGal4	R21G03-Gal4	3	3
FBgn0085217	806	CG34188	5.23301	-2.21161	3.4891	0.105552	0.586291	nsybGal4	R21G03-Gal4	3	3
FBgn0014189	2460	Hel25E	0.762993	7.2808	3.2561	0.105598	0.586291	nsybGal4	R21G03-Gal4	3	3
FBgn0037891	1817	CG5214	-0.455294	8.98586	3.25519	0.105639	0.586291	nsybGal4	R21G03-Gal4	3	3
FBgn0035581	14155	Dnah3	7.32069	-0.744814	3.48334	0.105788	0.586416	nsybGal4	R21G03-Gal4	3	3
FBgn0030816	2433	CG16700	7.15629	-0.870229	3.48289	0.105806	0.586416	nsybGal4	R21G03-Gal4	3	3
FBgn0032018	4972	CG7806	-3.11151	5.68872	3.24753	0.105993	0.587047	nsybGal4	R21G03-Gal4	3	3
FBgn0033427	2439	Smyd4-1	6.31225	1.97265	3.2431	0.106197	0.587191	nsybGal4	R21G03-Gal4	3	3
FBgn0052133	8068	Ptip	-5.11625	4.1387	3.24202	0.106248	0.587191	nsybGal4	R21G03-Gal4	3	3
FBgn0031549	2543	Spindly	7.12013	-0.899633	3.47151	0.106275	0.587191	nsybGal4	R21G03-Gal4	3	3
FBgn0083975	6265	Nlg4	2.75969	4.46579	3.24071	0.106308	0.587191	nsybGal4	R21G03-Gal4	3	3
FBgn0036272	2092	Sms	1.22887	7.20232	3.23753	0.106455	0.587316	nsybGal4	R21G03-Gal4	3	3
FBgn0262976	3430	lawc	1.13467	6.50111	3.23663	0.106497	0.587316	nsybGal4	R21G03-Gal4	3	3
FBgn0037061	627	CG12975	1.39905	5.95919	3.23494	0.106576	0.587316	nsybGal4	R21G03-Gal4	3	3
FBgn0083123	808	Uhg5	1.17432	6.71557	3.23399	0.10662	0.587316	nsybGal4	R21G03-Gal4	3	3
FBgn0261791	483	SNRPG	3.61384	3.16449	3.22757	0.10692	0.587626	nsybGal4	R21G03-Gal4	3	3
FBgn0038976	894	Pfdn5	2.12478	4.99873	3.22697	0.106948	0.587626	nsybGal4	R21G03-Gal4	3	3
FBgn0038679	6526	CG6040	7.22818	-0.821646	3.45457	0.106979	0.587626	nsybGal4	R21G03-Gal4	3	3
FBgn0040091	1864	Ugt317A1	7.22818	-0.821646	3.45457	0.106979	0.587626	nsybGal4	R21G03-Gal4	3	3
FBgn0039182	4622	CG5728	5.80572	2.15406	3.22502	0.107039	0.587626	nsybGal4	R21G03-Gal4	3	3
FBgn0005612	3579	Sox14	7.20409	-0.841513	3.44705	0.107293	0.588473	nsybGal4	R21G03-Gal4	3	3
FBgn0011274	5695	Dif	5.78159	1.22742	3.21633	0.107446	0.588473	nsybGal4	R21G03-Gal4	3	3
FBgn0265991	10771	Zasp52	7.1796	-0.861657	3.43939	0.107614	0.588473	nsybGal4	R21G03-Gal4	3	3
FBgn0001139	4455	gro	-1.19433	6.28223	3.20949	0.107768	0.588473	nsybGal4	R21G03-Gal4	3	3
FBgn0028468	1722	rtet	7.00585	-0.991653	3.43531	0.107786	0.588473	nsybGal4	R21G03-Gal4	3	3
FBgn0025726	22598	unc-13	-0.488858	10.9234	3.20852	0.107814	0.588473	nsybGal4	R21G03-Gal4	3	3
FBgn0020497	4492	emb	-0.978106	6.98772	3.20795	0.107841	0.588473	nsybGal4	R21G03-Gal4	3	3
FBgn0086710	804	RpL30	2.92488	4.34441	3.20592	0.107937	0.588473	nsybGal4	R21G03-Gal4	3	3
FBgn0033912	865	RpS23	3.0435	4.16713	3.20545	0.107959	0.588473	nsybGal4	R21G03-Gal4	3	3
FBgn0004045	1611	Yp1	6.98589	-1.00758	3.42895	0.108054	0.588473	nsybGal4	R21G03-Gal4	3	3
FBgn0267201	680	lncRNA:CR45641	6.98589	-1.00758	3.42895	0.108054	0.588473	nsybGal4	R21G03-Gal4	3	3
FBgn0039802	733	dj-1beta	1.88298	5.46956	3.19946	0.108242	0.588473	nsybGal4	R21G03-Gal4	3	3
FBgn0034346	3594	PIG-O	-2.99627	5.83035	3.19892	0.108269	0.588473	nsybGal4	R21G03-Gal4	3	3
FBgn0000078	1606	Amy-d	7.12932	-0.902812	3.4236	0.108281	0.588473	nsybGal4	R21G03-Gal4	3	3
FBgn0036560	1567	CG5895	7.12932	-0.902812	3.4236	0.108281	0.588473	nsybGal4	R21G03-Gal4	3	3
FBgn0026401	6711	Nipped-B	-0.495442	8.8812	3.18951	0.108716	0.589612	nsybGal4	R21G03-Gal4	3	3
FBgn0031099	1666	CG17065	-1.06124	6.39738	3.1887	0.108755	0.589612	nsybGal4	R21G03-Gal4	3	3
FBgn0265784	5082	CrebB	4.91836	0.908372	3.18844	0.108767	0.589612	nsybGal4	R21G03-Gal4	3	3
FBgn0263219	7913	Dscam4	1.12728	6.73012	3.18815	0.108781	0.589612	nsybGal4	R21G03-Gal4	3	3
FBgn0039321	1594	CG10550	7.07723	-0.945178	3.40717	0.10898	0.590297	nsybGal4	R21G03-Gal4	3	3
FBgn0035944	1088	CG5021	1.47919	5.8612	3.18179	0.109085	0.590473	nsybGal4	R21G03-Gal4	3	3
FBgn0032698	1379	CG10336	6.88174	-1.09	3.39552	0.10948	0.592214	nsybGal4	R21G03-Gal4	3	3
FBgn0262601	776	SmB	2.66637	4.76353	3.17105	0.109602	0.592443	nsybGal4	R21G03-Gal4	3	3
FBgn0038923	751	mRpL35	2.21678	4.9816	3.16966	0.109668	0.592443	nsybGal4	R21G03-Gal4	3	3
FBgn0025885	1986	Inos	1.58255	6.67797	3.16262	0.110009	0.593518	nsybGal4	R21G03-Gal4	3	3
FBgn0034182	1866	SmydA-7	6.02626	0.0328032	3.16252	0.110014	0.593518	nsybGal4	R21G03-Gal4	3	3
FBgn0034501	3860	CG13868	0.879718	7.97936	3.15773	0.110246	0.593542	nsybGal4	R21G03-Gal4	3	3
FBgn0266965	281	lncRNA:CR45416	5.02973	-2.31894	3.37474	0.110379	0.593542	nsybGal4	R21G03-Gal4	3	3
FBgn0262509	9946	nrm	-1.39097	7.02912	3.15413	0.110421	0.593542	nsybGal4	R21G03-Gal4	3	3
FBgn0031808	2154	Nepl5	6.96705	-1.03385	3.37214	0.110492	0.593542	nsybGal4	R21G03-Gal4	3	3
FBgn0037696	913	GstZ1	6.96705	-1.03385	3.37214	0.110492	0.593542	nsybGal4	R21G03-Gal4	3	3
FBgn0039609	2127	Nepl17	6.96705	-1.03385	3.37214	0.110492	0.593542	nsybGal4	R21G03-Gal4	3	3
FBgn0034566	3072	CG9313	5.12801	-2.2696	3.3711	0.110537	0.593542	nsybGal4	R21G03-Gal4	3	3
FBgn0001226	1632	Hsp27	-1.20588	7.48523	3.14902	0.11067	0.593542	nsybGal4	R21G03-Gal4	3	3
FBgn0028926	726	NC2beta	4.71508	2.37421	3.14889	0.110677	0.593542	nsybGal4	R21G03-Gal4	3	3
FBgn0039337	743	MED28	5.14674	2.46489	3.14684	0.110777	0.593542	nsybGal4	R21G03-Gal4	3	3
FBgn0014009	1712	Rab2	0.503976	8.85368	3.14502	0.110866	0.593542	nsybGal4	R21G03-Gal4	3	3
FBgn0037140	2085	SLC22A	6.93814	-1.0569	3.36289	0.110896	0.593542	nsybGal4	R21G03-Gal4	3	3
FBgn0265362	398	CG44303	4.99888	-2.33386	3.3581	0.111106	0.594274	nsybGal4	R21G03-Gal4	3	3
FBgn0000477	1228	DNaseII	6.90863	-1.08032	3.35341	0.111312	0.594332	nsybGal4	R21G03-Gal4	3	3
FBgn0029990	1480	CG2233	6.90863	-1.08032	3.35341	0.111312	0.594332	nsybGal4	R21G03-Gal4	3	3
FBgn0038045	1194	NANS	6.74594	-1.19562	3.35133	0.111403	0.594332	nsybGal4	R21G03-Gal4	3	3
FBgn0015721	2523	ktub	3.58308	4.47921	3.13394	0.11141	0.594332	nsybGal4	R21G03-Gal4	3	3
FBgn0003575	5047	su(sable)	4.9843	0.549043	3.13041	0.111584	0.59462	nsybGal4	R21G03-Gal4	3	3
FBgn0026439	3139	Eaat1	5.52184	1.11593	3.12987	0.11161	0.59462	nsybGal4	R21G03-Gal4	3	3
FBgn0036505	1772	CG7945	-0.686904	8.31902	3.12513	0.111845	0.595231	nsybGal4	R21G03-Gal4	3	3
FBgn0030554	2037	CG1434	5.96788	0.672282	3.12458	0.111872	0.595231	nsybGal4	R21G03-Gal4	3	3
FBgn0085446	20162	CG34417	5.2329	-2.2078	3.33738	0.11202	0.595629	nsybGal4	R21G03-Gal4	3	3
FBgn0039774	2951	CDase	6.69767	-1.23264	3.33545	0.112106	0.595694	nsybGal4	R21G03-Gal4	3	3
FBgn0045866	807	bai	1.57035	5.74457	3.11711	0.112243	0.596032	nsybGal4	R21G03-Gal4	3	3
FBgn0261991	577	CG42809	4.98086	-2.34521	3.32567	0.112541	0.596488	nsybGal4	R21G03-Gal4	3	3
FBgn0266817	633	lncRNA:CR45279	4.98086	-2.34521	3.32567	0.112541	0.596488	nsybGal4	R21G03-Gal4	3	3
FBgn0034059	981	CG8320	3.25933	4.18144	3.10979	0.112607	0.596488	nsybGal4	R21G03-Gal4	3	3
FBgn0041096	7556	rols	5.01214	-2.33014	3.32141	0.112731	0.596488	nsybGal4	R21G03-Gal4	3	3
FBgn0035638	1640	Tektin-C	-4.52205	5.20489	3.1053	0.112832	0.596488	nsybGal4	R21G03-Gal4	3	3
FBgn0030103	597	Obp8a	6.64773	-1.27065	3.31892	0.112843	0.596488	nsybGal4	R21G03-Gal4	3	3
FBgn0013548	2653	l(2)dtl	6.64773	-1.27065	3.31892	0.112843	0.596488	nsybGal4	R21G03-Gal4	3	3
FBgn0003748	4369	Treh	3.13351	5.82298	3.10207	0.112993	0.596894	nsybGal4	R21G03-Gal4	3	3
FBgn0037935	2886	CG6834	6.78419	-1.17803	3.31308	0.113105	0.596966	nsybGal4	R21G03-Gal4	3	3
FBgn0267376	3121	SelR	0.415168	9.58722	3.09887	0.113154	0.596966	nsybGal4	R21G03-Gal4	3	3
FBgn0015781	1168	P5cr	0.681746	7.37054	3.09417	0.11339	0.597269	nsybGal4	R21G03-Gal4	3	3
FBgn0266768	582	lncRNA:CR45233	4.91636	-2.37576	3.30658	0.113398	0.597269	nsybGal4	R21G03-Gal4	3	3
FBgn0030365	1620	Tango4	5.80294	-0.170106	3.09333	0.113433	0.597269	nsybGal4	R21G03-Gal4	3	3
FBgn0267230	328	lncRNA:CR45670	6.75132	-1.20353	3.30233	0.11359	0.59771	nsybGal4	R21G03-Gal4	3	3
FBgn0261085	4823	Syt12	-1.20811	6.04184	3.08624	0.113791	0.598378	nsybGal4	R21G03-Gal4	3	3
FBgn0015338	1126	CG5861	0.830809	6.99969	3.08452	0.113878	0.598435	nsybGal4	R21G03-Gal4	3	3
FBgn0035688	8097	fmt	-0.843365	8.16971	3.08094	0.11406	0.598435	nsybGal4	R21G03-Gal4	3	3
FBgn0040395	4096	Unc-76	-0.673434	9.92354	3.07953	0.114131	0.598435	nsybGal4	R21G03-Gal4	3	3
FBgn0038865	1855	cDIP	5.10997	-2.27174	3.28976	0.11416	0.598435	nsybGal4	R21G03-Gal4	3	3
FBgn0037094	4464	CG7611	-1.04557	6.61988	3.07876	0.11417	0.598435	nsybGal4	R21G03-Gal4	3	3
FBgn0036257	2378	RhoGAP68F	-0.85762	7.17523	3.07612	0.114305	0.598752	nsybGal4	R21G03-Gal4	3	3
FBgn0023214	1454	edl	6.54235	-1.34984	3.28367	0.114438	0.599062	nsybGal4	R21G03-Gal4	3	3
FBgn0040582	1301	Bom791	6.68326	-1.25593	3.27992	0.114609	0.599187	nsybGal4	R21G03-Gal4	3	3
FBgn0262813	325	CG43184	6.68326	-1.25593	3.27992	0.114609	0.599187	nsybGal4	R21G03-Gal4	3	3
FBgn0034534	646	maf-S	1.86519	5.28592	3.06551	0.114846	0.600039	nsybGal4	R21G03-Gal4	3	3
FBgn0033471	1581	CG12134	6.64798	-1.28287	3.26823	0.115146	0.600849	nsybGal4	R21G03-Gal4	3	3
FBgn0034361	691	mRpS28	2.37933	4.56313	3.0596	0.115149	0.600849	nsybGal4	R21G03-Gal4	3	3
FBgn0038564	1747	CG7785	1.25705	5.96511	3.05731	0.115267	0.600877	nsybGal4	R21G03-Gal4	3	3
FBgn0033773	1340	Mos	6.48663	-1.39116	3.26483	0.115303	0.600877	nsybGal4	R21G03-Gal4	3	3
FBgn0002891	6750	DNApol-zeta	5.84526	0.560268	3.0547	0.115401	0.601005	nsybGal4	R21G03-Gal4	3	3
FBgn0003301	9618	rut	-1.71447	5.83691	3.05095	0.115595	0.601214	nsybGal4	R21G03-Gal4	3	3
FBgn0266206	1226	lncRNA:CR44901	5.6358	-0.314893	3.05001	0.115644	0.601214	nsybGal4	R21G03-Gal4	3	3
FBgn0037615	1908	CG11760	6.61182	-1.31031	3.25619	0.115702	0.601214	nsybGal4	R21G03-Gal4	3	3
FBgn0039738	3394	Mgat2	0.687947	8.06106	3.04634	0.115833	0.601214	nsybGal4	R21G03-Gal4	3	3
FBgn0085271	375	CG34242	4.21546	2.49109	3.04475	0.115916	0.601214	nsybGal4	R21G03-Gal4	3	3
FBgn0032229	1175	ClpP	2.77998	6.02661	3.04441	0.115934	0.601214	nsybGal4	R21G03-Gal4	3	3
FBgn0002284	944	Prosbeta6	1.10173	6.13398	3.04072	0.116125	0.601214	nsybGal4	R21G03-Gal4	3	3
FBgn0034001	594	mRpL41	2.39721	4.83939	3.03923	0.116202	0.601214	nsybGal4	R21G03-Gal4	3	3
FBgn0031081	4851	Nep3	3.19849	5.37327	3.03896	0.116216	0.601214	nsybGal4	R21G03-Gal4	3	3
FBgn0267033	29476	mamo	1.20611	10.5743	3.03835	0.116248	0.601214	nsybGal4	R21G03-Gal4	3	3
FBgn0035170	2717	dpr20	-0.923061	7.1091	3.03693	0.116322	0.601214	nsybGal4	R21G03-Gal4	3	3
FBgn0038889	4722	Fancm	-5.74454	3.76214	3.03676	0.116331	0.601214	nsybGal4	R21G03-Gal4	3	3
FBgn0039354	3005	Lgr3	5.8746	0.675012	3.03288	0.116533	0.601798	nsybGal4	R21G03-Gal4	3	3
FBgn0001179	2628	hay	5.44865	2.85986	3.03	0.116683	0.601798	nsybGal4	R21G03-Gal4	3	3
FBgn0011701	2996	repo	6.39878	-1.45546	3.23481	0.116698	0.601798	nsybGal4	R21G03-Gal4	3	3
FBgn0031231	903	mRpL10	1.18667	6.3778	3.02891	0.11674	0.601798	nsybGal4	R21G03-Gal4	3	3
FBgn0260742	2841	CG12213	-1.22341	6.67945	3.02372	0.117012	0.601934	nsybGal4	R21G03-Gal4	3	3
FBgn0038938	3810	CG7084	6.36827	-1.47756	3.2243	0.117193	0.601934	nsybGal4	R21G03-Gal4	3	3
FBgn0039099	712	GILT2	6.36827	-1.47756	3.2243	0.117193	0.601934	nsybGal4	R21G03-Gal4	3	3
FBgn0063494	751	GstE6	6.36827	-1.47756	3.2243	0.117193	0.601934	nsybGal4	R21G03-Gal4	3	3
FBgn0266020	645	lncRNA:CR44785	6.36827	-1.47756	3.2243	0.117193	0.601934	nsybGal4	R21G03-Gal4	3	3
FBgn0051550	3357	CG31550	-2.6484	5.64178	3.01992	0.117212	0.601934	nsybGal4	R21G03-Gal4	3	3
FBgn0035179	1456	CG12038	-0.662323	7.47397	3.0177	0.117329	0.602048	nsybGal4	R21G03-Gal4	3	3
FBgn0263780	3398	CG17684	-0.703263	8.643	3.01581	0.117428	0.602048	nsybGal4	R21G03-Gal4	3	3
FBgn0035044	780	CG3663	6.49757	-1.39596	3.21775	0.117502	0.602048	nsybGal4	R21G03-Gal4	3	3
FBgn0267791	2571	HnRNP-K	-0.785476	7.15989	3.01387	0.117531	0.602048	nsybGal4	R21G03-Gal4	3	3
FBgn0001217	2174	Hsc70-2	-1.53497	5.97249	3.01107	0.117679	0.602425	nsybGal4	R21G03-Gal4	3	3
FBgn0003638	5658	su(w[a])	-0.798037	7.26325	3.00953	0.11776	0.602459	nsybGal4	R21G03-Gal4	3	3
FBgn0259170	6827	alpha-Man-Ia	0.621079	7.86943	3.00767	0.117858	0.602459	nsybGal4	R21G03-Gal4	3	3
FBgn0003423	4305	slgA	0.458356	10.3045	3.00673	0.117908	0.602459	nsybGal4	R21G03-Gal4	3	3
FBgn0036835	674	CG14075	6.30523	-1.52282	3.20242	0.118231	0.603728	nsybGal4	R21G03-Gal4	3	3
FBgn0036544	6785	sff	-0.638622	7.83904	2.99878	0.11833	0.603856	nsybGal4	R21G03-Gal4	3	3
FBgn0040212	3781	Dhap-at	-1.31157	6.2124	2.99313	0.118632	0.604634	nsybGal4	R21G03-Gal4	3	3
FBgn0035207	3835	Herc4	-1.79157	6.98693	2.99313	0.118632	0.604634	nsybGal4	R21G03-Gal4	3	3
FBgn0042213	615	CG18731	3.27449	3.38515	2.98625	0.119	0.605688	nsybGal4	R21G03-Gal4	3	3
FBgn0086707	4231	ncm	-3.23062	4.91575	2.98601	0.119012	0.605688	nsybGal4	R21G03-Gal4	3	3
FBgn0032723	6324	ssp3	6.04679	2.26319	2.98377	0.119133	0.605688	nsybGal4	R21G03-Gal4	3	3
FBgn0039464	2326	CG6330	0.717095	8.19403	2.98369	0.119137	0.605688	nsybGal4	R21G03-Gal4	3	3
FBgn0051869	3860	CG31869	6.48207	-1.41985	3.17672	0.119466	0.606884	nsybGal4	R21G03-Gal4	3	3
FBgn0032083	2719	CG9541	6.37347	-1.48703	3.17529	0.119535	0.606884	nsybGal4	R21G03-Gal4	3	3
FBgn0023130	2218	a6	5.97051	2.74779	2.97358	0.119682	0.606884	nsybGal4	R21G03-Gal4	3	3
FBgn0032596	815	Prosbeta4	2.10509	4.81828	2.97333	0.119695	0.606884	nsybGal4	R21G03-Gal4	3	3
FBgn0037831	4087	Cap-H2	-2.48775	5.57311	2.97139	0.1198	0.606884	nsybGal4	R21G03-Gal4	3	3
FBgn0005642	3184	wdn	-1.71142	5.91323	2.971	0.119821	0.606884	nsybGal4	R21G03-Gal4	3	3
FBgn0004404	597	RpS14b	2.30695	4.87805	2.96688	0.120044	0.60725	nsybGal4	R21G03-Gal4	3	3
FBgn0283521	25208	lola	-0.490515	9.23307	2.96585	0.1201	0.60725	nsybGal4	R21G03-Gal4	3	3
FBgn0030258	1060	CG1552	5.11045	1.64432	2.96299	0.120255	0.60725	nsybGal4	R21G03-Gal4	3	3
FBgn0033961	477	ND-B15	2.66871	4.32424	2.96287	0.120262	0.60725	nsybGal4	R21G03-Gal4	3	3
FBgn0037779	1002	CG12811	6.32962	-1.51872	3.16009	0.120274	0.60725	nsybGal4	R21G03-Gal4	3	3
FBgn0004583	6672	ex	-5.45663	-2.11354	3.1587	0.120342	0.60725	nsybGal4	R21G03-Gal4	3	3
FBgn0022985	3206	qkr58E-2	-0.88695	6.60614	2.95688	0.120588	0.60811	nsybGal4	R21G03-Gal4	3	3
FBgn0020386	6593	Pdk1	-1.01274	7.18659	2.95167	0.120872	0.608595	nsybGal4	R21G03-Gal4	3	3
FBgn0003884	1752	alphaTub84B	0.777527	10.1877	2.94966	0.120983	0.608595	nsybGal4	R21G03-Gal4	3	3
FBgn0038115	1557	CG7966	6.28439	-1.55113	3.14431	0.121048	0.608595	nsybGal4	R21G03-Gal4	3	3
FBgn0034175	1464	ste24b	6.28439	-1.55113	3.14431	0.121048	0.608595	nsybGal4	R21G03-Gal4	3	3
FBgn0027095	847	Manf	2.00385	5.12175	2.94649	0.121156	0.608595	nsybGal4	R21G03-Gal4	3	3
FBgn0034655	1362	CG10307	6.13443	-1.64273	3.14207	0.121159	0.608595	nsybGal4	R21G03-Gal4	3	3
FBgn0030707	2019	CG8916	-5.5657	4.43337	2.94479	0.121249	0.608595	nsybGal4	R21G03-Gal4	3	3
FBgn0260049	2343	flr	3.31038	4.83477	2.94416	0.121284	0.608595	nsybGal4	R21G03-Gal4	3	3
FBgn0024432	816	Dlc90F	1.51368	5.78738	2.94157	0.121427	0.608935	nsybGal4	R21G03-Gal4	3	3
FBgn0036772	2917	CG5290	5.61909	1.44397	2.93977	0.121526	0.609056	nsybGal4	R21G03-Gal4	3	3
FBgn0053002	932	mRpL27	2.87176	4.07305	2.93818	0.121613	0.609117	nsybGal4	R21G03-Gal4	3	3
FBgn0039770	1600	CG15537	-2.68285	7.05114	2.93383	0.121853	0.609153	nsybGal4	R21G03-Gal4	3	3
FBgn0286785	5004	scb	6.2377	-1.58428	3.1279	0.12186	0.609153	nsybGal4	R21G03-Gal4	3	3
FBgn0032974	4096	CG3651	-1.79116	5.93053	2.93353	0.12187	0.609153	nsybGal4	R21G03-Gal4	3	3
FBgn0051044	5106	lncRNA:CR31044	4.82793	-2.43027	3.12669	0.121921	0.609153	nsybGal4	R21G03-Gal4	3	3
FBgn0033101	1303	CG9436	5.73592	0.546942	2.92828	0.122161	0.609766	nsybGal4	R21G03-Gal4	3	3
FBgn0085452	533	CG34423	5.17952	0.0492234	2.92769	0.122194	0.609766	nsybGal4	R21G03-Gal4	3	3
FBgn0035534	628	mRpS6	2.73514	4.21555	2.9251	0.122338	0.609891	nsybGal4	R21G03-Gal4	3	3
FBgn0030323	1246	Vlet	1.3973	5.69287	2.92453	0.122369	0.609891	nsybGal4	R21G03-Gal4	3	3
FBgn0266667	2284	Exo70	-2.35199	5.27818	2.91896	0.122679	0.610484	nsybGal4	R21G03-Gal4	3	3
FBgn0011656	9188	Mef2	-1.069	6.77683	2.91846	0.122707	0.610484	nsybGal4	R21G03-Gal4	3	3
FBgn0262538	722	CG43092	6.18944	-1.61822	3.11082	0.122714	0.610484	nsybGal4	R21G03-Gal4	3	3
FBgn0033131	626	CR12842	2.57489	4.20038	2.9125	0.123041	0.611172	nsybGal4	R21G03-Gal4	3	3
FBgn0053289	1495	ppk5	6.02131	-1.71986	3.10119	0.123199	0.611172	nsybGal4	R21G03-Gal4	3	3
FBgn0000559	3056	eEF2	-0.402531	10.0485	2.9093	0.12322	0.611172	nsybGal4	R21G03-Gal4	3	3
FBgn0265590	831	lncRNA:CR44417	4.42206	2.56571	2.9092	0.123225	0.611172	nsybGal4	R21G03-Gal4	3	3
FBgn0261574	14507	kug	-1.3645	6.9461	2.90914	0.123229	0.611172	nsybGal4	R21G03-Gal4	3	3
FBgn0267757	537	lncRNA:CR46088	6.13952	-1.65298	3.09301	0.123612	0.612586	nsybGal4	R21G03-Gal4	3	3
FBgn0035400	5200	CG11537	0.670529	7.40048	2.9011	0.123681	0.612586	nsybGal4	R21G03-Gal4	3	3
FBgn0037142	5378	CG14562	-1.49636	6.34212	2.90005	0.12374	0.612586	nsybGal4	R21G03-Gal4	3	3
FBgn0001206	4696	Hmr	5.65296	0.383573	2.89767	0.123874	0.612875	nsybGal4	R21G03-Gal4	3	3
FBgn0004828	2552	His3.3B	1.7207	5.45253	2.89088	0.124258	0.613933	nsybGal4	R21G03-Gal4	3	3
FBgn0030222	2914	CG9806	-6.85221	3.24059	2.89079	0.124263	0.613933	nsybGal4	R21G03-Gal4	3	3
FBgn0038474	729	mRpS11	2.31893	4.89578	2.88727	0.124463	0.613933	nsybGal4	R21G03-Gal4	3	3
FBgn0265941	990	lncRNA:CR44728	6.0878	-1.6886	3.07441	0.12456	0.613933	nsybGal4	R21G03-Gal4	3	3
FBgn0039064	7390	CG4467	-0.529695	9.36971	2.88259	0.12473	0.613933	nsybGal4	R21G03-Gal4	3	3
FBgn0034986	713	mRpS17	3.01214	3.81426	2.88258	0.124731	0.613933	nsybGal4	R21G03-Gal4	3	3
FBgn0025814	1183	Mgstl	-3.79786	3.69352	2.88189	0.12477	0.613933	nsybGal4	R21G03-Gal4	3	3
FBgn0267336	15711	Glut4EF	-0.478102	9.14816	2.88073	0.124836	0.613933	nsybGal4	R21G03-Gal4	3	3
FBgn0010217	2386	ATPsynbeta	0.332802	12.4727	2.88015	0.124869	0.613933	nsybGal4	R21G03-Gal4	3	3
FBgn0262582	12579	cic	-0.777489	7.47167	2.87986	0.124885	0.613933	nsybGal4	R21G03-Gal4	3	3
FBgn0031977	1022	baf	2.82674	4.23031	2.87925	0.12492	0.613933	nsybGal4	R21G03-Gal4	3	3
FBgn0025631	3939	moody	4.62721	-2.51491	3.06445	0.125071	0.614302	nsybGal4	R21G03-Gal4	3	3
FBgn0036219	1845	CCDC151	-5.76515	3.33497	2.87308	0.125273	0.614867	nsybGal4	R21G03-Gal4	3	3
FBgn0264357	11990	SNF4Agamma	-1.391	6.50918	2.87196	0.125338	0.614867	nsybGal4	R21G03-Gal4	3	3
FBgn0030425	2572	Nep6	5.89855	-1.80146	3.05596	0.125509	0.615271	nsybGal4	R21G03-Gal4	3	3
FBgn0032036	2881	CG13384	0.892212	7.2868	2.86788	0.125572	0.615271	nsybGal4	R21G03-Gal4	3	3
FBgn0037391	2760	CG2017	-1.2861	6.26684	2.86261	0.125875	0.615716	nsybGal4	R21G03-Gal4	3	3
FBgn0032666	3655	CG5758	-0.751735	8.53184	2.86174	0.125925	0.615716	nsybGal4	R21G03-Gal4	3	3
FBgn0039229	4332	Saf-B	-1.30724	6.72274	2.86128	0.125952	0.615716	nsybGal4	R21G03-Gal4	3	3
FBgn0082997	141	snoRNA:Psi28S-1232	-5.93895	0.774304	2.86087	0.125976	0.615716	nsybGal4	R21G03-Gal4	3	3
FBgn0032001	787	CG8360	1.49709	5.55987	2.85848	0.126113	0.615716	nsybGal4	R21G03-Gal4	3	3
FBgn0038853	5353	RhoGAP93B	-1.28275	6.914	2.8584	0.126118	0.615716	nsybGal4	R21G03-Gal4	3	3
FBgn0036318	2007	Wbp2	0.593244	8.59005	2.85495	0.126318	0.616071	nsybGal4	R21G03-Gal4	3	3
FBgn0267866	274	CR46154	4.4057	-1.49192	2.85376	0.126387	0.616071	nsybGal4	R21G03-Gal4	3	3
FBgn0030343	5157	ATP7	-2.6753	4.59581	2.85309	0.126426	0.616071	nsybGal4	R21G03-Gal4	3	3
FBgn0262620	569	lncRNA:CR43144	5.97845	-1.76263	3.03455	0.126624	0.616071	nsybGal4	R21G03-Gal4	3	3
FBgn0033381	1061	GstE13	1.70662	5.74997	2.84601	0.126837	0.616071	nsybGal4	R21G03-Gal4	3	3
FBgn0052066	2555	CG32066	-1.72574	5.4494	2.84546	0.126869	0.616071	nsybGal4	R21G03-Gal4	3	3
FBgn0036260	4014	Rh7	4.52786	-2.5576	3.02887	0.126922	0.616071	nsybGal4	R21G03-Gal4	3	3
FBgn0020238	3366	14-3-3epsilon	0.355915	11.0161	2.84433	0.126935	0.616071	nsybGal4	R21G03-Gal4	3	3
FBgn0031275	7035	GABA-B-R3	-1.67217	5.87274	2.84433	0.126935	0.616071	nsybGal4	R21G03-Gal4	3	3
FBgn0259481	5663	Mob2	-0.595493	8.49565	2.84407	0.12695	0.616071	nsybGal4	R21G03-Gal4	3	3
FBgn0035346	2357	CG1146	4.91104	-2.38387	3.0227	0.127246	0.617141	nsybGal4	R21G03-Gal4	3	3
FBgn0040965	833	lncRNA:CR13130	5.9205	-1.80112	3.01313	0.127752	0.618856	nsybGal4	R21G03-Gal4	3	3
FBgn0000395	4329	cv-2	5.9205	-1.80112	3.01313	0.127752	0.618856	nsybGal4	R21G03-Gal4	3	3
FBgn0038366	2433	CG4576	-6.73833	1.29403	2.82714	0.127942	0.619041	nsybGal4	R21G03-Gal4	3	3
FBgn0033093	1449	CG3270	5.69583	1.00327	2.82663	0.127972	0.619041	nsybGal4	R21G03-Gal4	3	3
FBgn0000499	2844	dsh	5.38716	-0.0769117	2.82568	0.128028	0.619041	nsybGal4	R21G03-Gal4	3	3
FBgn0037297	1699	CG1116	-1.17163	6.50134	2.82197	0.128247	0.619041	nsybGal4	R21G03-Gal4	3	3
FBgn0045035	8416	tefu	-4.71529	3.63179	2.82137	0.128282	0.619041	nsybGal4	R21G03-Gal4	3	3
FBgn0033529	989	CG17765	1.03011	7.06116	2.82122	0.128292	0.619041	nsybGal4	R21G03-Gal4	3	3
FBgn0030245	5007	CG1637	-0.643038	7.53101	2.82066	0.128325	0.619041	nsybGal4	R21G03-Gal4	3	3
FBgn0000253	5812	Cam	0.401616	11.2067	2.81734	0.128521	0.619538	nsybGal4	R21G03-Gal4	3	3
FBgn0010226	2275	GstS1	5.85702	2.47546	2.81634	0.128581	0.619538	nsybGal4	R21G03-Gal4	3	3
FBgn0001276	727	ix	2.20153	4.5385	2.81324	0.128764	0.6199	nsybGal4	R21G03-Gal4	3	3
FBgn0029629	1027	eIF3g1	1.30757	5.89965	2.8125	0.128808	0.6199	nsybGal4	R21G03-Gal4	3	3
FBgn0001168	2335	h	5.86013	-1.84068	2.99059	0.128955	0.620236	nsybGal4	R21G03-Gal4	3	3
FBgn0010909	6833	msn	-0.926244	6.63953	2.80798	0.129077	0.620456	nsybGal4	R21G03-Gal4	3	3
FBgn0004858	3326	elB	1.14608	6.10495	2.80509	0.129249	0.620916	nsybGal4	R21G03-Gal4	3	3
FBgn0033911	2700	VGAT	0.792179	8.30699	2.80238	0.129412	0.621329	nsybGal4	R21G03-Gal4	3	3
FBgn0259740	634	CG42394	2.43729	4.51449	2.79692	0.129738	0.621494	nsybGal4	R21G03-Gal4	3	3
FBgn0283499	11367	InR	1.19414	5.86544	2.79457	0.129879	0.621494	nsybGal4	R21G03-Gal4	3	3
FBgn0001084	1688	fy	-3.18401	5.09741	2.79442	0.129888	0.621494	nsybGal4	R21G03-Gal4	3	3
FBgn0265184	1490	CG44249	-5.88938	2.76449	2.79402	0.129912	0.621494	nsybGal4	R21G03-Gal4	3	3
FBgn0085384	5589	CG34355	-2.30766	5.4421	2.79255	0.130001	0.621494	nsybGal4	R21G03-Gal4	3	3
FBgn0085192	478	CG34163	4.50436	0.86135	2.79201	0.130033	0.621494	nsybGal4	R21G03-Gal4	3	3
FBgn0264792	500	lncRNA:CR44022	4.86961	-1.15267	2.79184	0.130043	0.621494	nsybGal4	R21G03-Gal4	3	3
FBgn0027506	3151	EDTP	-3.01037	5.14676	2.79105	0.130091	0.621494	nsybGal4	R21G03-Gal4	3	3
FBgn0050295	3121	Ipk1	5.66742	-1.94893	2.96823	0.130162	0.621494	nsybGal4	R21G03-Gal4	3	3
FBgn0030261	900	CG15203	5.79712	-1.88137	2.96681	0.130239	0.621494	nsybGal4	R21G03-Gal4	3	3
FBgn0038426	491	mRpS33	2.61112	4.39772	2.78667	0.130355	0.621494	nsybGal4	R21G03-Gal4	3	3
FBgn0001078	8581	ftz-f1	0.745066	7.22393	2.78647	0.130367	0.621494	nsybGal4	R21G03-Gal4	3	3
FBgn0031855	2722	meng	3.23864	4.50167	2.78523	0.130442	0.621494	nsybGal4	R21G03-Gal4	3	3
FBgn0039178	2887	CG6356	5.77786	0.275477	2.77993	0.130762	0.622655	nsybGal4	R21G03-Gal4	3	3
FBgn0036264	1240	CG11529	4.64371	-2.50013	2.95434	0.13092	0.623042	nsybGal4	R21G03-Gal4	3	3
FBgn0035106	11796	rno	-2.35104	4.9114	2.77452	0.131091	0.623488	nsybGal4	R21G03-Gal4	3	3
FBgn0022959	2677	yps	-0.564302	7.84407	2.77009	0.13136	0.624403	nsybGal4	R21G03-Gal4	3	3
FBgn0037960	1952	mthl5	5.96592	2.88822	2.76616	0.1316	0.624524	nsybGal4	R21G03-Gal4	3	3
FBgn0034688	1776	CG11474	-0.687267	7.07555	2.76597	0.131612	0.624524	nsybGal4	R21G03-Gal4	3	3
FBgn0030614	585	CG9072	5.73123	-1.92324	2.94168	0.131617	0.624524	nsybGal4	R21G03-Gal4	3	3
FBgn0031414	8481	eys	-1.30728	6.03876	2.76196	0.131857	0.625301	nsybGal4	R21G03-Gal4	3	3
FBgn0267762	967	asRNA:CR46093	4.2497	-1.46512	2.75939	0.132015	0.625683	nsybGal4	R21G03-Gal4	3	3
FBgn0029941	4847	CG1677	-1.01031	6.82921	2.75779	0.132113	0.62572	nsybGal4	R21G03-Gal4	3	3
FBgn0039633	12599	CG11873	-0.859113	6.7496	2.75674	0.132177	0.62572	nsybGal4	R21G03-Gal4	3	3
FBgn0086081	101	snoRNA:Me28S-A30	5.56348	-2.01254	2.92764	0.132395	0.626043	nsybGal4	R21G03-Gal4	3	3
FBgn0260990	4765	yata	4.25059	3.09788	2.75155	0.132497	0.626043	nsybGal4	R21G03-Gal4	3	3
FBgn0011737	2652	Wee1	-0.518047	8.53426	2.75134	0.13251	0.626043	nsybGal4	R21G03-Gal4	3	3
FBgn0004580	2754	Cbp53E	0.572273	10.4308	2.74953	0.132621	0.626043	nsybGal4	R21G03-Gal4	3	3
FBgn0262124	4520	uex	-0.564359	8.57955	2.74713	0.13277	0.626043	nsybGal4	R21G03-Gal4	3	3
FBgn0027948	7590	msps	-0.810366	7.25638	2.74415	0.132954	0.626043	nsybGal4	R21G03-Gal4	3	3
FBgn0030406	1585	CG1463	-0.915709	6.32423	2.74347	0.132996	0.626043	nsybGal4	R21G03-Gal4	3	3
FBgn0265487	15094	mbl	0.767263	10.9732	2.74323	0.133011	0.626043	nsybGal4	R21G03-Gal4	3	3
FBgn0036031	2854	CG6761	-6.23538	2.03191	2.74266	0.133046	0.626043	nsybGal4	R21G03-Gal4	3	3
FBgn0033767	1672	CG13148	-1.01097	6.843	2.74199	0.133088	0.626043	nsybGal4	R21G03-Gal4	3	3
FBgn0034405	1926	Jheh2	5.66218	-1.96638	2.91504	0.133098	0.626043	nsybGal4	R21G03-Gal4	3	3
FBgn0040660	637	CG13551	2.64732	4.2767	2.74064	0.133171	0.626043	nsybGal4	R21G03-Gal4	3	3
FBgn0264390	994	lncRNA:CR43838	5.37788	0.136888	2.739	0.133273	0.626161	nsybGal4	R21G03-Gal4	3	3
FBgn0051712	3159	CG31712	-0.415495	9.08156	2.73701	0.133397	0.626378	nsybGal4	R21G03-Gal4	3	3
FBgn0025455	6342	CycT	-0.984309	6.50235	2.73238	0.133685	0.627369	nsybGal4	R21G03-Gal4	3	3
FBgn0004049	4464	yrt	-1.6983	5.49456	2.72854	0.133925	0.627881	nsybGal4	R21G03-Gal4	3	3
FBgn0031601	606	Dim1	2.93018	4.25031	2.72816	0.133949	0.627881	nsybGal4	R21G03-Gal4	3	3
FBgn0033485	948	RpLP0-like	4.34853	3.83166	2.72575	0.1341	0.628224	nsybGal4	R21G03-Gal4	3	3
FBgn0038145	2373	Droj2	0.673478	7.61064	2.71925	0.134507	0.629771	nsybGal4	R21G03-Gal4	3	3
FBgn0037261	2504	CG9775	-0.657324	7.20144	2.71698	0.13465	0.62986	nsybGal4	R21G03-Gal4	3	3
FBgn0031971	727	Sirup	1.59377	5.52555	2.71648	0.134682	0.62986	nsybGal4	R21G03-Gal4	3	3
FBgn0047205	2572	lncRNA:CR32385	5.45147	-2.07918	2.88307	0.134906	0.630522	nsybGal4	R21G03-Gal4	3	3
FBgn0028398	664	Taf10	2.69963	4.01741	2.71177	0.134979	0.630522	nsybGal4	R21G03-Gal4	3	3
FBgn0085409	5506	smal	-1.6621	5.98496	2.70891	0.135159	0.630822	nsybGal4	R21G03-Gal4	3	3
FBgn0031148	2202	Cbs	4.52867	3.24717	2.70829	0.135198	0.630822	nsybGal4	R21G03-Gal4	3	3
FBgn0023513	3419	CG14803	-6.58109	2.07762	2.7057	0.135363	0.63118	nsybGal4	R21G03-Gal4	3	3
FBgn0032151	7779	nAChRalpha6	-0.436382	9.09582	2.70463	0.135431	0.63118	nsybGal4	R21G03-Gal4	3	3
FBgn0037340	774	CG14671	3.10475	3.6297	2.70186	0.135606	0.631447	nsybGal4	R21G03-Gal4	3	3
FBgn0035997	3384	phol	2.50129	4.41616	2.70127	0.135644	0.631447	nsybGal4	R21G03-Gal4	3	3
FBgn0261673	3597	nemy	-3.4149	4.3433	2.69966	0.135746	0.631562	nsybGal4	R21G03-Gal4	3	3
FBgn0039200	752	CG13616	-4.77518	-2.4727	2.86686	0.135835	0.631615	nsybGal4	R21G03-Gal4	3	3
FBgn0010114	4332	hig	-0.548254	8.19702	2.69453	0.136073	0.632357	nsybGal4	R21G03-Gal4	3	3
FBgn0030038	2606	CG1440	-1.17929	6.26845	2.69083	0.136309	0.632407	nsybGal4	R21G03-Gal4	3	3
FBgn0033186	1901	CG1602	4.47571	3.60021	2.68968	0.136383	0.632407	nsybGal4	R21G03-Gal4	3	3
FBgn0035374	1144	mRpS35	1.54511	5.84886	2.68937	0.136403	0.632407	nsybGal4	R21G03-Gal4	3	3
FBgn0043005	2177	prt	5.51331	-2.05676	2.85649	0.136434	0.632407	nsybGal4	R21G03-Gal4	3	3
FBgn0029588	898	CR14798	3.41856	4.1549	2.68823	0.136476	0.632407	nsybGal4	R21G03-Gal4	3	3
FBgn0029999	2119	CG1575	5.61918	2.11665	2.6851	0.136676	0.632407	nsybGal4	R21G03-Gal4	3	3
FBgn0033918	2001	CG8531	-0.877269	6.5401	2.68462	0.136707	0.632407	nsybGal4	R21G03-Gal4	3	3
FBgn0039252	2853	CG11771	3.23895	4.91607	2.68462	0.136707	0.632407	nsybGal4	R21G03-Gal4	3	3
FBgn0019936	564	RpS20	2.61293	4.39687	2.68135	0.136917	0.632953	nsybGal4	R21G03-Gal4	3	3
FBgn0034573	1853	CG3295	1.18084	6.36122	2.6797	0.137024	0.632953	nsybGal4	R21G03-Gal4	3	3
FBgn0033209	782	CG12107	1.84873	5.00319	2.67915	0.137059	0.632953	nsybGal4	R21G03-Gal4	3	3
FBgn0265605	2283	Ric	-0.437345	9.68645	2.67748	0.137167	0.633027	nsybGal4	R21G03-Gal4	3	3
FBgn0001297	7789	kay	-1.50794	5.79264	2.67648	0.137231	0.633027	nsybGal4	R21G03-Gal4	3	3
FBgn0263117	5288	CG34377	-4.61714	-2.53329	2.83883	0.137463	0.633564	nsybGal4	R21G03-Gal4	3	3
FBgn0263072	9931	CG43347	0.814269	7.85923	2.6711	0.137579	0.633564	nsybGal4	R21G03-Gal4	3	3
FBgn0034496	2708	CG9143	-2.80305	5.48358	2.67057	0.137613	0.633564	nsybGal4	R21G03-Gal4	3	3
FBgn0042135	5449	Gdap2	-0.435798	10.0263	2.66885	0.137724	0.633564	nsybGal4	R21G03-Gal4	3	3
FBgn0027090	2455	GlnRS	5.56238	2.96962	2.66864	0.137738	0.633564	nsybGal4	R21G03-Gal4	3	3
FBgn0033958	4422	jef	-0.58762	8.85729	2.66697	0.137847	0.633705	nsybGal4	R21G03-Gal4	3	3
FBgn0011648	3412	Mad	-1.83453	5.98905	2.66507	0.13797	0.63391	nsybGal4	R21G03-Gal4	3	3
FBgn0265767	4412	zyd	4.87424	1.6576	2.66161	0.138195	0.634114	nsybGal4	R21G03-Gal4	3	3
FBgn0037468	1349	CG1943	0.821283	6.61188	2.66043	0.138272	0.634114	nsybGal4	R21G03-Gal4	3	3
FBgn0031824	1441	CG9547	5.43269	-2.1042	2.82415	0.138326	0.634114	nsybGal4	R21G03-Gal4	3	3
FBgn0030684	1367	CG8260	5.43269	-2.1042	2.82415	0.138326	0.634114	nsybGal4	R21G03-Gal4	3	3
FBgn0035073	3322	CG16896	5.22286	2.47874	2.65808	0.138425	0.634207	nsybGal4	R21G03-Gal4	3	3
FBgn0000233	2934	btd	-5.63455	1.94982	2.65567	0.138582	0.634395	nsybGal4	R21G03-Gal4	3	3
FBgn0034300	5450	CG5098	1.39964	5.93564	2.65506	0.138622	0.634395	nsybGal4	R21G03-Gal4	3	3
FBgn0259742	1936	CG42360	-1.36496	5.80433	2.65345	0.138727	0.634518	nsybGal4	R21G03-Gal4	3	3
FBgn0264697	312	lncRNA:CR43966	4.2153	-2.68047	2.81344	0.138961	0.634968	nsybGal4	R21G03-Gal4	3	3
FBgn0037796	2507	CG12814	5.49211	-2.0827	2.81146	0.139079	0.634968	nsybGal4	R21G03-Gal4	3	3
FBgn0050418	2817	nord	1.88994	5.38941	2.6474	0.139124	0.634968	nsybGal4	R21G03-Gal4	3	3
FBgn0030959	1894	CG6961	0.805555	6.7531	2.64589	0.139224	0.634968	nsybGal4	R21G03-Gal4	3	3
FBgn0020304	4423	drongo	-0.936754	6.31053	2.64287	0.139422	0.634968	nsybGal4	R21G03-Gal4	3	3
FBgn0023458	11139	Rbcn-3A	0.934725	6.80996	2.64259	0.13944	0.634968	nsybGal4	R21G03-Gal4	3	3
FBgn0033100	715	CG3420	2.66113	4.24869	2.64202	0.139478	0.634968	nsybGal4	R21G03-Gal4	3	3
FBgn0020767	4167	Spred	0.63804	7.71797	2.64169	0.1395	0.634968	nsybGal4	R21G03-Gal4	3	3
FBgn0027580	4739	PCB	3.9548	2.563	2.63999	0.139612	0.634968	nsybGal4	R21G03-Gal4	3	3
FBgn0052529	13107	Hers	0.795392	7.39972	2.63904	0.139675	0.634968	nsybGal4	R21G03-Gal4	3	3
FBgn0039205	725	CG13623	2.59528	4.05026	2.63886	0.139687	0.634968	nsybGal4	R21G03-Gal4	3	3
FBgn0022943	600	Cbp20	2.15689	4.69064	2.63717	0.139799	0.635121	nsybGal4	R21G03-Gal4	3	3
FBgn0266677	1107	asRNA:CR45167	-4.01754	0.271267	2.63002	0.140272	0.636144	nsybGal4	R21G03-Gal4	3	3
FBgn0035805	793	CG7506	1.59789	5.43457	2.62914	0.14033	0.636144	nsybGal4	R21G03-Gal4	3	3
FBgn0265342	410	CG44296	5.3473	-2.15326	2.78939	0.1404	0.636144	nsybGal4	R21G03-Gal4	3	3
FBgn0267119	545	lncRNA:CR45559	5.3473	-2.15326	2.78939	0.1404	0.636144	nsybGal4	R21G03-Gal4	3	3
FBgn0030452	3789	MFS10	4.53577	-0.792711	2.62786	0.140416	0.636144	nsybGal4	R21G03-Gal4	3	3
FBgn0264962	7815	Pcf11	0.649763	7.7162	2.62056	0.140902	0.63799	nsybGal4	R21G03-Gal4	3	3
FBgn0041336	1463	Cyp6t2Psi	-5.30412	2.69631	2.61667	0.141162	0.638751	nsybGal4	R21G03-Gal4	3	3
FBgn0034027	1698	CG8187	-0.674158	7.28187	2.61462	0.141299	0.638751	nsybGal4	R21G03-Gal4	3	3
FBgn0033429	551	CG12929	3.99463	1.64149	2.61299	0.141408	0.638751	nsybGal4	R21G03-Gal4	3	3
FBgn0029997	6281	CG2258	-0.757222	8.4757	2.61212	0.141467	0.638751	nsybGal4	R21G03-Gal4	3	3
FBgn0039863	5868	CG1815	5.3268	1.87011	2.60993	0.141615	0.638751	nsybGal4	R21G03-Gal4	3	3
FBgn0038876	1227	Idi	2.64459	4.08886	2.60984	0.14162	0.638751	nsybGal4	R21G03-Gal4	3	3
FBgn0038665	477	euc	5.54969	0.293954	2.60983	0.141621	0.638751	nsybGal4	R21G03-Gal4	3	3
FBgn0262965	455	CR43276	-4.4659	0.981999	2.60852	0.141709	0.638794	nsybGal4	R21G03-Gal4	3	3
FBgn0030692	2078	mRpS30	0.931118	6.30621	2.60659	0.141839	0.639024	nsybGal4	R21G03-Gal4	3	3
FBgn0035436	2346	CG12016	-5.43246	0.788752	2.60527	0.141928	0.639071	nsybGal4	R21G03-Gal4	3	3
FBgn0051659	695	CG31659	-4.45648	-2.60255	2.76211	0.142057	0.639295	nsybGal4	R21G03-Gal4	3	3
FBgn0032202	634	REPTOR-BP	2.44745	4.27774	2.59808	0.142414	0.640547	nsybGal4	R21G03-Gal4	3	3
FBgn0030443	2107	CG12715	4.63894	-1.33437	2.5942	0.142677	0.640701	nsybGal4	R21G03-Gal4	3	3
FBgn0033063	882	CG14589	5.25652	-2.20407	2.75189	0.142685	0.640701	nsybGal4	R21G03-Gal4	3	3
FBgn0050178	694	CG30178	5.25652	-2.20407	2.75189	0.142685	0.640701	nsybGal4	R21G03-Gal4	3	3
FBgn0038043	777	CG17202	2.13644	4.71348	2.59263	0.142783	0.640788	nsybGal4	R21G03-Gal4	3	3
FBgn0082953	145	snoRNA:Psi28S-612	5.12615	-2.2612	2.74871	0.142881	0.640872	nsybGal4	R21G03-Gal4	3	3
FBgn0033031	1316	CG8245	0.587473	9.5464	2.58664	0.143192	0.64191	nsybGal4	R21G03-Gal4	3	3
FBgn0037071	1442	CG7632	1.32286	6.27134	2.58484	0.143314	0.642105	nsybGal4	R21G03-Gal4	3	3
FBgn0035023	4686	ITP	-6.29508	1.12279	2.58328	0.143421	0.642228	nsybGal4	R21G03-Gal4	3	3
FBgn0036004	8463	Jarid2	-1.37876	6.32743	2.57701	0.14385	0.643795	nsybGal4	R21G03-Gal4	3	3
FBgn0261625	4149	GLS	0.793737	7.01266	2.57484	0.144	0.644012	nsybGal4	R21G03-Gal4	3	3
FBgn0053217	2227	CG33217	-0.770321	7.23531	2.57399	0.144057	0.644012	nsybGal4	R21G03-Gal4	3	3
FBgn0033948	1417	CG12863	4.33238	3.62582	2.57237	0.144169	0.644112	nsybGal4	R21G03-Gal4	3	3
FBgn0034808	2043	CG9896	-1.08498	5.90991	2.57136	0.144239	0.644112	nsybGal4	R21G03-Gal4	3	3
FBgn0038972	893	CG7054	4.06989	-2.73452	2.72551	0.144323	0.644133	nsybGal4	R21G03-Gal4	3	3
FBgn0267575	428	lncRNA:CR45915	-5.38816	0.747599	2.56668	0.144562	0.644573	nsybGal4	R21G03-Gal4	3	3
FBgn0013770	2066	Cp1	0.656335	7.31933	2.56641	0.14458	0.644573	nsybGal4	R21G03-Gal4	3	3
FBgn0040524	830	CG11052	5.18025	3.8554	2.56394	0.144751	0.644981	nsybGal4	R21G03-Gal4	3	3
FBgn0032032	1012	CG17294	1.31958	5.88866	2.55971	0.145043	0.645778	nsybGal4	R21G03-Gal4	3	3
FBgn0032135	2682	GlcAT-S	0.632043	7.86961	2.55729	0.145212	0.645778	nsybGal4	R21G03-Gal4	3	3
FBgn0286034	5296	asRNA:CR46354	5.15965	-2.25675	2.71121	0.145221	0.645778	nsybGal4	R21G03-Gal4	3	3
FBgn0039350	4549	jigr1	-0.49274	8.10505	2.55676	0.145248	0.645778	nsybGal4	R21G03-Gal4	3	3
FBgn0038542	5491	TyrR	3.7543	3.93572	2.55315	0.1455	0.646541	nsybGal4	R21G03-Gal4	3	3
FBgn0262685	1762	CG43155	5.12177	1.88824	2.54783	0.145871	0.647836	nsybGal4	R21G03-Gal4	3	3
FBgn0038053	2004	CG18549	1.27631	6.52676	2.54551	0.146033	0.648201	nsybGal4	R21G03-Gal4	3	3
FBgn0002736	1103	mago	1.84066	5.35754	2.53203	0.146981	0.651545	nsybGal4	R21G03-Gal4	3	3
FBgn0040465	1471	Dlip3	-0.705038	6.98329	2.53165	0.147008	0.651545	nsybGal4	R21G03-Gal4	3	3
FBgn0011288	2282	Snap25	-0.789637	12.6331	2.53137	0.147027	0.651545	nsybGal4	R21G03-Gal4	3	3
FBgn0260959	3754	MCPH1	5.21178	0.0738102	2.52972	0.147144	0.651705	nsybGal4	R21G03-Gal4	3	3
FBgn0031170	7210	ABCA	-2.20634	4.83523	2.52853	0.147228	0.651724	nsybGal4	R21G03-Gal4	3	3
FBgn0023170	288	RpL39	2.75994	3.74358	2.52704	0.147333	0.651761	nsybGal4	R21G03-Gal4	3	3
FBgn0002719	3074	Men	-0.526067	8.00663	2.52566	0.147431	0.651761	nsybGal4	R21G03-Gal4	3	3
FBgn0261963	2920	mid	-4.48339	3.2789	2.52335	0.147595	0.651761	nsybGal4	R21G03-Gal4	3	3
FBgn0040554	1940	asRNA:CR17025	-4.27558	-2.67535	2.67287	0.147668	0.651761	nsybGal4	R21G03-Gal4	3	3
FBgn0038830	670	CG17272	2.42764	4.38502	2.52119	0.147748	0.651761	nsybGal4	R21G03-Gal4	3	3
FBgn0030480	516	Tim9a	2.9538	3.64004	2.52057	0.147792	0.651761	nsybGal4	R21G03-Gal4	3	3
FBgn0261647	4318	Axud1	-1.06968	7.34639	2.52048	0.147799	0.651761	nsybGal4	R21G03-Gal4	3	3
FBgn0035766	3654	eco	-6.32662	2.29478	2.51869	0.147926	0.651968	nsybGal4	R21G03-Gal4	3	3
FBgn0033029	3919	Not3	-0.677157	8.34784	2.5154	0.148161	0.652647	nsybGal4	R21G03-Gal4	3	3
FBgn0027342	3927	fz4	-1.99226	4.84903	2.51171	0.148424	0.653199	nsybGal4	R21G03-Gal4	3	3
FBgn0032407	1596	Pex19	0.577085	8.17929	2.51139	0.148447	0.653199	nsybGal4	R21G03-Gal4	3	3
FBgn0029093	1784	cathD	0.552823	8.5067	2.50525	0.148887	0.654758	nsybGal4	R21G03-Gal4	3	3
FBgn0035538	4291	DopEcR	0.75426	8.88759	2.50419	0.148963	0.654758	nsybGal4	R21G03-Gal4	3	3
FBgn0262117	3382	IntS3	-0.778278	7.28997	2.49972	0.149285	0.655713	nsybGal4	R21G03-Gal4	3	3
FBgn0286852	2494	naz	4.88862	-2.3831	2.64585	0.149427	0.655713	nsybGal4	R21G03-Gal4	3	3
FBgn0262476	5055	CG43066	-0.406588	10.0692	2.49677	0.149497	0.655713	nsybGal4	R21G03-Gal4	3	3
FBgn0035995	2120	CG3529	-0.810711	7.46098	2.49645	0.14952	0.655713	nsybGal4	R21G03-Gal4	3	3
FBgn0033815	1024	CG4676	-0.83068	6.6468	2.49503	0.149623	0.655713	nsybGal4	R21G03-Gal4	3	3
FBgn0005771	2859	noc	1.03962	6.40309	2.49445	0.149665	0.655713	nsybGal4	R21G03-Gal4	3	3
FBgn0038601	1414	CG18600	-2.01047	4.73879	2.49214	0.149832	0.656092	nsybGal4	R21G03-Gal4	3	3
FBgn0034743	754	RpS16	2.46447	4.35505	2.48997	0.149989	0.65617	nsybGal4	R21G03-Gal4	3	3
FBgn0052219	997	CG32219	-4.67575	3.26549	2.48966	0.150012	0.65617	nsybGal4	R21G03-Gal4	3	3
FBgn0033160	2747	Dhx15	-1.14146	6.12755	2.48824	0.150114	0.656264	nsybGal4	R21G03-Gal4	3	3
FBgn0032706	2096	Irk3	5.07935	-0.122612	2.48696	0.150208	0.656319	nsybGal4	R21G03-Gal4	3	3
FBgn0050096	1130	CG30096	2.01986	5.48204	2.48562	0.150305	0.656389	nsybGal4	R21G03-Gal4	3	3
FBgn0033005	4128	CG3107	-0.880746	8.85593	2.48038	0.150686	0.657703	nsybGal4	R21G03-Gal4	3	3
FBgn0050158	3657	CG30158	-1.93256	4.87613	2.47813	0.15085	0.657722	nsybGal4	R21G03-Gal4	3	3
FBgn0266673	2380	Sec10	-0.953669	6.23862	2.47756	0.150892	0.657722	nsybGal4	R21G03-Gal4	3	3
FBgn0034543	2414	galla-1	1.28731	5.88493	2.47659	0.150963	0.657722	nsybGal4	R21G03-Gal4	3	3
FBgn0032600	8738	BuGZ	-0.682047	7.81321	2.47534	0.151055	0.657722	nsybGal4	R21G03-Gal4	3	3
FBgn0025680	1896	cry	4.94391	-2.36836	2.61818	0.151258	0.657722	nsybGal4	R21G03-Gal4	3	3
FBgn0085249	2387	CG34220	4.94391	-2.36836	2.61818	0.151258	0.657722	nsybGal4	R21G03-Gal4	3	3
FBgn0040827	618	CG13315	4.94391	-2.36836	2.61818	0.151258	0.657722	nsybGal4	R21G03-Gal4	3	3
FBgn0001248	2434	Idh	1.9815	6.64758	2.47024	0.151428	0.658108	nsybGal4	R21G03-Gal4	3	3
FBgn0036740	1100	Vps60	0.766142	6.74154	2.46582	0.151753	0.659167	nsybGal4	R21G03-Gal4	3	3
FBgn0032640	1534	Sgt	1.04214	6.20992	2.46116	0.152096	0.660304	nsybGal4	R21G03-Gal4	3	3
FBgn0027057	1802	CSN1b	1.86573	5.81761	2.45874	0.152275	0.660728	nsybGal4	R21G03-Gal4	3	3
FBgn0039635	2041	Pdhb	0.582463	8.18917	2.45492	0.152558	0.661603	nsybGal4	R21G03-Gal4	3	3
FBgn0033945	688	CG12868	1.94561	4.67606	2.45069	0.152872	0.662142	nsybGal4	R21G03-Gal4	3	3
FBgn0264386	13140	Ca-alpha1T	0.800007	7.36744	2.44946	0.152963	0.662142	nsybGal4	R21G03-Gal4	3	3
FBgn0029092	3022	ced-6	4.61683	-0.514211	2.44811	0.153064	0.662142	nsybGal4	R21G03-Gal4	3	3
FBgn0037617	1862	nom	4.34877	3.34436	2.44782	0.153085	0.662142	nsybGal4	R21G03-Gal4	3	3
FBgn0051032	770	CR31032	3.38952	3.83627	2.44677	0.153163	0.662142	nsybGal4	R21G03-Gal4	3	3
FBgn0051717	910	CG31717	1.64416	5.33984	2.44602	0.153219	0.662142	nsybGal4	R21G03-Gal4	3	3
FBgn0040020	967	MED21	0.859762	6.99384	2.44478	0.153312	0.662142	nsybGal4	R21G03-Gal4	3	3
FBgn0035722	924	CG10075	1.83311	4.89626	2.44377	0.153387	0.662142	nsybGal4	R21G03-Gal4	3	3
FBgn0037378	893	PSMG1	1.73683	4.97695	2.44337	0.153417	0.662142	nsybGal4	R21G03-Gal4	3	3
FBgn0029113	2329	Uba2	4.9865	1.64584	2.44145	0.153561	0.662245	nsybGal4	R21G03-Gal4	3	3
FBgn0038569	2543	CG7218	-2.48498	6.1177	2.44087	0.153604	0.662245	nsybGal4	R21G03-Gal4	3	3
FBgn0261437	641	CSN8	2.95098	3.62654	2.43918	0.153731	0.662439	nsybGal4	R21G03-Gal4	3	3
FBgn0033086	996	CG9410	1.19367	5.83826	2.4361	0.153962	0.663081	nsybGal4	R21G03-Gal4	3	3
FBgn0029711	3617	Usf	-0.651086	7.63354	2.43407	0.154114	0.663385	nsybGal4	R21G03-Gal4	3	3
FBgn0037941	3469	CG12594	1.46658	6.5446	2.43044	0.154387	0.664078	nsybGal4	R21G03-Gal4	3	3
FBgn0004132	704	boca	2.06767	4.7446	2.42862	0.154524	0.664078	nsybGal4	R21G03-Gal4	3	3
FBgn0250867	3923	CG42238	-1.80383	5.3934	2.42786	0.154581	0.664078	nsybGal4	R21G03-Gal4	3	3
FBgn0052791	8983	DIP-alpha	1.07888	7.68923	2.42758	0.154602	0.664078	nsybGal4	R21G03-Gal4	3	3
FBgn0262889	435	CG43244	-4.06857	-2.75207	2.56704	0.154724	0.664248	nsybGal4	R21G03-Gal4	3	3
FBgn0035815	2837	Snmp2	4.82258	-2.42762	2.56438	0.154907	0.664535	nsybGal4	R21G03-Gal4	3	3
FBgn0266395	302	lncRNA:CR45035	4.70525	-2.47079	2.56369	0.154954	0.664535	nsybGal4	R21G03-Gal4	3	3
FBgn0265809	486	lncRNA:CR44598	4.83329	2.68101	2.41959	0.155207	0.665265	nsybGal4	R21G03-Gal4	3	3
FBgn0027588	3637	GCS2alpha	-0.50404	8.25486	2.41776	0.155346	0.665377	nsybGal4	R21G03-Gal4	3	3
FBgn0004465	1412	Su(P)	0.785689	6.97392	2.41673	0.155423	0.665377	nsybGal4	R21G03-Gal4	3	3
FBgn0266730	612	lncRNA:CR45203	-5.21167	0.747531	2.41534	0.155529	0.665377	nsybGal4	R21G03-Gal4	3	3
FBgn0005648	2138	Pabp2	-1.40256	5.61918	2.41493	0.155561	0.665377	nsybGal4	R21G03-Gal4	3	3
FBgn0052000	6511	anne	-0.658359	10.2317	2.41349	0.15567	0.665494	nsybGal4	R21G03-Gal4	3	3
FBgn0263864	4883	Dark	-1.929	5.45129	2.41233	0.155758	0.665519	nsybGal4	R21G03-Gal4	3	3
FBgn0001565	2116	Hlc	-1.66729	5.80959	2.41024	0.155918	0.665726	nsybGal4	R21G03-Gal4	3	3
FBgn0028875	9373	nAChRalpha5	-0.586148	9.32571	2.40949	0.155975	0.665726	nsybGal4	R21G03-Gal4	3	3
FBgn0040890	435	ksh	3.79136	1.14296	2.40847	0.156053	0.665726	nsybGal4	R21G03-Gal4	3	3
FBgn0034963	1082	Not11	1.23338	5.7073	2.40641	0.15621	0.666049	nsybGal4	R21G03-Gal4	3	3
FBgn0035001	8230	Slik	-2.54332	4.82546	2.40385	0.156406	0.666071	nsybGal4	R21G03-Gal4	3	3
FBgn0265595	8383	CG44422	0.665168	7.28265	2.40321	0.156455	0.666071	nsybGal4	R21G03-Gal4	3	3
FBgn0032252	3374	loh	-5.16475	3.48949	2.40312	0.156462	0.666071	nsybGal4	R21G03-Gal4	3	3
FBgn0021872	2142	Xbp1	0.521743	8.01097	2.39957	0.156734	0.66688	nsybGal4	R21G03-Gal4	3	3
FBgn0266625	522	asRNA:CR45132	4.38069	-1.50642	2.39516	0.157073	0.667974	nsybGal4	R21G03-Gal4	3	3
FBgn0040337	1412	CG3021	1.85399	4.80129	2.39083	0.157407	0.668949	nsybGal4	R21G03-Gal4	3	3
FBgn0010905	10266	Spn	-0.547232	8.27091	2.38981	0.157486	0.668949	nsybGal4	R21G03-Gal4	3	3
FBgn0267083	363	lncRNA:CR45527	4.64663	1.88123	2.38847	0.15759	0.668949	nsybGal4	R21G03-Gal4	3	3
FBgn0027279	9476	l(1)G0196	-0.725037	6.76029	2.38792	0.157633	0.668949	nsybGal4	R21G03-Gal4	3	3
FBgn0264953	10908	Piezo	-2.4151	6.34948	2.37955	0.158282	0.671353	nsybGal4	R21G03-Gal4	3	3
FBgn0030228	3435	BTBD9	-2.90495	5.25548	2.37824	0.158383	0.671433	nsybGal4	R21G03-Gal4	3	3
FBgn0031632	3932	CG15628	0.696448	7.39935	2.37539	0.158605	0.671721	nsybGal4	R21G03-Gal4	3	3
FBgn0261938	4718	mtRNApol	-4.91633	4.35241	2.37477	0.158655	0.671721	nsybGal4	R21G03-Gal4	3	3
FBgn0034286	3283	dpr13	-0.601579	7.93915	2.37419	0.1587	0.671721	nsybGal4	R21G03-Gal4	3	3
FBgn0261436	1590	DhpD	5.29121	1.43127	2.37161	0.158901	0.671735	nsybGal4	R21G03-Gal4	3	3
FBgn0036926	1696	CG7646	0.447693	9.96316	2.37019	0.159013	0.671735	nsybGal4	R21G03-Gal4	3	3
FBgn0000299	6165	Col4a1	4.69011	-2.48947	2.50443	0.159117	0.671735	nsybGal4	R21G03-Gal4	3	3
FBgn0085357	497	CG34328	4.69011	-2.48947	2.50443	0.159117	0.671735	nsybGal4	R21G03-Gal4	3	3
FBgn0266786	349	lncRNA:CR45251	4.69011	-2.48947	2.50443	0.159117	0.671735	nsybGal4	R21G03-Gal4	3	3
FBgn0032473	2364	kmg	-5.07242	3.51657	2.36457	0.159453	0.672803	nsybGal4	R21G03-Gal4	3	3
FBgn0033191	1259	CG1598	-0.742546	6.93802	2.36351	0.159536	0.672805	nsybGal4	R21G03-Gal4	3	3
FBgn0032100	1021	CG13108	1.55409	5.32978	2.36039	0.159782	0.672898	nsybGal4	R21G03-Gal4	3	3
FBgn0038733	1789	CG11407	-5.95629	1.1628	2.35968	0.159838	0.672898	nsybGal4	R21G03-Gal4	3	3
FBgn0024188	808	san	1.51327	5.54367	2.35782	0.159985	0.672898	nsybGal4	R21G03-Gal4	3	3
FBgn0030735	4355	CG3632	-1.05282	6.28278	2.35672	0.160071	0.672898	nsybGal4	R21G03-Gal4	3	3
FBgn0034232	692	CG4866	2.25675	4.23123	2.35625	0.160108	0.672898	nsybGal4	R21G03-Gal4	3	3
FBgn0032715	1758	CG17597	3.9493	-1.24608	2.35624	0.160109	0.672898	nsybGal4	R21G03-Gal4	3	3
FBgn0031980	514	RpL36A	2.48543	3.97589	2.35587	0.160139	0.672898	nsybGal4	R21G03-Gal4	3	3
FBgn0038662	1155	Mpc1	1.09124	6.13959	2.35433	0.16026	0.673058	nsybGal4	R21G03-Gal4	3	3
FBgn0011305	1760	Rsf1	1.01615	7.19975	2.34312	0.16115	0.676446	nsybGal4	R21G03-Gal4	3	3
FBgn0031183	2695	CG14621	4.13524	-0.907042	2.34028	0.161377	0.677048	nsybGal4	R21G03-Gal4	3	3
FBgn0029006	5365	Smurf	-2.02871	5.567	2.33918	0.161464	0.677065	nsybGal4	R21G03-Gal4	3	3
FBgn0263198	3153	Acn	-0.699411	7.66757	2.33541	0.161765	0.677961	nsybGal4	R21G03-Gal4	3	3
FBgn0265340	403	lncRNA:CR44294	4.49505	-2.56447	2.46658	0.161856	0.677961	nsybGal4	R21G03-Gal4	3	3
FBgn0029937	1060	CG8300	2.25623	4.53766	2.33217	0.162025	0.677961	nsybGal4	R21G03-Gal4	3	3
FBgn0034654	853	eIF3k	1.15311	6.0446	2.3314	0.162087	0.677961	nsybGal4	R21G03-Gal4	3	3
FBgn0034643	3322	CG10321	-3.85335	5.09666	2.33129	0.162096	0.677961	nsybGal4	R21G03-Gal4	3	3
FBgn0028541	2669	TM9SF4	-0.626464	7.57917	2.3247	0.162626	0.679701	nsybGal4	R21G03-Gal4	3	3
FBgn0263916	2385	Ent2	-1.28394	5.58865	2.32404	0.162679	0.679701	nsybGal4	R21G03-Gal4	3	3
FBgn0001087	4404	g	1.43761	6.13413	2.32155	0.16288	0.679994	nsybGal4	R21G03-Gal4	3	3
FBgn0034452	4322	Oseg6	2.27135	4.34565	2.32003	0.163003	0.679994	nsybGal4	R21G03-Gal4	3	3
FBgn0016698	1393	Ptpa	-0.889216	6.56019	2.31959	0.163039	0.679994	nsybGal4	R21G03-Gal4	3	3
FBgn0010309	3334	pigeon	-2.36835	6.54545	2.31903	0.163085	0.679994	nsybGal4	R21G03-Gal4	3	3
FBgn0250910	6101	Octbeta3R	0.982821	6.3979	2.31735	0.163221	0.680103	nsybGal4	R21G03-Gal4	3	3
FBgn0051760	4723	CG31760	1.573	6.79109	2.31663	0.163278	0.680103	nsybGal4	R21G03-Gal4	3	3
FBgn0037313	1241	CG1161	0.519758	7.8431	2.31372	0.163515	0.680739	nsybGal4	R21G03-Gal4	3	3
FBgn0037901	1947	Exd2	5.07643	0.8093	2.31236	0.163625	0.68085	nsybGal4	R21G03-Gal4	3	3
FBgn0031053	3444	CG14223	4.97208	0.339533	2.3111	0.163728	0.680926	nsybGal4	R21G03-Gal4	3	3
FBgn0031952	5381	cdc14	2.91717	3.034	2.31002	0.163815	0.680934	nsybGal4	R21G03-Gal4	3	3
FBgn0037933	1123	Ho	0.710947	7.10445	2.30902	0.163897	0.680934	nsybGal4	R21G03-Gal4	3	3
FBgn0051706	1625	CG31706	4.54424	-2.55413	2.43696	0.164046	0.681201	nsybGal4	R21G03-Gal4	3	3
FBgn0004870	5340	bab1	-2.17153	4.43962	2.30454	0.164262	0.681752	nsybGal4	R21G03-Gal4	3	3
FBgn0033062	3847	Ars2	-0.885867	7.45455	2.30303	0.164386	0.681883	nsybGal4	R21G03-Gal4	3	3
FBgn0029502	899	Coq7	0.727767	7.23009	2.30204	0.164467	0.681883	nsybGal4	R21G03-Gal4	3	3
FBgn0034527	2075	CG9945	1.18582	6.21339	2.30107	0.164546	0.681883	nsybGal4	R21G03-Gal4	3	3
FBgn0036446	4612	CG9384	0.987988	7.25502	2.29926	0.164695	0.682152	nsybGal4	R21G03-Gal4	3	3
FBgn0029506	1463	Tsp42Ee	-0.527566	8.68929	2.29728	0.164858	0.682477	nsybGal4	R21G03-Gal4	3	3
FBgn0037469	914	Dpck	1.3489	5.52939	2.29404	0.165123	0.683229	nsybGal4	R21G03-Gal4	3	3
FBgn0004103	2203	Pp1-87B	0.462711	8.79603	2.28713	0.165693	0.685236	nsybGal4	R21G03-Gal4	3	3
FBgn0030342	2117	CG10347	-3.18309	5.69354	2.28398	0.165954	0.685965	nsybGal4	R21G03-Gal4	3	3
FBgn0026083	11456	tyf	-1.00627	7.51769	2.28181	0.166134	0.686239	nsybGal4	R21G03-Gal4	3	3
FBgn0028500	4866	Rich	-2.68418	5.55306	2.27946	0.166329	0.686239	nsybGal4	R21G03-Gal4	3	3
FBgn0037153	8353	olf413	-0.709527	7.54402	2.27901	0.166366	0.686239	nsybGal4	R21G03-Gal4	3	3
FBgn0030320	3767	CG2247	-2.54917	5.84119	2.27888	0.166377	0.686239	nsybGal4	R21G03-Gal4	3	3
FBgn0082931	91	snoRNA:Me28S-G2703a	-4.89844	-1.24017	2.27809	0.166443	0.686239	nsybGal4	R21G03-Gal4	3	3
FBgn0264835	2481	lncRNA:CR44043	3.52512	1.62692	2.27431	0.166757	0.686875	nsybGal4	R21G03-Gal4	3	3
FBgn0037379	4660	CG10979	-3.5488	4.98876	2.2742	0.166767	0.686875	nsybGal4	R21G03-Gal4	3	3
FBgn0016697	945	Prosalpha5	1.78863	4.89573	2.27125	0.167013	0.687275	nsybGal4	R21G03-Gal4	3	3
FBgn0001301	5476	kel	-2.22382	4.66007	2.26996	0.167121	0.687275	nsybGal4	R21G03-Gal4	3	3
FBgn0010407	2271	Ror	3.72594	4.47571	2.26928	0.167178	0.687275	nsybGal4	R21G03-Gal4	3	3
FBgn0032731	1860	Swip-1	2.74731	4.51207	2.26831	0.167259	0.687275	nsybGal4	R21G03-Gal4	3	3
FBgn0262114	4457	RanBPM	-1.99544	5.59256	2.26797	0.167287	0.687275	nsybGal4	R21G03-Gal4	3	3
FBgn0020378	4399	Sp1	2.91595	3.60214	2.26663	0.167399	0.687386	nsybGal4	R21G03-Gal4	3	3
FBgn0000229	2018	bsk	0.38554	10.8898	2.26417	0.167606	0.687887	nsybGal4	R21G03-Gal4	3	3
FBgn0036790	2912	AstC-R1	-4.08293	3.58686	2.26304	0.167701	0.687928	nsybGal4	R21G03-Gal4	3	3
FBgn0011837	5015	Tis11	-3.82375	-2.83998	2.38758	0.167787	0.687935	nsybGal4	R21G03-Gal4	3	3
FBgn0038478	3602	cal1	-2.4818	6.10356	2.26014	0.167945	0.688233	nsybGal4	R21G03-Gal4	3	3
FBgn0040389	653	mRpL14	2.0359	4.55576	2.25842	0.168089	0.688435	nsybGal4	R21G03-Gal4	3	3
FBgn0286786	607	hoip	4.16144	2.07403	2.25754	0.168164	0.688435	nsybGal4	R21G03-Gal4	3	3
FBgn0051224	7361	CG31224	-1.43522	6.37861	2.25473	0.1684	0.689055	nsybGal4	R21G03-Gal4	3	3
FBgn0266369	2930	Mtp	-3.17881	4.28129	2.25179	0.168649	0.689726	nsybGal4	R21G03-Gal4	3	3
FBgn0286827	15466	lncRNA:CR43334	4.67576	-0.673938	2.24899	0.168886	0.690348	nsybGal4	R21G03-Gal4	3	3
FBgn0263257	14670	Cngl	0.475886	8.09602	2.24689	0.169064	0.690382	nsybGal4	R21G03-Gal4	3	3
FBgn0000579	3718	Eno	0.333916	10.6092	2.24688	0.169065	0.690382	nsybGal4	R21G03-Gal4	3	3
FBgn0032225	2086	CG5022	1.24754	6.04207	2.24496	0.169228	0.690703	nsybGal4	R21G03-Gal4	3	3
FBgn0051774	7521	fred	-1.09028	5.92269	2.24171	0.169505	0.690748	nsybGal4	R21G03-Gal4	3	3
FBgn0033087	3054	Hsepi	-1.43433	5.64543	2.23987	0.169661	0.690748	nsybGal4	R21G03-Gal4	3	3
FBgn0052675	3578	Tango5	-0.813482	6.70627	2.23967	0.169678	0.690748	nsybGal4	R21G03-Gal4	3	3
FBgn0085229	321	CG34200	2.95103	3.03608	2.23955	0.169688	0.690748	nsybGal4	R21G03-Gal4	3	3
FBgn0040650	546	CG15456	2.27676	4.30344	2.23752	0.169862	0.690748	nsybGal4	R21G03-Gal4	3	3
FBgn0030157	735	CG1468	4.38193	-2.62187	2.36012	0.169918	0.690748	nsybGal4	R21G03-Gal4	3	3
FBgn0086358	3976	Tab2	4.38193	-2.62187	2.36012	0.169918	0.690748	nsybGal4	R21G03-Gal4	3	3
FBgn0035945	2822	CG5026	3.14209	4.88996	2.23462	0.17011	0.690748	nsybGal4	R21G03-Gal4	3	3
FBgn0263077	13854	CG43340	4.08476	-0.954035	2.23447	0.170122	0.690748	nsybGal4	R21G03-Gal4	3	3
FBgn0000289	5429	cg	-0.447331	8.82847	2.23434	0.170134	0.690748	nsybGal4	R21G03-Gal4	3	3
[truncated: 6,116 more rows]
