# Supplementary material for: GABAergic neuronal dysfunction underlies tremor in spinocerebellar ataxia 3
Source: Dis Model Mech. 2025 Oct 29;18(10):dmm052329. doi: 10.1242/dmm.052329 (PMC12590474; doi:10.1242/dmm.052329)
Supplement: Table S6. RNA-seq analysis listing genes differentially expressed when mutATXN3 was expressed in tremor neurons compared to expresion of wild-type ATXN3. [file dmm-18-052329-TableS6.xlsx]

## Sheet: Table S6 - mutATXN3 vs wtATXN3
Table S6. RNA-seq analysis listing genes differentially expressed when mutATXN3 was expressed in tremor neurons compared to expresion of wild-type ATXN3.
gene_id	length	gene_symbol	logFC	logCPM	F	PValue	FDR	group2	group1	group2_n	group1_n
FBgn0038788	2285	Sirt2	2.01708	8.06875	165.888	1.36543e-07	0.00119462	mutATXN3	wtATXN3	5	3
FBgn0050424	1713	CG30424	-1.9576	6.07537	120.082	6.30797e-07	0.00195082	mutATXN3	wtATXN3	5	3
FBgn0028396	579	TotA	-4.47115	4.0904	118.587	6.68927e-07	0.00195082	mutATXN3	wtATXN3	5	3
FBgn0051157	1324	CG31157	-10.1532	3.24659	109.058	9.89026e-07	0.00216325	mutATXN3	wtATXN3	5	3
FBgn0038784	829	CG4362	11.5235	3.27702	155.926	1.4315e-06	0.00250483	mutATXN3	wtATXN3	5	3
FBgn0037579	587	COX7AL	11.1969	2.95354	128.046	3.05501e-06	0.00445471	mutATXN3	wtATXN3	5	3
FBgn0001217	2174	Hsc70-2	-12.7068	3.72028	211.152	5.86697e-06	0.00695463	mutATXN3	wtATXN3	5	3
FBgn0267635	3289	lncRNA:CR45973	10.948	2.70771	105.624	6.35924e-06	0.00695463	mutATXN3	wtATXN3	5	3
FBgn0037870	810	CG18577	10.6754	2.43854	93.8894	9.91525e-06	0.00963873	mutATXN3	wtATXN3	5	3
FBgn0040524	830	CG11052	-1.71186	4.75509	55.2081	2.12461e-05	0.0182304	mutATXN3	wtATXN3	5	3
FBgn0003082	1969	phr	2.81095	5.34107	54.2478	2.29208e-05	0.0182304	mutATXN3	wtATXN3	5	3
FBgn0051683	2031	CG31683	-3.55106	2.93377	51.6683	2.82671e-05	0.0199077	mutATXN3	wtATXN3	5	3
FBgn0038243	1173	CG8066	-2.41896	4.64108	51.1235	2.95806e-05	0.0199077	mutATXN3	wtATXN3	5	3
FBgn0032473	2364	kmg	8.22992	2.67922	48.9404	3.56354e-05	0.0222696	mutATXN3	wtATXN3	5	3
FBgn0085209	376	CG34180	10.4331	2.20001	64.4096	3.99887e-05	0.0233241	mutATXN3	wtATXN3	5	3
FBgn0262124	4520	uex	-1.04533	8.75765	46.303	4.50562e-05	0.0246373	mutATXN3	wtATXN3	5	3
FBgn0034175	1464	ste24b	10.1761	1.94802	51.5403	8.91249e-05	0.0458679	mutATXN3	wtATXN3	5	3
FBgn0038912	1542	CG6656	-2.39644	4.65525	38.0101	0.000102107	0.0472877	mutATXN3	wtATXN3	5	3
FBgn0267793	9247	lncRNA:CR45232	9.79338	1.57443	48.5983	0.000109723	0.0472877	mutATXN3	wtATXN3	5	3
FBgn0033274	739	CG14757	-0.921132	7.73479	37.1672	0.000111849	0.0472877	mutATXN3	wtATXN3	5	3
FBgn0037537	1309	CG2767	-1.48209	4.74257	37.0328	0.000113504	0.0472877	mutATXN3	wtATXN3	5	3
FBgn0035445	1636	Ids	9.92801	1.70573	45.5807	0.000137407	0.0546444	mutATXN3	wtATXN3	5	3
FBgn0032393	1533	Nfs1	0.779354	7.43675	31.8204	0.000207928	0.076527	mutATXN3	wtATXN3	5	3
FBgn0038750	1917	CG4465	9.43009	1.2219	40.3337	0.000209927	0.076527	mutATXN3	wtATXN3	5	3
FBgn0033356	2288	CG8229	-1.07446	5.61203	30.1307	0.000257295	0.090043	mutATXN3	wtATXN3	5	3
FBgn0261113	4826	Xrp1	0.788347	7.75887	28.6773	0.000311372	0.104777	mutATXN3	wtATXN3	5	3
FBgn0033926	2371	Arc1	4.78333	5.36779	28.2839	0.000328291	0.106378	mutATXN3	wtATXN3	5	3
FBgn0259239	3910	CG42337	0.87568	6.55495	27.8397	0.000348738	0.107088	mutATXN3	wtATXN3	5	3
FBgn0267252	12543	Ggamma30A	-0.460184	12.1029	27.7106	0.000354962	0.107088	mutATXN3	wtATXN3	5	3
FBgn0051345	984	CG31345	-0.745888	7.38299	26.9642	0.000393699	0.114816	mutATXN3	wtATXN3	5	3
FBgn0013278	2347	Hsp70Bb	-1.44528	6.82148	26.5351	0.000418262	0.118044	mutATXN3	wtATXN3	5	3
FBgn0039900	3309	Syt7	0.944965	9.1281	26.1772	0.000440167	0.120236	mutATXN3	wtATXN3	5	3
FBgn0266227	2517	lncRNA:CR44922	-0.832807	10.738	25.9525	0.000454629	0.120236	mutATXN3	wtATXN3	5	3
FBgn0037106	1543	CG11307	-1.38455	5.28796	25.658	0.00047445	0.120236	mutATXN3	wtATXN3	5	3
FBgn0035936	2330	Tsp66E	-0.591422	8.33032	25.5639	0.000480997	0.120236	mutATXN3	wtATXN3	5	3
FBgn0038376	2986	Hmt-1	1.33883	6.0536	24.9039	0.000530123	0.128835	mutATXN3	wtATXN3	5	3
FBgn0033793	997	CG3955	0.658914	8.15898	24.3338	0.000577481	0.134638	mutATXN3	wtATXN3	5	3
FBgn0031835	8072	CG11319	-0.961003	6.62086	24.2298	0.000586653	0.134638	mutATXN3	wtATXN3	5	3
FBgn0035806	721	PGRP-SD	9.00365	0.813344	29.3896	0.000605882	0.134638	mutATXN3	wtATXN3	5	3
FBgn0262887	1090	lncRNA:CR43242	-1.04982	5.40836	23.8342	0.000623196	0.134638	mutATXN3	wtATXN3	5	3
FBgn0261276	3968	Opa1	0.752109	7.48969	23.6447	0.000641673	0.134638	mutATXN3	wtATXN3	5	3
FBgn0028538	5818	Sec71	3.20653	4.02839	23.5794	0.000648191	0.134638	mutATXN3	wtATXN3	5	3
FBgn0262109	5485	lncRNA:CR42862	0.724446	10.8061	23.3928	0.000667252	0.134638	mutATXN3	wtATXN3	5	3
FBgn0010621	1981	CCT5	1.00595	6.11318	23.2988	0.000677112	0.134638	mutATXN3	wtATXN3	5	3
FBgn0035948	1712	CG5644	0.794034	6.79229	22.8937	0.000721652	0.138052	mutATXN3	wtATXN3	5	3
FBgn0038145	2373	Droj2	0.571468	8.44162	22.8571	0.000725844	0.138052	mutATXN3	wtATXN3	5	3
FBgn0261089	3190	Sytalpha	-0.975349	6.87322	22.5149	0.000766514	0.140433	mutATXN3	wtATXN3	5	3
FBgn0015777	3568	nrv2	-1.15015	6.50638	22.4829	0.000770464	0.140433	mutATXN3	wtATXN3	5	3
FBgn0262656	9170	Myc	0.784712	8.17797	21.8076	0.000859603	0.147879	mutATXN3	wtATXN3	5	3
FBgn0033980	1801	Cyp6a20	-9.81343	0.881925	36.47	0.00088119	0.147879	mutATXN3	wtATXN3	5	3
FBgn0033153	1495	Gadd45	1.15516	6.01668	21.5781	0.000892677	0.147879	mutATXN3	wtATXN3	5	3
FBgn0030086	2121	CCT2	0.908251	6.40548	21.5427	0.000897913	0.147879	mutATXN3	wtATXN3	5	3
FBgn0030310	1018	PGRP-SA	-9.27486	0.373786	35.7922	0.000926267	0.147879	mutATXN3	wtATXN3	5	3
FBgn0037489	2572	CG1234	1.54889	4.44082	21.2859	0.000937035	0.147879	mutATXN3	wtATXN3	5	3
FBgn0046756	1393	asRNA:CR33945	-1.38292	4.45448	21.2689	0.0009397	0.147879	mutATXN3	wtATXN3	5	3
FBgn0039582	1151	Or98b	8.79917	0.618227	25.5778	0.000946531	0.147879	mutATXN3	wtATXN3	5	3
FBgn0267936	850	lncRNA:CR46216	9.0292	0.839945	25.1347	0.00100027	0.147884	mutATXN3	wtATXN3	5	3
FBgn0036556	3603	CG5830	0.734477	8.0367	20.7982	0.00101712	0.147884	mutATXN3	wtATXN3	5	3
FBgn0000146	3015	aub	1.88991	5.13088	20.552	0.00106067	0.147884	mutATXN3	wtATXN3	5	3
FBgn0035470	1531	Ccz1	1.27926	5.04221	20.5515	0.00106076	0.147884	mutATXN3	wtATXN3	5	3
FBgn0051955	1088	CG31955	-4.9882	2.52947	20.4904	0.00107191	0.147884	mutATXN3	wtATXN3	5	3
FBgn0035969	2400	CG4476	-7.35412	-0.067504	20.3412	0.00109974	0.147884	mutATXN3	wtATXN3	5	3
FBgn0026058	1289	OdsH	-9.11816	0.226724	33.4737	0.00110575	0.147884	mutATXN3	wtATXN3	5	3
FBgn0024352	2023	Stip1	1.11705	6.26836	20.2678	0.00111374	0.147884	mutATXN3	wtATXN3	5	3
FBgn0020257	4033	Ppa	-1.676	3.96371	20.0838	0.00114982	0.147884	mutATXN3	wtATXN3	5	3
FBgn0051997	729	CG31997	-0.947519	5.15015	20.0696	0.00115265	0.147884	mutATXN3	wtATXN3	5	3
FBgn0000116	3504	Argk	0.37655	12.687	20.0585	0.00115488	0.147884	mutATXN3	wtATXN3	5	3
FBgn0266409	3708	CG45049	-0.657603	6.85926	20.0023	0.00116624	0.147884	mutATXN3	wtATXN3	5	3
FBgn0038419	2016	CG14879	-2.36059	3.91253	19.9854	0.00116968	0.147884	mutATXN3	wtATXN3	5	3
FBgn0036373	2424	Tgi	1.79055	3.75121	19.8126	0.00120556	0.147884	mutATXN3	wtATXN3	5	3
FBgn0001297	7789	kay	1.002	6.04437	19.7853	0.00121135	0.147884	mutATXN3	wtATXN3	5	3
FBgn0267507	8118	pre-rRNA:CR45847	2.24506	3.51586	19.7534	0.00121816	0.147884	mutATXN3	wtATXN3	5	3
FBgn0037852	2161	Tpc1	1.61247	3.65857	19.6804	0.00123391	0.147884	mutATXN3	wtATXN3	5	3
FBgn0027608	3429	CG2082	-0.750724	7.66449	19.239	0.00133457	0.1561	mutATXN3	wtATXN3	5	3
FBgn0026380	914	Prosbeta3	-0.622004	6.81528	19.2241	0.00133815	0.1561	mutATXN3	wtATXN3	5	3
FBgn0028663	1216	VhaM9.7-b	-0.631231	6.30211	19.0231	0.00138738	0.158255	mutATXN3	wtATXN3	5	3
FBgn0052850	5536	CG32850	-0.734523	7.11646	19.0015	0.0013928	0.158255	mutATXN3	wtATXN3	5	3
FBgn0051119	1692	HDAC11	1.02516	4.95861	18.792	0.00144673	0.159733	mutATXN3	wtATXN3	5	3
FBgn0037229	1502	CG9766	1.21031	5.43394	18.5997	0.00149843	0.159733	mutATXN3	wtATXN3	5	3
FBgn0046776	1541	CR14033	2.00787	3.68956	18.5668	0.00150749	0.159733	mutATXN3	wtATXN3	5	3
FBgn0267505	6863	pre-rRNA:CR45845	-2.42636	2.46001	18.5181	0.00152105	0.159733	mutATXN3	wtATXN3	5	3
FBgn0027529	4552	tapas	0.786918	6.54266	18.5135	0.00152235	0.159733	mutATXN3	wtATXN3	5	3
FBgn0033935	2027	Sin1	1.50168	4.24504	18.4997	0.00152621	0.159733	mutATXN3	wtATXN3	5	3
FBgn0038733	1789	CG11407	-7.07816	1.94945	18.4734	0.00153361	0.159733	mutATXN3	wtATXN3	5	3
FBgn0038674	989	CG14285	6.77116	1.19887	18.404	0.00155337	0.159887	mutATXN3	wtATXN3	5	3
FBgn0085407	6237	Pvf3	-0.73134	6.71506	18.3361	0.00157299	0.160024	mutATXN3	wtATXN3	5	3
FBgn0031414	8481	eys	-0.919353	5.79122	18.0163	0.00166948	0.167888	mutATXN3	wtATXN3	5	3
FBgn0036121	690	CG6310	-0.953978	6.33253	17.9505	0.00169021	0.168041	mutATXN3	wtATXN3	5	3
FBgn0030099	952	CG12056	1.17888	4.41796	17.8284	0.0017295	0.169213	mutATXN3	wtATXN3	5	3
FBgn0265089	1040	eIF4E3	9.32538	3.73711	17.7562	0.00175326	0.169213	mutATXN3	wtATXN3	5	3
FBgn0010213	1015	Sod2	0.440221	8.38186	17.7042	0.00177059	0.169213	mutATXN3	wtATXN3	5	3
FBgn0035092	2701	Nplp1	-0.838655	9.82106	17.6486	0.00178939	0.169213	mutATXN3	wtATXN3	5	3
FBgn0026369	4621	Sara	-1.03583	5.4031	17.6213	0.0017987	0.169213	mutATXN3	wtATXN3	5	3
FBgn0000711	4276	flw	-0.563722	8.43074	17.5461	0.00182462	0.169826	mutATXN3	wtATXN3	5	3
FBgn0037747	1506	Naa80	0.610923	7.94391	17.2075	0.00194716	0.179323	mutATXN3	wtATXN3	5	3
FBgn0000996	3138	dup	7.13108	1.60605	17.0033	0.00202583	0.179694	mutATXN3	wtATXN3	5	3
FBgn0033199	1479	CG17985	-1.75111	3.23031	17.0001	0.00202712	0.179694	mutATXN3	wtATXN3	5	3
FBgn0015239	2420	Hr78	-0.978257	4.93647	16.9906	0.00203086	0.179694	mutATXN3	wtATXN3	5	3
FBgn0267330	1746	KdelR	-0.624775	7.76166	16.9843	0.00203334	0.179694	mutATXN3	wtATXN3	5	3
FBgn0038274	2497	Nup93-2	9.91518	1.69168	19.8712	0.00205837	0.180087	mutATXN3	wtATXN3	5	3
FBgn0040370	4896	CG13375	-0.701728	7.838	16.6923	0.00215315	0.182176	mutATXN3	wtATXN3	5	3
FBgn0030892	1643	CG7206	0.851527	5.41358	16.6615	0.00216629	0.182176	mutATXN3	wtATXN3	5	3
FBgn0039536	10271	unc80	0.885021	5.90798	16.6331	0.00217848	0.182176	mutATXN3	wtATXN3	5	3
FBgn0032519	825	CG16957	-5.33777	2.62996	16.5879	0.00219805	0.182176	mutATXN3	wtATXN3	5	3
FBgn0000063	2141	Mps1	2.07969	3.3408	16.5519	0.00221374	0.182176	mutATXN3	wtATXN3	5	3
FBgn0031643	2263	CG3008	1.17436	5.88312	16.4692	0.00225042	0.182176	mutATXN3	wtATXN3	5	3
FBgn0263655	444	CG43646	7.77857	-0.326756	19.2833	0.00225066	0.182176	mutATXN3	wtATXN3	5	3
FBgn0035957	1286	CG5144	6.34329	1.70795	16.4335	0.00226649	0.182176	mutATXN3	wtATXN3	5	3
FBgn0001186	4139	Hex-A	0.692532	9.59739	16.3969	0.0022831	0.182176	mutATXN3	wtATXN3	5	3
FBgn0263656	441	CG43647	7.80428	-0.30158	19.1693	0.00229048	0.182176	mutATXN3	wtATXN3	5	3
FBgn0259994	7548	OtopLa	0.527437	8.83673	16.2581	0.00234736	0.185018	mutATXN3	wtATXN3	5	3
FBgn0085732	1791	CR40190	-1.04548	4.55332	16.0932	0.0024266	0.188943	mutATXN3	wtATXN3	5	3
FBgn0010223	1825	Galphaf	2.5827	2.92446	16.0653	0.00244034	0.188943	mutATXN3	wtATXN3	5	3
FBgn0031473	2799	CG3104	0.910396	5.93737	15.8307	0.00255947	0.193915	mutATXN3	wtATXN3	5	3
FBgn0039277	2680	Nepl16	-0.539418	8.84019	15.777	0.00258773	0.193915	mutATXN3	wtATXN3	5	3
FBgn0003676	1980	CCT1	0.969398	6.01656	15.7356	0.00260976	0.193915	mutATXN3	wtATXN3	5	3
FBgn0036836	2419	CG11619	9.91834	1.69465	18.2599	0.00264212	0.193915	mutATXN3	wtATXN3	5	3
FBgn0033544	2663	CG7220	-0.504173	6.98647	15.6276	0.00266836	0.193915	mutATXN3	wtATXN3	5	3
FBgn0032588	723	CG5968	2.00991	3.89405	15.6243	0.00267015	0.193915	mutATXN3	wtATXN3	5	3
FBgn0011224	12120	heph	-0.634061	8.89037	15.6061	0.00268018	0.193915	mutATXN3	wtATXN3	5	3
FBgn0004034	2038	y	-1.13279	5.8053	15.603	0.00268188	0.193915	mutATXN3	wtATXN3	5	3
FBgn0028962	3233	AlaRS-m	1.20178	5.17836	15.4548	0.00276536	0.197874	mutATXN3	wtATXN3	5	3
FBgn0042712	2360	HBS1	1.32745	4.84962	15.4261	0.00278186	0.197874	mutATXN3	wtATXN3	5	3
FBgn0260003	21204	Dys	-0.581649	6.13188	15.2905	0.00286156	0.201902	mutATXN3	wtATXN3	5	3
FBgn0038746	1150	Surf6	1.77761	3.41128	15.1916	0.00292138	0.204473	mutATXN3	wtATXN3	5	3
FBgn0003321	3545	sbr	0.677282	8.18904	15.0487	0.00301055	0.209042	mutATXN3	wtATXN3	5	3
FBgn0038683	2948	CG11779	0.873138	5.20985	14.8394	0.00314713	0.216805	mutATXN3	wtATXN3	5	3
FBgn0032482	2210	Pect	0.546538	8.57269	14.7416	0.00321354	0.218121	mutATXN3	wtATXN3	5	3
FBgn0010105	2495	comm	-0.840886	5.18019	14.667	0.00326526	0.218121	mutATXN3	wtATXN3	5	3
FBgn0033615	3158	CG7741	-1.03087	5.15479	14.6631	0.00326799	0.218121	mutATXN3	wtATXN3	5	3
FBgn0036835	674	CG14075	-6.39766	-0.325584	14.6482	0.00327846	0.218121	mutATXN3	wtATXN3	5	3
FBgn0024996	1357	eIF2Bbeta	0.717021	6.14095	14.6306	0.00329088	0.218121	mutATXN3	wtATXN3	5	3
FBgn0029866	2751	CG3842	6.71565	2.07577	14.5267	0.00336537	0.21955	mutATXN3	wtATXN3	5	3
FBgn0004619	3810	GluRIA	-0.68479	6.00834	14.4567	0.00341664	0.21955	mutATXN3	wtATXN3	5	3
FBgn0012344	2402	Dh44	-2.21333	2.63985	14.396	0.00346192	0.21955	mutATXN3	wtATXN3	5	3
FBgn0267029	1476	lncRNA:CR45473	-1.8659	3.69385	14.3873	0.00346848	0.21955	mutATXN3	wtATXN3	5	3
FBgn0028899	7203	CG31817	1.86968	4.20285	14.3592	0.0034897	0.21955	mutATXN3	wtATXN3	5	3
FBgn0001233	2960	Hsp83	0.499719	10.6749	14.339	0.00350508	0.21955	mutATXN3	wtATXN3	5	3
FBgn0002719	3074	Men	0.590167	8.42455	14.295	0.00353884	0.21955	mutATXN3	wtATXN3	5	3
FBgn0026239	7699	gukh	0.720701	5.57067	14.2335	0.00358668	0.21955	mutATXN3	wtATXN3	5	3
FBgn0033755	2647	ClC-b	-0.62004	6.16931	14.2308	0.00358883	0.21955	mutATXN3	wtATXN3	5	3
FBgn0032877	1262	CG2617	1.57346	4.25128	14.1753	0.00363266	0.21955	mutATXN3	wtATXN3	5	3
FBgn0032452	913	CG15484	-7.87139	-0.886175	20.962	0.00363375	0.21955	mutATXN3	wtATXN3	5	3
FBgn0032156	3343	CG13124	1.57025	3.77222	14.1737	0.00363399	0.21955	mutATXN3	wtATXN3	5	3
FBgn0035321	2093	CG1275	-0.476845	9.64309	14.1678	0.00363867	0.21955	mutATXN3	wtATXN3	5	3
FBgn0266599	2716	Hsc70-4	0.691984	9.83573	14.0846	0.00370577	0.222067	mutATXN3	wtATXN3	5	3
FBgn0031115	1903	CG11710	0.921074	5.20084	13.9561	0.00381239	0.226729	mutATXN3	wtATXN3	5	3
FBgn0035229	5708	pns	0.932046	5.02019	13.9012	0.00385907	0.226729	mutATXN3	wtATXN3	5	3
FBgn0052406	2919	PVRAP	-0.818674	6.07327	13.8983	0.00386156	0.226729	mutATXN3	wtATXN3	5	3
FBgn0267824	2632	PRAS40	-0.791945	5.22799	13.8685	0.00388723	0.226729	mutATXN3	wtATXN3	5	3
FBgn0052364	1046	tut	1.98884	4.0247	13.7051	0.00403151	0.233587	mutATXN3	wtATXN3	5	3
FBgn0033196	4058	CG1358	-0.873506	8.0038	13.644	0.00408715	0.235253	mutATXN3	wtATXN3	5	3
FBgn0039052	1291	CG6733	-6.32991	0.340428	13.6127	0.00411601	0.235366	mutATXN3	wtATXN3	5	3
FBgn0051703	1727	tplus3b	7.50552	-0.570785	15.5795	0.0041577	0.235388	mutATXN3	wtATXN3	5	3
FBgn0003499	8113	sr	0.887474	7.23374	13.5546	0.0041702	0.235388	mutATXN3	wtATXN3	5	3
FBgn0035039	2021	Adck1	10.0436	1.81977	15.4295	0.0042713	0.239549	mutATXN3	wtATXN3	5	3
FBgn0030724	1543	Nipsnap	-0.60777	8.369	13.3398	0.00437819	0.243979	mutATXN3	wtATXN3	5	3
FBgn0024912	1295	agt	2.11991	3.81824	13.2819	0.00443636	0.245657	mutATXN3	wtATXN3	5	3
FBgn0032797	6466	Hasp	0.338161	10.1782	13.1892	0.00453153	0.247581	mutATXN3	wtATXN3	5	3
FBgn0260995	993	dpr21	-0.528068	9.84761	13.1798	0.00454127	0.247581	mutATXN3	wtATXN3	5	3
FBgn0053349	1362	ppk25	8.95309	0.767832	15.0746	0.00455601	0.247581	mutATXN3	wtATXN3	5	3
FBgn0052473	4559	CG32473	1.47675	4.64925	13.0813	0.00464536	0.250878	mutATXN3	wtATXN3	5	3
FBgn0260428	995	CG42523	-7.35294	-1.31667	18.6996	0.00478705	0.256944	mutATXN3	wtATXN3	5	3
FBgn0028479	2886	Mtpalpha	1.69052	3.54113	12.9109	0.00483223	0.257434	mutATXN3	wtATXN3	5	3
FBgn0033616	1893	CG7745	1.4194	4.52048	12.8146	0.00494181	0.257434	mutATXN3	wtATXN3	5	3
FBgn0037329	1675	POLDIP2	0.865825	7.01381	12.7846	0.0049765	0.257434	mutATXN3	wtATXN3	5	3
FBgn0041627	2304	Ku80	1.35783	4.68128	12.7714	0.00499194	0.257434	mutATXN3	wtATXN3	5	3
FBgn0034911	6361	GlyT	-0.951243	5.3875	12.7618	0.00500311	0.257434	mutATXN3	wtATXN3	5	3
FBgn0083950	7339	side-VI	-0.467945	7.26362	12.742	0.00502636	0.257434	mutATXN3	wtATXN3	5	3
FBgn0002673	2379	twe	-1.4204	5.47306	12.7406	0.00502808	0.257434	mutATXN3	wtATXN3	5	3
FBgn0259978	2818	vlc	-0.533491	6.3919	12.7376	0.00503156	0.257434	mutATXN3	wtATXN3	5	3
FBgn0037225	2165	TwdlG	-0.48528	8.59868	12.6229	0.00516897	0.262926	mutATXN3	wtATXN3	5	3
FBgn0037001	1616	ND-39	0.415713	9.45475	12.4629	0.0053683	0.264179	mutATXN3	wtATXN3	5	3
FBgn0266100	5460	CG44837	-0.772357	5.59481	12.459	0.00537333	0.264179	mutATXN3	wtATXN3	5	3
FBgn0013678	1137	mt:Cyt-b	-0.496097	12.443	12.4353	0.00540369	0.264179	mutATXN3	wtATXN3	5	3
FBgn0039770	1600	CG15537	-1.11857	6.67658	12.4213	0.00542163	0.264179	mutATXN3	wtATXN3	5	3
FBgn0023216	2599	Parg	0.825291	4.83347	12.4134	0.00543192	0.264179	mutATXN3	wtATXN3	5	3
FBgn0261955	2836	kdn	1.23743	5.55029	12.3974	0.0054526	0.264179	mutATXN3	wtATXN3	5	3
FBgn0266680	811	lncRNA:CR45170	1.41782	3.73507	12.3922	0.00545937	0.264179	mutATXN3	wtATXN3	5	3
FBgn0039016	6913	Dcr-1	9.631	1.41483	14.0703	0.00550104	0.264179	mutATXN3	wtATXN3	5	3
FBgn0037654	1813	CG11983	-1.50253	3.52033	12.3516	0.00551247	0.264179	mutATXN3	wtATXN3	5	3
FBgn0020496	6448	CtBP	0.652377	7.5607	12.3334	0.00553644	0.264179	mutATXN3	wtATXN3	5	3
FBgn0004687	1399	Mlc-c	-0.641622	6.43226	12.3145	0.00556157	0.264179	mutATXN3	wtATXN3	5	3
FBgn0036843	2062	Sfxn2	-0.645571	7.90122	12.3042	0.00557526	0.264179	mutATXN3	wtATXN3	5	3
FBgn0033268	1076	Obp44a	-3.34857	2.07401	12.2854	0.00560038	0.264179	mutATXN3	wtATXN3	5	3
FBgn0026059	11176	Mhcl	0.96776	6.03181	12.2735	0.00561633	0.264179	mutATXN3	wtATXN3	5	3
FBgn0051845	868	asRNA:CR31845	7.31044	-0.741664	13.9124	0.00567124	0.265082	mutATXN3	wtATXN3	5	3
FBgn0010877	3531	l(3)05822	0.986084	5.40773	12.1659	0.00576348	0.265082	mutATXN3	wtATXN3	5	3
FBgn0034261	3677	HPS4	-0.559002	7.81193	12.1624	0.00576834	0.265082	mutATXN3	wtATXN3	5	3
FBgn0264607	4588	CaMKII	-0.403323	11.5389	12.1552	0.0057783	0.265082	mutATXN3	wtATXN3	5	3
FBgn0031566	2896	CG2818	-1.23533	5.39336	12.1442	0.00579371	0.265082	mutATXN3	wtATXN3	5	3
FBgn0028875	9373	nAChRalpha5	-0.549997	9.14817	12.1273	0.00581732	0.265082	mutATXN3	wtATXN3	5	3
FBgn0030716	4399	CG9170	0.573391	7.35311	12.0889	0.00587158	0.266168	mutATXN3	wtATXN3	5	3
FBgn0038839	2869	Ktl	-0.55612	8.40371	12.0438	0.00593598	0.267701	mutATXN3	wtATXN3	5	3
FBgn0035047	2008	Pof	-0.952359	5.11285	12	0.00599945	0.268365	mutATXN3	wtATXN3	5	3
FBgn0035253	6510	CG7971	0.371571	9.03281	11.958	0.00606109	0.268365	mutATXN3	wtATXN3	5	3
FBgn0028371	10434	jbug	5.61738	1.57533	11.9475	0.00607647	0.268365	mutATXN3	wtATXN3	5	3
FBgn0029688	9245	lva	1.16925	4.88606	11.9471	0.00607709	0.268365	mutATXN3	wtATXN3	5	3
FBgn0030607	1855	dob	8.7355	0.564092	13.5215	0.0061217	0.268365	mutATXN3	wtATXN3	5	3
FBgn0035382	1718	Or63a	-0.628149	5.90637	11.9028	0.00614316	0.268365	mutATXN3	wtATXN3	5	3
FBgn0039925	4376	Kif3C	-0.513982	7.06489	11.8762	0.0061832	0.268365	mutATXN3	wtATXN3	5	3
FBgn0039492	4494	CG6051	2.67651	3.85756	11.8676	0.00619611	0.268365	mutATXN3	wtATXN3	5	3
FBgn0034504	2972	CG8929	0.502975	7.66255	11.8327	0.00624931	0.268487	mutATXN3	wtATXN3	5	3
FBgn0250907	7373	Cht10	1.17226	4.43544	11.8255	0.0062603	0.268487	mutATXN3	wtATXN3	5	3
FBgn0261793	10332	Trf2	0.762316	7.68441	11.7836	0.006325	0.269939	mutATXN3	wtATXN3	5	3
FBgn0031817	1369	HemK1	0.571147	7.47413	11.749	0.00637904	0.270449	mutATXN3	wtATXN3	5	3
FBgn0002736	1103	mago	-0.633686	6.04624	11.7361	0.00639932	0.270449	mutATXN3	wtATXN3	5	3
FBgn0050390	1177	Sgf29	-0.772799	4.84783	11.6911	0.00647067	0.270449	mutATXN3	wtATXN3	5	3
FBgn0031064	6764	CG12531	-0.520562	7.65498	11.6814	0.00648615	0.270449	mutATXN3	wtATXN3	5	3
FBgn0038603	4316	PKD	0.997537	4.72197	11.6781	0.00649151	0.270449	mutATXN3	wtATXN3	5	3
FBgn0030582	3433	CG14411	1.30227	5.76756	11.6085	0.00660417	0.273017	mutATXN3	wtATXN3	5	3
FBgn0051072	3615	Lerp	0.878208	7.13088	11.6015	0.00661558	0.273017	mutATXN3	wtATXN3	5	3
FBgn0058191	3281	CG40191	-0.495267	8.30896	11.5639	0.00667762	0.273934	mutATXN3	wtATXN3	5	3
FBgn0030794	2027	CG13005	8.92681	0.739321	13.0686	0.0067014	0.273934	mutATXN3	wtATXN3	5	3
FBgn0028408	6902	Drep2	-0.478634	6.92349	11.5314	0.00673171	0.273934	mutATXN3	wtATXN3	5	3
FBgn0037742	1452	Rpt3R	9.06178	0.87053	12.8862	0.00695406	0.281672	mutATXN3	wtATXN3	5	3
FBgn0283658	2451	muc	0.406069	8.34133	11.3317	0.00707623	0.284685	mutATXN3	wtATXN3	5	3
FBgn0050463	6101	Pgant9	-0.986481	5.23828	11.322	0.00709354	0.284685	mutATXN3	wtATXN3	5	3
FBgn0032943	2359	Tsp39D	-0.558563	7.58519	11.2728	0.00718205	0.284708	mutATXN3	wtATXN3	5	3
FBgn0025720	1796	Ate1	0.589507	7.44011	11.2634	0.00719899	0.284708	mutATXN3	wtATXN3	5	3
FBgn0032135	2682	GlcAT-S	0.433812	7.93305	11.2576	0.00720949	0.284708	mutATXN3	wtATXN3	5	3
FBgn0037960	1952	mthl5	-4.49095	2.63119	11.2446	0.00723316	0.284708	mutATXN3	wtATXN3	5	3
FBgn0267033	29476	mamo	0.618466	10.8	11.2317	0.00725682	0.284708	mutATXN3	wtATXN3	5	3
FBgn0033132	1116	Tsp42Ej	-0.289699	10.266	11.2096	0.00729741	0.285023	mutATXN3	wtATXN3	5	3
FBgn0259111	7054	Ndae1	1.14859	5.20816	11.183	0.00734681	0.285245	mutATXN3	wtATXN3	5	3
FBgn0032231	1255	CG5056	-0.527775	6.27854	11.1699	0.00737121	0.285245	mutATXN3	wtATXN3	5	3
FBgn0085384	5589	CG34355	-1.13186	4.48304	11.1401	0.00742709	0.285245	mutATXN3	wtATXN3	5	3
FBgn0030695	2073	PGRP-LE	-1.34495	4.38492	11.1252	0.00745533	0.285245	mutATXN3	wtATXN3	5	3
FBgn0029977	1461	hdm	8.75058	0.569591	12.5409	0.00746611	0.285245	mutATXN3	wtATXN3	5	3
FBgn0032150	1094	CG13123	1.73792	2.9889	11.0355	0.00762745	0.290142	mutATXN3	wtATXN3	5	3
FBgn0010317	1478	CycJ	-0.973225	4.84917	10.9705	0.00775531	0.293728	mutATXN3	wtATXN3	5	3
FBgn0040092	1039	lectin-46Cb	8.58823	0.4166	12.2518	0.00793172	0.297428	mutATXN3	wtATXN3	5	3
FBgn0003360	2006	sesB	-0.208884	13.7291	10.8823	0.00793269	0.297428	mutATXN3	wtATXN3	5	3
FBgn0039890	3336	ABCD	-0.478586	8.72498	10.8714	0.007955	0.297428	mutATXN3	wtATXN3	5	3
FBgn0265584	518	lncRNA:CR44411	-1.1246	3.80529	10.8203	0.00806059	0.300094	mutATXN3	wtATXN3	5	3
FBgn0261625	4149	GLS	0.724502	7.05182	10.7803	0.0081443	0.301828	mutATXN3	wtATXN3	5	3
FBgn0032075	1230	Tsp29Fb	-1.13275	4.55399	10.7392	0.00823147	0.301828	mutATXN3	wtATXN3	5	3
FBgn0265345	1523	lncRNA:CR44299	3.31809	1.36475	10.7364	0.00823746	0.301828	mutATXN3	wtATXN3	5	3
FBgn0035371	3020	AhcyL1	0.71076	6.46976	10.7222	0.00826787	0.301828	mutATXN3	wtATXN3	5	3
FBgn0085380	3223	CG34351	-0.547091	6.45822	10.7167	0.00827966	0.301828	mutATXN3	wtATXN3	5	3
FBgn0267073	774	lncRNA:CR45517	6.36057	-1.51985	11.9692	0.00842243	0.304033	mutATXN3	wtATXN3	5	3
FBgn0036257	2378	RhoGAP68F	0.49962	7.12244	10.6485	0.00842778	0.304033	mutATXN3	wtATXN3	5	3
FBgn0266674	2799	Sec15	0.919481	4.25462	10.6409	0.0084444	0.304033	mutATXN3	wtATXN3	5	3
FBgn0026619	2174	Taz	-0.511079	7.15622	10.6216	0.00848714	0.30432	mutATXN3	wtATXN3	5	3
FBgn0004635	3000	rho	-0.656037	5.85337	10.5832	0.00857253	0.306008	mutATXN3	wtATXN3	5	3
FBgn0034565	1152	CG15650	8.93265	0.745823	11.8517	0.00863767	0.306008	mutATXN3	wtATXN3	5	3
FBgn0037941	3469	CG12594	-0.628047	5.74441	10.5536	0.00863916	0.306008	mutATXN3	wtATXN3	5	3
FBgn0027616	3452	Ythdc1	0.795154	5.38157	10.5056	0.00874869	0.306672	mutATXN3	wtATXN3	5	3
FBgn0283427	8744	FASN1	0.629622	6.76847	10.5055	0.00874888	0.306672	mutATXN3	wtATXN3	5	3
FBgn0033656	2020	S2P	-0.813299	5.72611	10.4993	0.00876306	0.306672	mutATXN3	wtATXN3	5	3
FBgn0015774	8168	NetB	-0.876977	6.14152	10.4664	0.00883929	0.308107	mutATXN3	wtATXN3	5	3
FBgn0035462	2272	IntS10	-1.14887	4.64206	10.3714	0.00906352	0.313821	mutATXN3	wtATXN3	5	3
FBgn0002941	2670	slou	8.22352	0.0801046	11.6239	0.00907495	0.313821	mutATXN3	wtATXN3	5	3
FBgn0010197	3845	Gyc32E	9.29245	1.09157	11.5998	0.00912281	0.314234	mutATXN3	wtATXN3	5	3
FBgn0013684	1717	mt:ND5	-0.630307	9.61005	10.299	0.00923904	0.31699	mutATXN3	wtATXN3	5	3
FBgn0259216	5512	RhoGAP102A	-0.897077	5.91313	10.2835	0.00927725	0.317057	mutATXN3	wtATXN3	5	3
FBgn0032651	2024	Oli	-0.487028	6.3602	10.2567	0.00934339	0.317886	mutATXN3	wtATXN3	5	3
FBgn0013686	1324	mt:lrRNA	-0.520407	13.1335	10.2444	0.00937416	0.317886	mutATXN3	wtATXN3	5	3
FBgn0014466	1132	Cp7Fc	1.58775	3.58843	10.2216	0.00943128	0.318588	mutATXN3	wtATXN3	5	3
FBgn0010194	4005	Wnt5	1.74743	4.02758	10.2048	0.00947349	0.318783	mutATXN3	wtATXN3	5	3
FBgn0033927	1348	CR10102	6.05185	-1.75113	11.4092	0.00951285	0.31879	mutATXN3	wtATXN3	5	3
FBgn0028325	2151	Pdha	0.483685	8.70681	10.1685	0.00956596	0.31879	mutATXN3	wtATXN3	5	3
FBgn0004362	1965	HmgD	-0.5205	6.95867	10.1618	0.00958303	0.31879	mutATXN3	wtATXN3	5	3
FBgn0032801	1811	CG10165	7.06921	0.807334	10.1365	0.0096483	0.319746	mutATXN3	wtATXN3	5	3
FBgn0263598	2759	Vha68-2	4.30489	3.11321	10.091	0.00976673	0.321813	mutATXN3	wtATXN3	5	3
FBgn0261268	5403	Cul3	0.612931	6.96402	10.0501	0.00987471	0.321813	mutATXN3	wtATXN3	5	3
FBgn0035440	1636	CG14969	-0.941245	5.46624	10.0501	0.00987477	0.321813	mutATXN3	wtATXN3	5	3
FBgn0024183	3372	vig	0.365777	8.77194	10.043	0.00989365	0.321813	mutATXN3	wtATXN3	5	3
FBgn0037531	3399	CG10445	8.38223	0.224283	11.2319	0.00989458	0.321813	mutATXN3	wtATXN3	5	3
FBgn0052650	1167	CG32650	8.53929	0.368875	11.2046	0.00995516	0.322584	mutATXN3	wtATXN3	5	3
FBgn0039561	3037	mfrn	0.941195	6.56127	9.98964	0.010037	0.324035	mutATXN3	wtATXN3	5	3
FBgn0039747	3527	AdoR	8.89357	0.706177	11.1488	0.0100801	0.324231	mutATXN3	wtATXN3	5	3
FBgn0002716	2300	mei-W68	8.06665	-0.0657462	11.1144	0.0101583	0.324841	mutATXN3	wtATXN3	5	3
FBgn0041581	879	AttB	6.81529	-1.1599	11.0982	0.0101952	0.324841	mutATXN3	wtATXN3	5	3
FBgn0031986	1404	CG8673	-1.10918	4.885	9.92631	0.0102105	0.324841	mutATXN3	wtATXN3	5	3
FBgn0039054	4391	Cow	-0.370738	8.62797	9.83337	0.0104717	0.331491	mutATXN3	wtATXN3	5	3
FBgn0000412	1877	D1	0.381343	7.60621	9.82511	0.0104953	0.331491	mutATXN3	wtATXN3	5	3
FBgn0030241	2424	feo	8.7258	0.547484	10.9287	0.0105929	0.333372	mutATXN3	wtATXN3	5	3
FBgn0267655	549	lncRNA:CR45993	4.25432	2.78046	9.70075	0.0108585	0.339953	mutATXN3	wtATXN3	5	3
FBgn0033058	2935	CCHa2-R	-1.78643	3.54485	9.68222	0.0109139	0.339953	mutATXN3	wtATXN3	5	3
FBgn0037676	2682	CG8861	-0.362448	10.5618	9.68065	0.0109186	0.339953	mutATXN3	wtATXN3	5	3
FBgn0005558	3720	ey	1.35249	4.50699	9.61258	0.0111252	0.345158	mutATXN3	wtATXN3	5	3
FBgn0000659	4289	fkh	8.01114	-0.112255	10.6741	0.0112278	0.346349	mutATXN3	wtATXN3	5	3
FBgn0014859	7704	Hr38	0.800639	6.76173	9.57452	0.0112428	0.346349	mutATXN3	wtATXN3	5	3
FBgn0010488	5665	NAT1	0.455873	7.61555	9.5449	0.0113353	0.347975	mutATXN3	wtATXN3	5	3
FBgn0283472	4885	S6k	0.767992	5.75804	9.51364	0.011434	0.349638	mutATXN3	wtATXN3	5	3
FBgn0039858	6143	CycG	0.353445	10.1728	9.5025	0.0114695	0.349638	mutATXN3	wtATXN3	5	3
FBgn0032593	5320	Trpgamma	7.92985	-0.193536	10.5431	0.0115732	0.350323	mutATXN3	wtATXN3	5	3
FBgn0262617	13227	Nuak1	0.81783	5.48196	9.46703	0.0115831	0.350323	mutATXN3	wtATXN3	5	3
FBgn0051140	7622	CG31140	0.467777	8.45367	9.44525	0.0116536	0.350323	mutATXN3	wtATXN3	5	3
FBgn0037130	3741	Syn1	-0.678457	4.97616	9.4357	0.0116846	0.350323	mutATXN3	wtATXN3	5	3
FBgn0036178	561	CG14137	6.70084	-1.24554	10.4991	0.0116921	0.350323	mutATXN3	wtATXN3	5	3
FBgn0041588	1841	eIF2D	1.42398	3.64491	9.42024	0.0117351	0.350411	mutATXN3	wtATXN3	5	3
FBgn0033453	1576	Sting	-3.69695	1.8305	9.40145	0.0117968	0.351056	mutATXN3	wtATXN3	5	3
FBgn0032378	2553	CycY	0.586294	6.45564	9.37998	0.0118679	0.351973	mutATXN3	wtATXN3	5	3
FBgn0050419	3812	CG30419	-0.748705	4.82219	9.31795	0.0120759	0.356179	mutATXN3	wtATXN3	5	3
FBgn0015721	2523	ktub	-1.25069	4.26387	9.31347	0.0120911	0.356179	mutATXN3	wtATXN3	5	3
FBgn0051702	1710	tplus3a	6.20741	-1.64196	10.3197	0.0121933	0.357985	mutATXN3	wtATXN3	5	3
FBgn0024811	1357	Crk	-0.483912	8.60486	9.25689	0.0122851	0.359078	mutATXN3	wtATXN3	5	3
FBgn0031319	3956	CG4896	0.732027	6.47291	9.24893	0.0123126	0.359078	mutATXN3	wtATXN3	5	3
FBgn0027598	4662	cindr	0.572698	6.12327	9.22422	0.0123988	0.360271	mutATXN3	wtATXN3	5	3
FBgn0033212	7222	LRR	0.924323	5.34566	9.21363	0.0124359	0.360271	mutATXN3	wtATXN3	5	3
FBgn0038576	2320	Arp5	1.89281	4.01817	9.18005	0.0125545	0.362132	mutATXN3	wtATXN3	5	3
FBgn0263257	14670	Cngl	0.42857	8.95009	9.15953	0.0126277	0.362132	mutATXN3	wtATXN3	5	3
FBgn0034247	1590	CG6484	8.51149	0.34141	10.1659	0.0126447	0.362132	mutATXN3	wtATXN3	5	3
FBgn0033413	1550	prel	0.417589	7.91128	9.14892	0.0126657	0.362132	mutATXN3	wtATXN3	5	3
FBgn0029134	1139	Prosbeta5	0.408745	7.81527	9.13184	0.0127273	0.362523	mutATXN3	wtATXN3	5	3
FBgn0028697	1018	RpL15	-0.333781	9.05598	9.10593	0.0128213	0.362523	mutATXN3	wtATXN3	5	3
FBgn0004367	7899	mei-41	8.56628	0.392299	10.0969	0.012854	0.362523	mutATXN3	wtATXN3	5	3
FBgn0283521	25208	lola	0.407806	8.89035	9.06438	0.0129738	0.362523	mutATXN3	wtATXN3	5	3
FBgn0086378	1290	Alg-2	-0.555731	6.52628	9.06091	0.0129866	0.362523	mutATXN3	wtATXN3	5	3
FBgn0035159	1031	CG13896	-1.15174	3.77177	9.05848	0.0129956	0.362523	mutATXN3	wtATXN3	5	3
FBgn0041775	4170	tral	0.499698	6.96908	9.04472	0.0130467	0.362523	mutATXN3	wtATXN3	5	3
FBgn0011259	10190	Sema1a	-0.467557	8.0982	9.04381	0.0130501	0.362523	mutATXN3	wtATXN3	5	3
FBgn0037634	1207	hng2	-1.50684	3.22008	9.03962	0.0130657	0.362523	mutATXN3	wtATXN3	5	3
FBgn0038462	1230	CG17556	0.622635	6.24738	9.02035	0.0131378	0.362523	mutATXN3	wtATXN3	5	3
FBgn0010391	2056	Gtp-bp	0.827073	5.31399	8.99736	0.0132244	0.362523	mutATXN3	wtATXN3	5	3
FBgn0053914	2115	CG33914	0.742692	5.73357	8.99654	0.0132275	0.362523	mutATXN3	wtATXN3	5	3
FBgn0024273	3125	WASp	0.741321	5.54053	8.99104	0.0132484	0.362523	mutATXN3	wtATXN3	5	3
FBgn0011202	6718	dia	-1.56169	4.20542	8.98811	0.0132595	0.362523	mutATXN3	wtATXN3	5	3
FBgn0016120	950	ATPsynD	0.317356	9.44593	8.94789	0.0134132	0.363268	mutATXN3	wtATXN3	5	3
FBgn0005660	5407	Ets21C	-1.12695	4.22951	8.93614	0.0134585	0.363268	mutATXN3	wtATXN3	5	3
FBgn0033808	988	CG4627	-0.614172	5.28436	8.89819	0.0136062	0.363268	mutATXN3	wtATXN3	5	3
FBgn0033932	2475	Dh44-R1	-0.583469	6.07124	8.88565	0.0136554	0.363268	mutATXN3	wtATXN3	5	3
FBgn0038960	2337	CG13855	7.82724	-0.279662	9.8203	0.0137379	0.363268	mutATXN3	wtATXN3	5	3
FBgn0051636	1567	CG31636	-2.66818	1.94617	8.84421	0.0138195	0.363268	mutATXN3	wtATXN3	5	3
FBgn0038837	3607	KaiR1D	-0.664551	4.94157	8.83153	0.0138703	0.363268	mutATXN3	wtATXN3	5	3
FBgn0037716	3125	Son	3.61622	3.0648	8.82824	0.0138834	0.363268	mutATXN3	wtATXN3	5	3
FBgn0267458	524	lncRNA:CR45808	7.509	-0.57006	9.76427	0.0139261	0.363268	mutATXN3	wtATXN3	5	3
FBgn0035228	1907	CG12091	0.587721	8.76807	8.81605	0.0139325	0.363268	mutATXN3	wtATXN3	5	3
FBgn0039069	1974	CG6763	8.94176	0.752447	9.752	0.0139678	0.363268	mutATXN3	wtATXN3	5	3
FBgn0032004	1105	CG8292	7.63987	-0.44154	9.74257	0.0139999	0.363268	mutATXN3	wtATXN3	5	3
FBgn0032634	516	Rpb11	-1.10485	3.34534	8.79642	0.0140119	0.363268	mutATXN3	wtATXN3	5	3
FBgn0014007	5168	Ptp69D	-0.499334	6.43347	8.78486	0.0140589	0.363268	mutATXN3	wtATXN3	5	3
FBgn0023524	3982	CG3078	-0.515933	7.05063	8.77506	0.0140989	0.363268	mutATXN3	wtATXN3	5	3
FBgn0031224	905	CG11454	-0.802369	4.4179	8.76984	0.0141202	0.363268	mutATXN3	wtATXN3	5	3
FBgn0037566	1220	mRpL1	0.459536	6.9683	8.76823	0.0141268	0.363268	mutATXN3	wtATXN3	5	3
FBgn0267972	1243	Der-1	-0.409235	7.32176	8.75104	0.0141975	0.363268	mutATXN3	wtATXN3	5	3
FBgn0004875	9058	enc	0.577733	7.79804	8.74793	0.0142103	0.363268	mutATXN3	wtATXN3	5	3
FBgn0264606	9680	Fife	-0.553142	7.66907	8.74483	0.0142231	0.363268	mutATXN3	wtATXN3	5	3
FBgn0085426	4659	Rgk3	-1.74388	2.80799	8.73618	0.0142589	0.363268	mutATXN3	wtATXN3	5	3
FBgn0039887	1374	CG2053	7.9058	-0.207638	9.66272	0.0142757	0.363268	mutATXN3	wtATXN3	5	3
FBgn0030938	911	CG15047	7.57824	-0.505113	9.66174	0.0142791	0.363268	mutATXN3	wtATXN3	5	3
FBgn0032882	1961	Ns4	0.914151	4.40482	8.73031	0.0142833	0.363268	mutATXN3	wtATXN3	5	3
FBgn0037501	1935	Ir84a	8.49143	0.326308	9.6379	0.0143628	0.363292	mutATXN3	wtATXN3	5	3
FBgn0052259	824	CG32259	7.20896	-0.825689	9.63105	0.014387	0.363292	mutATXN3	wtATXN3	5	3
FBgn0038478	3602	cal1	0.719346	5.37578	8.6849	0.0144734	0.363292	mutATXN3	wtATXN3	5	3
FBgn0051075	1874	CG31075	-1.63419	3.75591	8.68098	0.0144899	0.363292	mutATXN3	wtATXN3	5	3
FBgn0053113	4841	Rtnl1	-0.317754	10.2111	8.65666	0.0145932	0.363292	mutATXN3	wtATXN3	5	3
FBgn0033029	3919	Not3	-0.436306	7.97055	8.64599	0.0146387	0.363292	mutATXN3	wtATXN3	5	3
FBgn0262716	1983	Arp3	0.523254	7.74401	8.64443	0.0146454	0.363292	mutATXN3	wtATXN3	5	3
FBgn0011204	2801	cue	0.580667	6.25311	8.64289	0.014652	0.363292	mutATXN3	wtATXN3	5	3
FBgn0036727	2249	SecCl	7.16922	-0.846089	9.55521	0.0146579	0.363292	mutATXN3	wtATXN3	5	3
FBgn0085421	8047	Epac	-0.328095	7.48075	8.58877	0.014886	0.367903	mutATXN3	wtATXN3	5	3
FBgn0041225	1215	Gr94a	8.55616	0.387459	9.47523	0.0149506	0.368459	mutATXN3	wtATXN3	5	3
FBgn0260749	4418	Utx	-0.481703	6.54101	8.5528	0.0150441	0.369721	mutATXN3	wtATXN3	5	3
FBgn0029878	3716	Pat1	0.833286	6.72745	8.51001	0.0152348	0.372139	mutATXN3	wtATXN3	5	3
FBgn0003091	5739	Pkc53E	-0.494644	6.61724	8.49754	0.0152909	0.372139	mutATXN3	wtATXN3	5	3
FBgn0037108	1994	Alg11	-0.565596	8.47624	8.4812	0.0153648	0.372139	mutATXN3	wtATXN3	5	3
FBgn0036821	3731	CG3961	0.533279	6.78428	8.47924	0.0153737	0.372139	mutATXN3	wtATXN3	5	3
FBgn0039595	2356	AstA-R2	-3.00272	3.2237	8.47757	0.0153813	0.372139	mutATXN3	wtATXN3	5	3
FBgn0030956	2055	CG18259	0.515224	5.96575	8.47396	0.0153977	0.372139	mutATXN3	wtATXN3	5	3
FBgn0031256	1488	shv	0.788123	4.92918	8.45545	0.0154822	0.37315	mutATXN3	wtATXN3	5	3
FBgn0038326	1702	CG5044	0.864216	4.50286	8.41599	0.0156641	0.374677	mutATXN3	wtATXN3	5	3
FBgn0028475	3296	Hrd3	-1.35881	3.74395	8.41506	0.0156685	0.374677	mutATXN3	wtATXN3	5	3
FBgn0062978	1929	CG31808	-0.383551	10.0391	8.41366	0.0156749	0.374677	mutATXN3	wtATXN3	5	3
FBgn0030004	2683	CG10958	1.07699	4.31442	8.40467	0.0157168	0.374677	mutATXN3	wtATXN3	5	3
FBgn0032748	4507	CG10492	1.77279	3.29126	8.37348	0.015863	0.377135	mutATXN3	wtATXN3	5	3
FBgn0033108	4817	CG15236	-0.533995	6.52939	8.31482	0.0161426	0.382742	mutATXN3	wtATXN3	5	3
FBgn0265814	7316	lncRNA:CR44603	7.1758	-0.860559	9.11665	0.0163569	0.386775	mutATXN3	wtATXN3	5	3
FBgn0027866	4260	CG9776	0.551571	5.58056	8.25936	0.0164124	0.387041	mutATXN3	wtATXN3	5	3
FBgn0033264	1907	Nup50	-1.4204	4.17979	8.22793	0.0165678	0.388848	mutATXN3	wtATXN3	5	3
FBgn0004656	15685	fs(1)h	0.515356	7.92989	8.22589	0.0165779	0.388848	mutATXN3	wtATXN3	5	3
FBgn0039862	6616	kek6	-0.546185	6.28877	8.20083	0.0167032	0.390718	mutATXN3	wtATXN3	5	3
FBgn0266671	2405	Sec6	1.35612	4.50442	8.18049	0.0168056	0.390718	mutATXN3	wtATXN3	5	3
FBgn0030891	2658	Ada3	1.19101	4.02991	8.17866	0.0168149	0.390718	mutATXN3	wtATXN3	5	3
FBgn0036786	1382	skl	-1.729	2.90608	8.17089	0.0168542	0.390718	mutATXN3	wtATXN3	5	3
FBgn0265634	1169	lncRNA:CR44441	-1.97116	2.67503	8.16486	0.0168849	0.390718	mutATXN3	wtATXN3	5	3
FBgn0038330	1844	CG14868	-0.556899	7.17262	8.15687	0.0169256	0.390718	mutATXN3	wtATXN3	5	3
FBgn0038038	1576	Sccpdh2	1.24304	4.50871	8.11744	0.0171282	0.394354	mutATXN3	wtATXN3	5	3
FBgn0035298	2355	SCOT	-1.40888	3.25382	8.08983	0.0172718	0.396617	mutATXN3	wtATXN3	5	3
FBgn0039254	1645	Nmnat	0.408643	7.32424	8.06805	0.0173861	0.398001	mutATXN3	wtATXN3	5	3
FBgn0262952	1339	mt:ND4	-0.511899	10.6112	8.05112	0.0174756	0.398001	mutATXN3	wtATXN3	5	3
FBgn0033017	1241	CG10465	-0.459853	7.27097	8.04296	0.0175189	0.398001	mutATXN3	wtATXN3	5	3
FBgn0011211	2252	blw	0.404353	11.3313	8.04016	0.0175338	0.398001	mutATXN3	wtATXN3	5	3
FBgn0038401	2396	CG5916	0.549619	6.07564	8.03533	0.0175596	0.398001	mutATXN3	wtATXN3	5	3
FBgn0037466	3228	CG1965	0.698574	6.17251	8.02431	0.0176184	0.39825	mutATXN3	wtATXN3	5	3
FBgn0025613	2625	CG3081	7.74713	-0.348617	8.81708	0.0176616	0.39825	mutATXN3	wtATXN3	5	3
FBgn0053544	520	Vkor	-2.32427	1.44368	7.9842	0.0178348	0.400526	mutATXN3	wtATXN3	5	3
FBgn0001122	6415	Galphao	-0.319946	8.88234	7.98067	0.017854	0.400526	mutATXN3	wtATXN3	5	3
FBgn0086451	6472	l(2)k09022	2.83553	2.6325	7.9532	0.0180043	0.400986	mutATXN3	wtATXN3	5	3
FBgn0019643	1887	AANAT1	-0.80309	4.91235	7.94486	0.0180502	0.400986	mutATXN3	wtATXN3	5	3
FBgn0051660	6121	smog	0.618606	7.61094	7.93859	0.0180848	0.400986	mutATXN3	wtATXN3	5	3
FBgn0037454	1363	CG1137	3.88231	1.26801	7.93614	0.0180984	0.400986	mutATXN3	wtATXN3	5	3
FBgn0016076	4739	vri	7.84617	-0.273201	8.72181	0.0181037	0.400986	mutATXN3	wtATXN3	5	3
FBgn0039923	5073	MED26	-0.378169	9.2383	7.90537	0.0182696	0.403638	mutATXN3	wtATXN3	5	3
FBgn0035026	3413	Fcp1	0.720184	6.32874	7.86283	0.0185095	0.407357	mutATXN3	wtATXN3	5	3
FBgn0038246	2845	CG14853	-0.55727	7.91873	7.85269	0.0185673	0.407357	mutATXN3	wtATXN3	5	3
FBgn0033816	2159	CG4679	0.472904	6.76932	7.85089	0.0185776	0.407357	mutATXN3	wtATXN3	5	3
FBgn0001087	4404	g	0.519453	6.33371	7.81033	0.0188109	0.409032	mutATXN3	wtATXN3	5	3
FBgn0013997	5137	Nrx-IV	0.458958	7.5321	7.80195	0.0188596	0.409032	mutATXN3	wtATXN3	5	3
FBgn0262115	2454	CG17683	-0.376763	8.13887	7.79811	0.018882	0.409032	mutATXN3	wtATXN3	5	3
FBgn0039928	6215	Cals	-0.344557	11.4253	7.79439	0.0189036	0.409032	mutATXN3	wtATXN3	5	3
FBgn0033229	1522	CG12822	0.415997	7.75147	7.79294	0.0189121	0.409032	mutATXN3	wtATXN3	5	3
FBgn0031287	1310	CG4291	1.10566	3.78966	7.76262	0.01909	0.409032	mutATXN3	wtATXN3	5	3
FBgn0033502	2662	CG12910	9.61319	1.40087	8.50252	0.0191756	0.409032	mutATXN3	wtATXN3	5	3
FBgn0035246	2587	CG13928	-0.278512	9.90694	7.74725	0.019181	0.409032	mutATXN3	wtATXN3	5	3
FBgn0034722	3161	Rtf1	0.791278	5.38237	7.74226	0.0192107	0.409032	mutATXN3	wtATXN3	5	3
FBgn0015622	2795	Cnx99A	0.396585	8.01437	7.74191	0.0192127	0.409032	mutATXN3	wtATXN3	5	3
FBgn0083943	611	CG34107	7.6596	-0.435774	8.48477	0.0192659	0.409032	mutATXN3	wtATXN3	5	3
FBgn0064225	3835	RpL5	-0.293526	10.4016	7.73126	0.0192762	0.409032	mutATXN3	wtATXN3	5	3
FBgn0053207	5086	pxb	-0.959177	4.96494	7.73053	0.0192806	0.409032	mutATXN3	wtATXN3	5	3
FBgn0039942	1828	CG17163	-0.476952	7.33595	7.72585	0.0193085	0.409032	mutATXN3	wtATXN3	5	3
FBgn0041342	3257	Pcyt1	0.497697	7.39121	7.71127	0.0193961	0.409894	mutATXN3	wtATXN3	5	3
FBgn0028484	4393	Ack	0.92729	4.50977	7.68783	0.0195377	0.410791	mutATXN3	wtATXN3	5	3
FBgn0032906	963	RPA2	-0.611965	4.71973	7.68646	0.019546	0.410791	mutATXN3	wtATXN3	5	3
FBgn0035083	1593	Tina-1	-0.364976	8.18686	7.68097	0.0195794	0.410791	mutATXN3	wtATXN3	5	3
FBgn0036702	3239	CG6512	0.775811	6.10241	7.66244	0.0196926	0.41113	mutATXN3	wtATXN3	5	3
FBgn0036534	5971	DCP2	0.425613	6.85444	7.66231	0.0196934	0.41113	mutATXN3	wtATXN3	5	3
FBgn0029669	632	CG13021	6.85434	-1.13302	8.39366	0.0197375	0.41113	mutATXN3	wtATXN3	5	3
FBgn0086908	3937	egg	1.82934	4.33758	7.64765	0.0197835	0.41113	mutATXN3	wtATXN3	5	3
FBgn0036962	1947	CG17122	8.07594	-0.0602818	8.37195	0.019852	0.411575	mutATXN3	wtATXN3	5	3
FBgn0016672	1402	Ipp	0.370519	8.41858	7.61647	0.0199768	0.412406	mutATXN3	wtATXN3	5	3
FBgn0032419	626	CG17217	6.90006	-1.09123	8.34668	0.0199863	0.412406	mutATXN3	wtATXN3	5	3
FBgn0033750	1910	CG13151	1.88588	3.91965	7.5896	0.0201452	0.414113	mutATXN3	wtATXN3	5	3
FBgn0031573	2418	CG3407	1.54157	3.0319	7.58667	0.0201637	0.414113	mutATXN3	wtATXN3	5	3
FBgn0038775	1591	CG17199	-4.67227	1.19382	7.57725	0.0202232	0.414283	mutATXN3	wtATXN3	5	3
FBgn0032864	1860	CG2493	9.16407	0.964296	8.29463	0.0202667	0.414283	mutATXN3	wtATXN3	5	3
FBgn0030850	3148	stas	-0.371181	8.29896	7.55737	0.0203495	0.414992	mutATXN3	wtATXN3	5	3
FBgn0027101	4083	Dyrk3	-0.354357	9.05929	7.53995	0.020461	0.414992	mutATXN3	wtATXN3	5	3
FBgn0021995	2731	Rs1	1.22481	3.6427	7.53542	0.0204901	0.414992	mutATXN3	wtATXN3	5	3
FBgn0029174	1587	Fkbp59	0.355971	7.94816	7.53215	0.0205112	0.414992	mutATXN3	wtATXN3	5	3
FBgn0038693	10179	unc79	0.579091	8.94418	7.52288	0.0205709	0.414992	mutATXN3	wtATXN3	5	3
FBgn0040011	3228	Slmap	-0.431991	6.30664	7.52039	0.020587	0.414992	mutATXN3	wtATXN3	5	3
FBgn0265500	508	lncRNA:CR44369	6.85906	-1.1216	8.22789	0.0206334	0.414992	mutATXN3	wtATXN3	5	3
FBgn0265974	7027	ttv	-0.436943	7.45527	7.50174	0.0207081	0.41554	mutATXN3	wtATXN3	5	3
FBgn0037082	2630	CG5664	0.988021	4.63261	7.49255	0.0207681	0.41579	mutATXN3	wtATXN3	5	3
FBgn0050085	4605	Rif1	9.3457	1.13887	8.19084	0.0208406	0.415882	mutATXN3	wtATXN3	5	3
FBgn0035318	1578	CG9018	1.0654	4.5339	7.47648	0.0208735	0.415882	mutATXN3	wtATXN3	5	3
FBgn0015591	1459	AstA	-0.900777	8.54785	7.46608	0.020942	0.415882	mutATXN3	wtATXN3	5	3
FBgn0034312	2057	CG10916	0.932968	5.98344	7.46293	0.0209629	0.415882	mutATXN3	wtATXN3	5	3
FBgn0031061	2011	CG14232	0.58421	5.8427	7.45425	0.0210203	0.416078	mutATXN3	wtATXN3	5	3
FBgn0036286	1886	CG10616	0.506239	5.67239	7.42377	0.0212237	0.418986	mutATXN3	wtATXN3	5	3
FBgn0037093	5121	Cdk12	0.869037	4.46346	7.41793	0.021263	0.418986	mutATXN3	wtATXN3	5	3
FBgn0053200	759	VepD	0.66575	5.95061	7.37826	0.0215319	0.422493	mutATXN3	wtATXN3	5	3
FBgn0264678	556	lncRNA:CR43963	6.58126	-1.34673	8.06697	0.0215527	0.422493	mutATXN3	wtATXN3	5	3
FBgn0034989	3956	CG3356	0.878752	4.84662	7.37037	0.0215858	0.422493	mutATXN3	wtATXN3	5	3
FBgn0027547	1224	CG1927	-0.493783	7.44341	7.34517	0.0217593	0.424154	mutATXN3	wtATXN3	5	3
FBgn0030391	1725	Rab40	0.626248	5.96388	7.34397	0.0217676	0.424154	mutATXN3	wtATXN3	5	3
FBgn0010228	1604	HmgZ	-0.510593	6.98955	7.31962	0.021937	0.42433	mutATXN3	wtATXN3	5	3
FBgn0260798	2519	Gprk1	-0.394355	9.48404	7.31204	0.02199	0.42433	mutATXN3	wtATXN3	5	3
FBgn0030058	1291	CG11294	8.65229	0.482229	7.99316	0.0219916	0.42433	mutATXN3	wtATXN3	5	3
FBgn0013756	7780	Mtor	-0.730241	5.00402	7.30778	0.0220199	0.42433	mutATXN3	wtATXN3	5	3
FBgn0262869	9719	Gfrl	-0.583834	6.76599	7.2848	0.0221819	0.42433	mutATXN3	wtATXN3	5	3
FBgn0052280	1593	CG32280	-1.26739	4.30191	7.26623	0.0223139	0.42433	mutATXN3	wtATXN3	5	3
FBgn0034745	3781	CG4329	8.77838	0.595312	7.92823	0.0223871	0.42433	mutATXN3	wtATXN3	5	3
FBgn0004648	8583	svr	-0.371272	9.54646	7.25355	0.0224046	0.42433	mutATXN3	wtATXN3	5	3
FBgn0264839	816	asRNA:CR44047	6.31949	-1.55326	7.91957	0.0224405	0.42433	mutATXN3	wtATXN3	5	3
FBgn0011774	2149	Irbp	1.21866	4.47162	7.24451	0.0224695	0.42433	mutATXN3	wtATXN3	5	3
FBgn0046687	1838	Tre1	8.85565	0.668255	7.9147	0.0224706	0.42433	mutATXN3	wtATXN3	5	3
FBgn0039465	2635	Tsp97E	-0.42489	10.9883	7.23781	0.0225177	0.42433	mutATXN3	wtATXN3	5	3
FBgn0000715	1427	FMRFa	3.1936	5.38369	7.23153	0.0225631	0.42433	mutATXN3	wtATXN3	5	3
FBgn0037891	1817	CG5214	0.357461	8.70296	7.2311	0.0225662	0.42433	mutATXN3	wtATXN3	5	3
FBgn0287209	4155	Gfat1	3.78842	2.77535	7.2296	0.022577	0.42433	mutATXN3	wtATXN3	5	3
FBgn0020312	3572	Tmtc3	0.869007	5.51361	7.22024	0.0226449	0.42433	mutATXN3	wtATXN3	5	3
FBgn0000568	13451	Eip75B	0.41972	7.90809	7.22016	0.0226455	0.42433	mutATXN3	wtATXN3	5	3
FBgn0053988	8297	Mid1	0.53712	7.03124	7.21958	0.0226497	0.42433	mutATXN3	wtATXN3	5	3
FBgn0037817	1621	Cyp12e1	2.04306	1.99407	7.20194	0.0227783	0.425827	mutATXN3	wtATXN3	5	3
FBgn0029768	3730	SPR	-0.797885	5.83204	7.17791	0.0229548	0.428213	mutATXN3	wtATXN3	5	3
FBgn0053526	5428	PNUTS	0.488154	8.03883	7.15082	0.0231559	0.431045	mutATXN3	wtATXN3	5	3
FBgn0037150	1456	CG7133	-0.942927	4.47576	7.1308	0.0233058	0.432396	mutATXN3	wtATXN3	5	3
FBgn0038237	6535	Pde6	-0.665149	7.01577	7.11768	0.0234048	0.432396	mutATXN3	wtATXN3	5	3
FBgn0052017	4265	CG32017	-0.338285	11.3355	7.11666	0.0234125	0.432396	mutATXN3	wtATXN3	5	3
FBgn0032512	2352	Bdp1	2.52149	3.08917	7.11485	0.0234262	0.432396	mutATXN3	wtATXN3	5	3
FBgn0035724	2379	CG10064	8.60584	0.432286	7.74891	0.0235268	0.433339	mutATXN3	wtATXN3	5	3
FBgn0027843	1899	CAH2	8.50654	0.341099	7.72498	0.0236844	0.435218	mutATXN3	wtATXN3	5	3
FBgn0025790	3222	TBPH	0.62036	7.11033	7.07523	0.0237283	0.435218	mutATXN3	wtATXN3	5	3
FBgn0037931	2946	CG18476	1.06657	4.24361	7.06544	0.0238037	0.435238	mutATXN3	wtATXN3	5	3
FBgn0004228	1219	mex1	6.79957	-1.16213	7.7032	0.0238289	0.435238	mutATXN3	wtATXN3	5	3
FBgn0037607	2748	CG8036	1.56092	3.0185	7.04329	0.0239754	0.435641	mutATXN3	wtATXN3	5	3
FBgn0026197	1077	lncRNA:noe	-0.344565	11.7788	7.03869	0.0240112	0.435641	mutATXN3	wtATXN3	5	3
FBgn0260747	1290	Chchd2	0.37828	7.77215	7.03663	0.0240273	0.435641	mutATXN3	wtATXN3	5	3
FBgn0082585	2795	sprt	3.42827	3.13592	7.03371	0.0240501	0.435641	mutATXN3	wtATXN3	5	3
FBgn0287182	8403	l(3)80Fj	-0.349342	8.78927	6.99282	0.0243722	0.440562	mutATXN3	wtATXN3	5	3
FBgn0259481	5663	Mob2	0.350729	8.46774	6.96573	0.0245884	0.443047	mutATXN3	wtATXN3	5	3
FBgn0004242	7190	Syt1	0.286135	12.223	6.96293	0.0246109	0.443047	mutATXN3	wtATXN3	5	3
FBgn0259677	9156	CG42346	-0.727709	5.77275	6.93991	0.0247967	0.443107	mutATXN3	wtATXN3	5	3
FBgn0013303	899	Nca	-0.343834	10.4174	6.93516	0.0248353	0.443107	mutATXN3	wtATXN3	5	3
FBgn0011581	1178	Ms	-2.32341	7.75558	6.92754	0.0248973	0.443107	mutATXN3	wtATXN3	5	3
FBgn0036935	3522	CG14186	0.493402	7.40739	6.92504	0.0249177	0.443107	mutATXN3	wtATXN3	5	3
FBgn0034583	1160	CG10527	-0.458406	6.25678	6.92144	0.0249471	0.443107	mutATXN3	wtATXN3	5	3
FBgn0033867	3427	Cpr50Ca	7.21917	0.928219	6.91969	0.0249614	0.443107	mutATXN3	wtATXN3	5	3
FBgn0034915	1056	eIF6	0.614215	5.12796	6.91878	0.0249688	0.443107	mutATXN3	wtATXN3	5	3
FBgn0029858	2809	mldr	8.34161	0.183234	7.51945	0.0250941	0.443833	mutATXN3	wtATXN3	5	3
FBgn0052099	1057	CG32099	-1.20932	3.35135	6.90143	0.0251112	0.443833	mutATXN3	wtATXN3	5	3
FBgn0003984	5239	vn	2.03147	2.92831	6.87514	0.0253287	0.446776	mutATXN3	wtATXN3	5	3
FBgn0032433	3025	Oatp33Ea	8.31184	0.157106	7.46854	0.0254596	0.448182	mutATXN3	wtATXN3	5	3
FBgn0039464	2326	CG6330	-0.383397	8.18976	6.84983	0.0255405	0.448702	mutATXN3	wtATXN3	5	3
FBgn0285991	2564	hpRNA:CR18854	0.953156	5.23662	6.82843	0.0257211	0.45029	mutATXN3	wtATXN3	5	3
FBgn0034072	6533	Dg	0.55045	6.88126	6.8268	0.025735	0.45029	mutATXN3	wtATXN3	5	3
FBgn0033403	8117	CG13739	-1.08345	3.71188	6.82087	0.0257853	0.45029	mutATXN3	wtATXN3	5	3
FBgn0082980	136	snoRNA:Psi28S-2996	6.06531	-1.73564	7.40696	0.0259107	0.451493	mutATXN3	wtATXN3	5	3
FBgn0017418	4815	ari-1	0.418186	7.94425	6.80072	0.0259573	0.451493	mutATXN3	wtATXN3	5	3
FBgn0032431	929	CG5435	8.2623	0.122562	7.39128	0.0260271	0.451641	mutATXN3	wtATXN3	5	3
FBgn0032945	3624	CG8665	8.10728	-0.0298	7.38565	0.0260691	0.451641	mutATXN3	wtATXN3	5	3
FBgn0263397	12715	Ih	0.491919	10.0718	6.75099	0.026388	0.455363	mutATXN3	wtATXN3	5	3
FBgn0261285	4134	Ppcs	-0.741714	5.37312	6.74738	0.0264196	0.455363	mutATXN3	wtATXN3	5	3
FBgn0032973	1425	CG6675	6.31949	-1.55875	7.32557	0.0265224	0.455363	mutATXN3	wtATXN3	5	3
FBgn0260657	5118	CG42540	-0.368503	8.36276	6.72444	0.0266215	0.455363	mutATXN3	wtATXN3	5	3
FBgn0262898	828	lncRNA:CR43253	6.82128	-1.15432	7.305	0.0266799	0.455363	mutATXN3	wtATXN3	5	3
FBgn0039241	2285	CG11089	-4.53414	1.58547	6.71545	0.026701	0.455363	mutATXN3	wtATXN3	5	3
FBgn0040319	4402	Gclc	0.453082	5.94871	6.71037	0.0267461	0.455363	mutATXN3	wtATXN3	5	3
FBgn0052432	4487	CG32432	0.470782	7.99558	6.70707	0.0267755	0.455363	mutATXN3	wtATXN3	5	3
FBgn0261524	1951	lic	0.43248	7.50526	6.69397	0.0268924	0.455363	mutATXN3	wtATXN3	5	3
FBgn0039675	1662	ppk21	8.07373	-0.0622587	7.27197	0.0269353	0.455363	mutATXN3	wtATXN3	5	3
FBgn0031058	956	CG14227	8.15771	0.01692	7.26925	0.0269564	0.455363	mutATXN3	wtATXN3	5	3
FBgn0036550	1004	CG17026	-0.780411	4.145	6.68196	0.0270002	0.455363	mutATXN3	wtATXN3	5	3
FBgn0035400	5200	CG11537	0.521656	7.90628	6.67918	0.0270252	0.455363	mutATXN3	wtATXN3	5	3
FBgn0032666	3655	CG5758	-0.334987	8.53857	6.67901	0.0270267	0.455363	mutATXN3	wtATXN3	5	3
FBgn0031813	2887	CG9527	-0.601223	5.83502	6.66962	0.0271115	0.455363	mutATXN3	wtATXN3	5	3
FBgn0032972	443	CG10834	8.29742	0.14418	7.24602	0.0271381	0.455363	mutATXN3	wtATXN3	5	3
FBgn0265959	5299	rdgC	-1.11995	5.67453	6.66255	0.0271754	0.455363	mutATXN3	wtATXN3	5	3
FBgn0051674	1276	CG31674	8.02125	-0.110506	7.23378	0.0272344	0.455363	mutATXN3	wtATXN3	5	3
FBgn0029113	2329	Uba2	1.5204	3.94181	6.64784	0.0273092	0.455363	mutATXN3	wtATXN3	5	3
FBgn0001250	6011	if	8.48971	0.334922	7.22233	0.0273249	0.455363	mutATXN3	wtATXN3	5	3
FBgn0040020	967	MED21	-0.413082	7.04214	6.61799	0.0275831	0.457991	mutATXN3	wtATXN3	5	3
FBgn0034389	4898	Mctp	0.636153	5.79974	6.60651	0.0276893	0.457991	mutATXN3	wtATXN3	5	3
FBgn0036713	1396	Mip	9.26388	1.06136	7.1741	0.0277103	0.457991	mutATXN3	wtATXN3	5	3
FBgn0039273	1496	shams	-0.78607	4.37674	6.60118	0.0277388	0.457991	mutATXN3	wtATXN3	5	3
FBgn0010356	2362	Taf5	-0.867277	4.83879	6.59722	0.0277756	0.457991	mutATXN3	wtATXN3	5	3
FBgn0021944	1467	Coprox	1.36504	3.11536	6.59112	0.0278325	0.457991	mutATXN3	wtATXN3	5	3
FBgn0003941	659	RpL40	-0.371957	7.09844	6.58934	0.0278491	0.457991	mutATXN3	wtATXN3	5	3
FBgn0014411	2543	Vps26	0.529118	6.39744	6.56534	0.0280744	0.460069	mutATXN3	wtATXN3	5	3
FBgn0086254	1521	CG6084	-0.346825	6.7078	6.56107	0.0281147	0.460069	mutATXN3	wtATXN3	5	3
FBgn0013467	2894	igl	-0.438735	10.6308	6.55911	0.0281332	0.460069	mutATXN3	wtATXN3	5	3
FBgn0037963	7255	Cad87A	-0.540634	5.89129	6.54326	0.0282835	0.46095	mutATXN3	wtATXN3	5	3
FBgn0038016	3864	MBD-R2	1.24781	4.34478	6.54128	0.0283024	0.46095	mutATXN3	wtATXN3	5	3
FBgn0032402	2486	PLCXD	8.66206	0.484598	7.0917	0.0283848	0.46095	mutATXN3	wtATXN3	5	3
FBgn0033557	3410	CG12325	-1.52077	3.57234	6.53105	0.0284	0.46095	mutATXN3	wtATXN3	5	3
FBgn0033738	4118	DUBAI	0.997737	6.00729	6.52374	0.02847	0.46095	mutATXN3	wtATXN3	5	3
FBgn0030710	2575	CG8924	0.357701	6.80918	6.51849	0.0285205	0.46095	mutATXN3	wtATXN3	5	3
FBgn0261610	4296	CG42699	-0.923875	4.34453	6.5082	0.0286196	0.46095	mutATXN3	wtATXN3	5	3
FBgn0004598	6474	Fur2	0.408604	6.12789	6.50367	0.0286634	0.46095	mutATXN3	wtATXN3	5	3
FBgn0040022	5555	Set1	-0.42875	7.91855	6.5007	0.0286921	0.46095	mutATXN3	wtATXN3	5	3
FBgn0031592	1595	Art2	7.92069	-0.195923	7.05239	0.0287139	0.46095	mutATXN3	wtATXN3	5	3
FBgn0032822	621	CG10466	-1.26048	2.56586	6.4811	0.0288827	0.46281	mutATXN3	wtATXN3	5	3
FBgn0013676	789	mt:CoIII	-0.436619	12.606	6.46636	0.029027	0.464273	mutATXN3	wtATXN3	5	3
FBgn0036376	2897	Liprin-beta	1.02376	3.46401	6.45971	0.0290925	0.464471	mutATXN3	wtATXN3	5	3
FBgn0003386	5000	Shaw	0.406175	7.633	6.44675	0.0292205	0.465665	mutATXN3	wtATXN3	5	3
FBgn0035166	1330	JMJD5	0.676255	5.12403	6.43851	0.0293022	0.465691	mutATXN3	wtATXN3	5	3
FBgn0038980	5405	Octbeta1R	-0.787883	5.93608	6.43586	0.0293286	0.465691	mutATXN3	wtATXN3	5	3
FBgn0015577	3455	alpha-Est9	-0.67442	5.3837	6.40543	0.0296332	0.468702	mutATXN3	wtATXN3	5	3
FBgn0052582	696	lncRNA:CR32582	-2.94207	0.178024	6.40461	0.0296414	0.468702	mutATXN3	wtATXN3	5	3
FBgn0031885	5292	Mnn1	-0.332749	7.59057	6.39674	0.0297208	0.468702	mutATXN3	wtATXN3	5	3
FBgn0032986	7023	CG3262	-0.305375	9.26635	6.39169	0.0297719	0.468702	mutATXN3	wtATXN3	5	3
FBgn0030208	2576	PPP4R2r	0.589056	6.60972	6.38188	0.0298715	0.468702	mutATXN3	wtATXN3	5	3
FBgn0035143	1422	Ppm1	7.68944	-0.41043	6.91674	0.0298872	0.468702	mutATXN3	wtATXN3	5	3
FBgn0038738	1877	CG4572	-0.658794	5.90722	6.37525	0.0299391	0.468702	mutATXN3	wtATXN3	5	3
FBgn0263916	2385	Ent2	-0.831029	4.78024	6.36849	0.0300081	0.468702	mutATXN3	wtATXN3	5	3
FBgn0259711	908	CG42365	0.667744	4.90055	6.35236	0.0301736	0.468702	mutATXN3	wtATXN3	5	3
FBgn0035283	1822	CG12024	-0.345105	6.9692	6.32668	0.0304395	0.468702	mutATXN3	wtATXN3	5	3
FBgn0283426	2336	lncRNA:acal	7.60763	-0.485494	6.85092	0.0304783	0.468702	mutATXN3	wtATXN3	5	3
FBgn0026199	3971	myo	-1.55071	3.11563	6.31838	0.0305261	0.468702	mutATXN3	wtATXN3	5	3
FBgn0264788	6412	asRNA:CR44018	0.70997	4.7198	6.31227	0.0305899	0.468702	mutATXN3	wtATXN3	5	3
FBgn0046247	1887	CG5938	0.307539	8.40099	6.3092	0.0306221	0.468702	mutATXN3	wtATXN3	5	3
FBgn0266941	523	lncRNA:CR45392	6.05903	-1.73934	6.83153	0.0306552	0.468702	mutATXN3	wtATXN3	5	3
FBgn0036621	6179	roq	-0.508269	5.96241	6.30063	0.0307121	0.468702	mutATXN3	wtATXN3	5	3
FBgn0034502	1717	CG13871	7.5509	-0.532817	6.82085	0.0307532	0.468702	mutATXN3	wtATXN3	5	3
FBgn0037238	4026	CG1090	0.499844	7.29915	6.29042	0.0308198	0.468702	mutATXN3	wtATXN3	5	3
FBgn0013981	796	His4r	-0.300275	8.95699	6.2879	0.0308464	0.468702	mutATXN3	wtATXN3	5	3
FBgn0263873	14459	sick	-0.670223	4.82851	6.28636	0.0308627	0.468702	mutATXN3	wtATXN3	5	3
FBgn0011655	3425	Med	1.04524	3.78601	6.28157	0.0309135	0.468702	mutATXN3	wtATXN3	5	3
FBgn0085283	1085	CR34254	3.21698	0.640947	6.2746	0.0309875	0.468702	mutATXN3	wtATXN3	5	3
FBgn0011277	1424	HLH4C	-1.08811	4.47621	6.27121	0.0310236	0.468702	mutATXN3	wtATXN3	5	3
FBgn0037881	2322	GCC88	0.995191	4.36233	6.26984	0.0310382	0.468702	mutATXN3	wtATXN3	5	3
FBgn0039977	1307	CG17454	-0.421845	6.60812	6.26942	0.0310427	0.468702	mutATXN3	wtATXN3	5	3
FBgn0030551	1172	CG11674	7.52326	-0.560968	6.78537	0.0310817	0.468702	mutATXN3	wtATXN3	5	3
FBgn0010638	792	Sec61beta	-0.376303	5.99647	6.26511	0.0310886	0.468702	mutATXN3	wtATXN3	5	3
FBgn0260945	4148	Atg1	0.677162	6.8056	6.26417	0.0310987	0.468702	mutATXN3	wtATXN3	5	3
FBgn0028577	4856	hfp	0.373475	8.34232	6.26023	0.0311408	0.468702	mutATXN3	wtATXN3	5	3
FBgn0028476	5004	Usp1	-0.573992	5.7349	6.2552	0.0311947	0.468702	mutATXN3	wtATXN3	5	3
FBgn0039904	8196	Hcf	-0.357474	8.2959	6.25343	0.0312137	0.468702	mutATXN3	wtATXN3	5	3
FBgn0261641	6156	CG42724	0.703976	5.72969	6.23963	0.0313622	0.468702	mutATXN3	wtATXN3	5	3
FBgn0287225	2457	bor	0.519227	6.43183	6.23333	0.0314303	0.468702	mutATXN3	wtATXN3	5	3
FBgn0260936	5470	scny	0.669243	4.83386	6.23169	0.031448	0.468702	mutATXN3	wtATXN3	5	3
FBgn0038753	2062	CG4459	-2.24781	2.57717	6.23149	0.0314502	0.468702	mutATXN3	wtATXN3	5	3
FBgn0260943	15616	Rbp6	-0.247978	10.649	6.22891	0.0314782	0.468702	mutATXN3	wtATXN3	5	3
FBgn0085285	762	CG34256	7.37768	-0.675786	6.74083	0.0315004	0.468702	mutATXN3	wtATXN3	5	3
FBgn0261938	4718	mtRNApol	1.21693	4.05124	6.19768	0.031819	0.469777	mutATXN3	wtATXN3	5	3
FBgn0250786	6565	Chd1	0.858329	4.25647	6.1904	0.0318992	0.469777	mutATXN3	wtATXN3	5	3
FBgn0004860	6126	ph-d	0.938032	3.94645	6.17904	0.0320247	0.469777	mutATXN3	wtATXN3	5	3
FBgn0033484	4037	CG2269	-0.250103	10.0624	6.16606	0.0321687	0.469777	mutATXN3	wtATXN3	5	3
FBgn0028982	6166	Spt6	0.627196	5.50449	6.16011	0.0322351	0.469777	mutATXN3	wtATXN3	5	3
FBgn0050362	1139	boly	7.4588	-0.614869	6.65164	0.0323605	0.469777	mutATXN3	wtATXN3	5	3
FBgn0030847	2872	CG12991	-0.56092	5.48446	6.14537	0.0324001	0.469777	mutATXN3	wtATXN3	5	3
FBgn0030731	2262	Mfe2	1.54013	4.20928	6.14532	0.0324006	0.469777	mutATXN3	wtATXN3	5	3
FBgn0027525	2099	LTV1	-0.437695	7.35767	6.14337	0.0324225	0.469777	mutATXN3	wtATXN3	5	3
FBgn0039316	1415	CG11893	-0.897322	4.63677	6.14028	0.0324574	0.469777	mutATXN3	wtATXN3	5	3
FBgn0051174	721	CG31174	-2.88984	0.21244	6.13822	0.0324806	0.469777	mutATXN3	wtATXN3	5	3
FBgn0030108	1509	Gr8a	7.68916	-0.408918	6.63199	0.0325539	0.469777	mutATXN3	wtATXN3	5	3
FBgn0015831	1026	Rtnl2	7.30877	-0.735435	6.62511	0.032622	0.469777	mutATXN3	wtATXN3	5	3
FBgn0259176	12590	bun	0.270649	9.42795	6.11956	0.0326915	0.469777	mutATXN3	wtATXN3	5	3
FBgn0061200	8065	Nup153	-0.804245	4.98896	6.11672	0.0327238	0.469777	mutATXN3	wtATXN3	5	3
FBgn0044826	4983	Pak3	0.475972	6.26914	6.11671	0.0327239	0.469777	mutATXN3	wtATXN3	5	3
FBgn0029092	3022	ced-6	-3.97973	0.428686	6.10719	0.0328324	0.469777	mutATXN3	wtATXN3	5	3
FBgn0264329	351	CG43788	5.19666	0.282151	6.10684	0.0328364	0.469777	mutATXN3	wtATXN3	5	3
FBgn0266889	1680	asRNA:CR45350	2.90814	0.234651	6.10628	0.0328428	0.469777	mutATXN3	wtATXN3	5	3
FBgn0287183	3076	l(3)80Fg	-0.409705	10.0684	6.10499	0.0328575	0.469777	mutATXN3	wtATXN3	5	3
FBgn0032192	1761	CG5731	8.08676	-0.0345517	6.6002	0.0328701	0.469777	mutATXN3	wtATXN3	5	3
FBgn0053481	1515	dpr7	-0.381505	10.0544	6.10252	0.0328857	0.469777	mutATXN3	wtATXN3	5	3
FBgn0027601	3474	pdgy	-3.95035	1.77058	6.1005	0.0329088	0.469777	mutATXN3	wtATXN3	5	3
FBgn0264344	590	CG43800	5.30277	-0.17823	6.09862	0.0329304	0.469777	mutATXN3	wtATXN3	5	3
FBgn0262614	15740	pyd	-0.608926	5.33074	6.09551	0.032966	0.469777	mutATXN3	wtATXN3	5	3
FBgn0004401	2792	Pep	0.437538	7.79533	6.09347	0.0329894	0.469777	mutATXN3	wtATXN3	5	3
FBgn0040649	332	CG15461	7.25088	-0.782935	6.57856	0.0330874	0.469777	mutATXN3	wtATXN3	5	3
FBgn0261647	4318	Axud1	0.643911	5.44089	6.08303	0.0331096	0.469777	mutATXN3	wtATXN3	5	3
FBgn0032168	1989	CG13126	1.05894	4.3857	6.08128	0.0331298	0.469777	mutATXN3	wtATXN3	5	3
FBgn0033915	3428	CG8485	0.614245	6.21878	6.06855	0.0332771	0.470232	mutATXN3	wtATXN3	5	3
FBgn0061492	1179	loj	-1.07056	4.3935	6.06041	0.0333717	0.470232	mutATXN3	wtATXN3	5	3
FBgn0259238	1514	CG42336	0.585969	5.34631	6.05538	0.0334304	0.470232	mutATXN3	wtATXN3	5	3
FBgn0039431	7490	plum	-0.438326	6.09522	6.0505	0.0334873	0.470232	mutATXN3	wtATXN3	5	3
FBgn0037370	1190	CG1236	1.52094	2.78798	6.04767	0.0335204	0.470232	mutATXN3	wtATXN3	5	3
FBgn0037081	2287	barc	0.579668	5.86072	6.04373	0.0335666	0.470232	mutATXN3	wtATXN3	5	3
FBgn0010607	1285	l(2)05714	-0.631041	4.96752	6.04243	0.0335819	0.470232	mutATXN3	wtATXN3	5	3
FBgn0027654	2178	jdp	-0.401977	8.62949	6.03994	0.0336111	0.470232	mutATXN3	wtATXN3	5	3
FBgn0028372	2612	isopeptidase-T-3	0.981648	4.43042	6.037	0.0336456	0.470232	mutATXN3	wtATXN3	5	3
FBgn0035586	1923	Fitm	1.30276	3.60965	6.02481	0.0337893	0.471488	mutATXN3	wtATXN3	5	3
FBgn0004654	1895	Pgd	7.57168	-0.514462	6.50161	0.0338754	0.471668	mutATXN3	wtATXN3	5	3
FBgn0033051	2720	Strica	5.4592	-0.0254001	6.01462	0.0339101	0.471668	mutATXN3	wtATXN3	5	3
FBgn0263593	5511	Lpin	0.33022	7.00054	5.99943	0.034091	0.472171	mutATXN3	wtATXN3	5	3
FBgn0286778	8656	CG46385	0.518603	8.55865	5.9962	0.0341297	0.472171	mutATXN3	wtATXN3	5	3
FBgn0027505	4340	Rab3-GAP	1.17518	3.82418	5.99393	0.0341569	0.472171	mutATXN3	wtATXN3	5	3
FBgn0031683	2318	CG4230	-0.311442	8.7926	5.99349	0.0341621	0.472171	mutATXN3	wtATXN3	5	3
FBgn0005564	4606	Shal	0.460007	6.13894	5.98412	0.0342746	0.472978	mutATXN3	wtATXN3	5	3
FBgn0030439	1359	CG12716	-1.08098	3.84451	5.96935	0.0344528	0.474689	mutATXN3	wtATXN3	5	3
FBgn0010772	3325	Xe7	0.482537	7.47492	5.96214	0.0345403	0.474898	mutATXN3	wtATXN3	5	3
FBgn0035959	4775	CG4911	-0.353142	8.48629	5.95916	0.0345765	0.474898	mutATXN3	wtATXN3	5	3
FBgn0031048	1679	CG12237	0.393844	6.58976	5.92826	0.0349547	0.478091	mutATXN3	wtATXN3	5	3
FBgn0039089	3358	beat-IV	-0.435012	6.62806	5.91646	0.0351005	0.478091	mutATXN3	wtATXN3	5	3
FBgn0000629	2665	E(z)	-0.780327	5.2335	5.91264	0.0351478	0.478091	mutATXN3	wtATXN3	5	3
FBgn0035420	7388	hob	-0.918692	4.17749	5.91005	0.0351799	0.478091	mutATXN3	wtATXN3	5	3
FBgn0032835	1095	CG16772	7.18962	-0.853378	6.3631	0.0353545	0.478091	mutATXN3	wtATXN3	5	3
FBgn0051038	6269	CG31038	-1.926	2.81057	5.89576	0.035358	0.478091	mutATXN3	wtATXN3	5	3
FBgn0000075	2224	amd	7.15848	-0.873694	6.36069	0.035381	0.478091	mutATXN3	wtATXN3	5	3
FBgn0027575	3988	GABA-B-R2	0.570346	7.04018	5.89367	0.035384	0.478091	mutATXN3	wtATXN3	5	3
FBgn0033166	4548	Eaf	0.841334	6.0149	5.89274	0.0353957	0.478091	mutATXN3	wtATXN3	5	3
FBgn0039505	784	CG5934	-0.398204	5.71609	5.88836	0.0354506	0.478091	mutATXN3	wtATXN3	5	3
FBgn0036583	2796	CG13055	0.995147	4.05042	5.88494	0.0354934	0.478091	mutATXN3	wtATXN3	5	3
FBgn0004449	13109	Ten-m	-0.363149	7.71171	5.88331	0.035514	0.478091	mutATXN3	wtATXN3	5	3
FBgn0040375	1524	CG13760	0.398554	8.12984	5.88288	0.0355194	0.478091	mutATXN3	wtATXN3	5	3
FBgn0025777	3066	homer	0.497888	6.25472	5.8699	0.0356829	0.478199	mutATXN3	wtATXN3	5	3
FBgn0259170	6827	alpha-Man-Ia	-0.351904	7.30596	5.8677	0.0357107	0.478199	mutATXN3	wtATXN3	5	3
FBgn0036258	1834	eIF3l	-0.390838	7.03705	5.86219	0.0357805	0.478199	mutATXN3	wtATXN3	5	3
FBgn0033717	2342	CG8839	1.01104	3.72911	5.85801	0.0358335	0.478199	mutATXN3	wtATXN3	5	3
FBgn0010770	1477	ppan	0.687504	4.67561	5.85428	0.035881	0.478199	mutATXN3	wtATXN3	5	3
FBgn0032481	5882	CG16972	1.59349	3.84439	5.84853	0.0359542	0.478199	mutATXN3	wtATXN3	5	3
FBgn0011288	2282	Snap25	-0.25321	12.3648	5.847	0.0359736	0.478199	mutATXN3	wtATXN3	5	3
FBgn0267744	664	lncRNA:CR46075	3.53709	0.442788	5.84473	0.0360027	0.478199	mutATXN3	wtATXN3	5	3
FBgn0031397	2635	CG15385	-0.865745	4.52596	5.84306	0.036024	0.478199	mutATXN3	wtATXN3	5	3
FBgn0039411	4225	dysf	4.16711	2.35852	5.83916	0.036074	0.478199	mutATXN3	wtATXN3	5	3
FBgn0036691	1198	beg	0.753594	5.00852	5.8336	0.0361452	0.478418	mutATXN3	wtATXN3	5	3
FBgn0013679	939	mt:ND1	-0.52357	5.66177	5.81837	0.0363414	0.480288	mutATXN3	wtATXN3	5	3
FBgn0010812	3987	unc-45	2.10651	3.58901	5.81222	0.036421	0.480614	mutATXN3	wtATXN3	5	3
FBgn0058439	707	CG40439	-0.569251	4.51601	5.80487	0.0365163	0.481146	mutATXN3	wtATXN3	5	3
FBgn0260987	2527	vtd	-0.406954	7.90052	5.79914	0.0365908	0.481403	mutATXN3	wtATXN3	5	3
FBgn0040397	6593	CG3655	-0.705514	5.67327	5.78974	0.0367136	0.482205	mutATXN3	wtATXN3	5	3
FBgn0025352	1593	Mtpbeta	1.06458	4.62512	5.78376	0.036792	0.482205	mutATXN3	wtATXN3	5	3
FBgn0036144	3916	GlcAT-P	-0.603068	6.16959	5.78184	0.0368171	0.482205	mutATXN3	wtATXN3	5	3
FBgn0266935	393	lncRNA:CR45386	7.06902	-0.939843	6.22494	0.0369124	0.48273	mutATXN3	wtATXN3	5	3
FBgn0029175	2694	sotv	0.30811	8.70247	5.76565	0.0370305	0.483552	mutATXN3	wtATXN3	5	3
FBgn0033945	688	CG12868	0.756469	4.8436	5.76113	0.0370902	0.48361	mutATXN3	wtATXN3	5	3
FBgn0052672	1695	Atg8a	-0.299001	11.6426	5.7499	0.0372393	0.484832	mutATXN3	wtATXN3	5	3
FBgn0029996	3083	UbcE2H	0.509906	7.06512	5.73533	0.0374339	0.485259	mutATXN3	wtATXN3	5	3
FBgn0000633	5978	CG17716	0.462834	7.04605	5.72942	0.0375132	0.485259	mutATXN3	wtATXN3	5	3
FBgn0039994	2596	conu	-0.371559	8.08516	5.72785	0.0375343	0.485259	mutATXN3	wtATXN3	5	3
FBgn0264439	1305	lncRNA:CR43857	6.86882	-1.10534	6.16888	0.0375693	0.485259	mutATXN3	wtATXN3	5	3
FBgn0034708	3369	Vps35	0.41046	6.55293	5.72196	0.0376137	0.485259	mutATXN3	wtATXN3	5	3
FBgn0264566	1486	CG43938	6.92369	-1.07529	6.16218	0.0376488	0.485259	mutATXN3	wtATXN3	5	3
FBgn0265726	8748	Nna1	-0.568756	5.31331	5.71761	0.0376723	0.485259	mutATXN3	wtATXN3	5	3
FBgn0053547	14257	Rim	0.364809	9.75541	5.71203	0.0377477	0.485259	mutATXN3	wtATXN3	5	3
FBgn0023023	2814	CRMP	0.411229	5.93291	5.708	0.0378023	0.485259	mutATXN3	wtATXN3	5	3
FBgn0033740	2300	dgt5	6.98322	-1.03044	6.14272	0.0378809	0.485259	mutATXN3	wtATXN3	5	3
FBgn0013563	3275	Pex1	1.2468	3.87408	5.69125	0.0380303	0.485259	mutATXN3	wtATXN3	5	3
FBgn0030723	2630	dpr18	-0.366214	8.85486	5.68834	0.03807	0.485259	mutATXN3	wtATXN3	5	3
FBgn0085188	936	CG34159	-0.376108	6.14809	5.68624	0.0380988	0.485259	mutATXN3	wtATXN3	5	3
FBgn0026309	2314	aft	0.850267	4.33182	5.68349	0.0381364	0.485259	mutATXN3	wtATXN3	5	3
FBgn0266701	557	lncRNA:CR45191	5.65058	-2.02551	6.11036	0.0382709	0.485259	mutATXN3	wtATXN3	5	3
FBgn0034634	2179	CG10494	1.45372	2.87071	5.67279	0.0382834	0.485259	mutATXN3	wtATXN3	5	3
FBgn0265104	2308	lncRNA:CR44206	3.5261	0.252333	5.66493	0.0383919	0.485259	mutATXN3	wtATXN3	5	3
FBgn0031602	6408	CG15431	-0.88571	4.39734	5.66314	0.0384166	0.485259	mutATXN3	wtATXN3	5	3
FBgn0259139	2258	glo	0.490993	6.13122	5.66307	0.0384176	0.485259	mutATXN3	wtATXN3	5	3
FBgn0262631	1512	lncRNA:CR43148	-0.736456	4.51556	5.66239	0.038427	0.485259	mutATXN3	wtATXN3	5	3
FBgn0050457	646	CG30457	-4.5383	-0.365599	5.66011	0.0384586	0.485259	mutATXN3	wtATXN3	5	3
FBgn0030330	3247	Tango10	0.814214	6.21764	5.65767	0.0384924	0.485259	mutATXN3	wtATXN3	5	3
FBgn0031194	4272	CG17598	0.552426	6.29324	5.64773	0.0386305	0.485439	mutATXN3	wtATXN3	5	3
FBgn0037622	3092	CG8202	0.672896	5.66156	5.64524	0.0386652	0.485439	mutATXN3	wtATXN3	5	3
FBgn0031170	7210	ABCA	0.784218	4.2893	5.63903	0.0387519	0.485439	mutATXN3	wtATXN3	5	3
FBgn0000015	11791	Abd-B	-0.590346	6.97417	5.63891	0.0387534	0.485439	mutATXN3	wtATXN3	5	3
FBgn0264090	6340	CG43759	-0.7565	4.72166	5.63672	0.0387841	0.485439	mutATXN3	wtATXN3	5	3
FBgn0039924	1493	PIP4K	-0.342155	9.26944	5.62841	0.0389006	0.486202	mutATXN3	wtATXN3	5	3
FBgn0036454	6089	CG17839	-0.825124	4.36044	5.61386	0.0391056	0.487424	mutATXN3	wtATXN3	5	3
FBgn0034246	5684	Dcr-2	1.07986	3.97526	5.61035	0.0391553	0.487424	mutATXN3	wtATXN3	5	3
FBgn0026196	1813	nop5	1.64187	3.4096	5.60962	0.0391655	0.487424	mutATXN3	wtATXN3	5	3
FBgn0013674	1536	mt:CoI	-0.330798	14.3541	5.58657	0.0394936	0.487942	mutATXN3	wtATXN3	5	3
FBgn0026317	3896	Tsc1	1.32851	4.53389	5.58578	0.0395049	0.487942	mutATXN3	wtATXN3	5	3
FBgn0039712	1369	CG15514	0.562967	4.92578	5.58573	0.0395056	0.487942	mutATXN3	wtATXN3	5	3
FBgn0031858	3254	CG17378	0.442729	6.60757	5.58327	0.0395408	0.487942	mutATXN3	wtATXN3	5	3
FBgn0019938	5078	RpI1	1.53034	3.74589	5.58166	0.0395639	0.487942	mutATXN3	wtATXN3	5	3
FBgn0033431	1341	CG1827	-1.08066	3.7205	5.57943	0.0395959	0.487942	mutATXN3	wtATXN3	5	3
FBgn0033958	4422	jef	0.30838	9.17743	5.57931	0.0395976	0.487942	mutATXN3	wtATXN3	5	3
FBgn0037874	1652	Tctp	0.316153	7.47997	5.54989	0.0400226	0.489861	mutATXN3	wtATXN3	5	3
FBgn0015838	3492	Vang	-0.933602	3.95744	5.54926	0.0400317	0.489861	mutATXN3	wtATXN3	5	3
FBgn0033021	2538	CG10417	-0.427403	7.88957	5.54714	0.0400627	0.489861	mutATXN3	wtATXN3	5	3
FBgn0033232	1045	CG12159	-0.435453	6.12214	5.54376	0.0401119	0.489861	mutATXN3	wtATXN3	5	3
FBgn0003175	10746	px	-0.457783	5.69905	5.54159	0.0401435	0.489861	mutATXN3	wtATXN3	5	3
FBgn0040512	1227	zetaCOP	-0.367091	6.70608	5.54125	0.0401484	0.489861	mutATXN3	wtATXN3	5	3
FBgn0031710	2168	Vps52	0.381949	5.94316	5.53415	0.0402522	0.489861	mutATXN3	wtATXN3	5	3
FBgn0052792	2071	ppk8	-1.08656	3.49196	5.53219	0.040281	0.489861	mutATXN3	wtATXN3	5	3
FBgn0265523	15579	Smr	0.691637	5.67123	5.53039	0.0403073	0.489861	mutATXN3	wtATXN3	5	3
FBgn0030437	2618	hec	-3.86603	2.83195	5.52999	0.0403132	0.489861	mutATXN3	wtATXN3	5	3
FBgn0261984	4034	Ire1	0.892985	5.61935	5.51905	0.0404741	0.491135	mutATXN3	wtATXN3	5	3
FBgn0027660	4601	blot	6.67583	-1.25307	5.92819	0.0405641	0.491545	mutATXN3	wtATXN3	5	3
FBgn0015316	1280	Try29F	0.966874	3.55355	5.50002	0.0407558	0.493184	mutATXN3	wtATXN3	5	3
FBgn0039863	5868	CG1815	-0.9135	4.57373	5.48607	0.0409638	0.494213	mutATXN3	wtATXN3	5	3
FBgn0026418	3751	Hsc70Cb	0.543881	5.80633	5.48399	0.0409949	0.494213	mutATXN3	wtATXN3	5	3
FBgn0025809	1507	Paf-AHalpha	-0.53448	6.51328	5.4799	0.0410562	0.494213	mutATXN3	wtATXN3	5	3
FBgn0037814	3628	CG6325	0.746316	5.69473	5.4792	0.0410668	0.494213	mutATXN3	wtATXN3	5	3
FBgn0034032	2280	CG8195	-0.386955	7.94428	5.45473	0.0414359	0.497971	mutATXN3	wtATXN3	5	3
FBgn0028582	6521	lqf	0.52356	5.89311	5.44999	0.041508	0.498153	mutATXN3	wtATXN3	5	3
FBgn0284421	2048	Psn	0.422829	6.70463	5.43785	0.0416931	0.498367	mutATXN3	wtATXN3	5	3
FBgn0250910	6101	Octbeta3R	-0.479566	5.9667	5.43641	0.0417151	0.498367	mutATXN3	wtATXN3	5	3
FBgn0028644	4924	beat-Ic	0.585698	6.88772	5.4336	0.041758	0.498367	mutATXN3	wtATXN3	5	3
FBgn0086768	998	Pcmt	-0.391755	6.89505	5.43309	0.0417658	0.498367	mutATXN3	wtATXN3	5	3
FBgn0260027	654	CG42495	-0.953718	3.37645	5.43017	0.0418106	0.498367	mutATXN3	wtATXN3	5	3
FBgn0032246	1666	Wdfy2	-0.348811	6.95387	5.4193	0.0419778	0.499679	mutATXN3	wtATXN3	5	3
FBgn0031609	1731	CG15443	-0.8008	5.50125	5.40956	0.0421282	0.500787	mutATXN3	wtATXN3	5	3
FBgn0028380	2722	fal	-0.865005	3.91992	5.40561	0.0421894	0.500834	mutATXN3	wtATXN3	5	3
FBgn0003074	2460	Pgi	0.394415	8.33982	5.38177	0.0425612	0.503067	mutATXN3	wtATXN3	5	3
FBgn0036487	1862	Prp31	0.909958	4.88469	5.38162	0.0425635	0.503067	mutATXN3	wtATXN3	5	3
FBgn0267385	2242	PyK	0.36529	9.51053	5.38156	0.0425645	0.503067	mutATXN3	wtATXN3	5	3
FBgn0000299	6165	Col4a1	5.39188	-0.00870948	5.3748	0.0426706	0.503067	mutATXN3	wtATXN3	5	3
FBgn0037801	3197	CG3999	5.56522	0.603927	5.37092	0.0427317	0.503067	mutATXN3	wtATXN3	5	3
FBgn0263111	11923	cac	0.394104	10.2873	5.368	0.0427777	0.503067	mutATXN3	wtATXN3	5	3
FBgn0028496	8105	CG30116	-0.574527	6.17865	5.36494	0.0428261	0.503067	mutATXN3	wtATXN3	5	3
FBgn0023179	3991	amon	-0.428401	8.02999	5.36422	0.0428374	0.503067	mutATXN3	wtATXN3	5	3
FBgn0083970	485	CG34134	1.42834	2.33545	5.36057	0.0428951	0.503069	mutATXN3	wtATXN3	5	3
FBgn0038205	2683	Kif19A	5.13299	0.860692	5.35606	0.0429666	0.503233	mutATXN3	wtATXN3	5	3
FBgn0040273	3460	Spt5	1.23714	5.22418	5.34833	0.0430895	0.503697	mutATXN3	wtATXN3	5	3
FBgn0036994	1643	CG5199	3.40868	3.11533	5.34632	0.0431214	0.503697	mutATXN3	wtATXN3	5	3
FBgn0033093	1449	CG3270	1.24417	3.63196	5.33868	0.0432433	0.504448	mutATXN3	wtATXN3	5	3
FBgn0037239	1788	Sfxn1-3	-0.400395	7.27391	5.32488	0.0434646	0.505599	mutATXN3	wtATXN3	5	3
FBgn0263706	12257	CG43658	-0.945001	3.34058	5.32226	0.0435068	0.505599	mutATXN3	wtATXN3	5	3
FBgn0052109	1052	CG32109	-0.467596	6.07546	5.32173	0.0435154	0.505599	mutATXN3	wtATXN3	5	3
FBgn0058045	1009	CG40045	-0.335857	7.33541	5.31639	0.0436015	0.505927	mutATXN3	wtATXN3	5	3
FBgn0036926	1696	CG7646	-0.315312	9.77121	5.31152	0.0436802	0.506169	mutATXN3	wtATXN3	5	3
FBgn0031535	1072	CG12795	0.983422	4.28772	5.28259	0.0441514	0.510954	mutATXN3	wtATXN3	5	3
FBgn0051133	1532	Slimp	0.617091	5.79657	5.2738	0.0442959	0.511587	mutATXN3	wtATXN3	5	3
FBgn0032013	1657	Scgalpha	-0.457027	6.88555	5.27214	0.0443232	0.511587	mutATXN3	wtATXN3	5	3
FBgn0037315	2821	Cerk	0.569391	6.53629	5.26527	0.0444366	0.512221	mutATXN3	wtATXN3	5	3
FBgn0035444	1236	CG12012	-0.551667	5.89319	5.25728	0.0445689	0.51283	mutATXN3	wtATXN3	5	3
FBgn0261530	2599	nbs	-0.728541	4.69385	5.25475	0.0446109	0.51283	mutATXN3	wtATXN3	5	3
FBgn0003716	4433	tkv	0.913003	4.87158	5.24847	0.0447154	0.51283	mutATXN3	wtATXN3	5	3
FBgn0035496	1072	CG14990	6.51195	-1.41158	5.62893	0.0447239	0.51283	mutATXN3	wtATXN3	5	3
FBgn0052075	1955	CG32075	0.536347	4.91782	5.23517	0.0449375	0.514534	mutATXN3	wtATXN3	5	3
FBgn0030465	1959	CG15743	0.566656	4.66934	5.22659	0.0450816	0.514534	mutATXN3	wtATXN3	5	3
FBgn0039955	4390	CG41099	-0.359166	9.15724	5.223	0.0451421	0.514534	mutATXN3	wtATXN3	5	3
FBgn0040805	1466	CG12355	-0.352284	7.32611	5.22106	0.0451747	0.514534	mutATXN3	wtATXN3	5	3
FBgn0028387	3569	chm	0.634365	4.95085	5.21826	0.0452219	0.514534	mutATXN3	wtATXN3	5	3
FBgn0034735	2099	CG4610	0.744797	4.67884	5.21806	0.0452253	0.514534	mutATXN3	wtATXN3	5	3
FBgn0020381	1708	Dredd	-1.65982	3.44031	5.20878	0.0453824	0.51565	mutATXN3	wtATXN3	5	3
FBgn0033990	1421	CG10265	-0.709285	4.78201	5.2021	0.0454959	0.516269	mutATXN3	wtATXN3	5	3
FBgn0027079	3412	ValRS	0.675613	5.20825	5.19754	0.0455735	0.516479	mutATXN3	wtATXN3	5	3
FBgn0039581	3893	Moca-cyp	0.67431	5.64441	5.1869	0.0457553	0.51787	mutATXN3	wtATXN3	5	3
FBgn0052373	2217	CG32373	-2.80433	1.44307	5.1788	0.0458944	0.518772	mutATXN3	wtATXN3	5	3
FBgn0032193	772	CG5727	-0.757291	4.06688	5.17402	0.0459767	0.519033	mutATXN3	wtATXN3	5	3
FBgn0036892	3761	Lon	0.543609	6.68203	5.16474	0.0461369	0.52017	mutATXN3	wtATXN3	5	3
FBgn0030486	7583	Set2	1.45021	3.68455	5.15881	0.0462397	0.520288	mutATXN3	wtATXN3	5	3
FBgn0053696	2704	CNMaR	-0.605716	5.52146	5.15728	0.0462663	0.520288	mutATXN3	wtATXN3	5	3
FBgn0267270	1547	lncRNA:CR45706	-2.18437	1.33341	5.1504	0.0463859	0.520726	mutATXN3	wtATXN3	5	3
FBgn0261436	1590	DhpD	-1.29904	3.06856	5.14639	0.0464559	0.520726	mutATXN3	wtATXN3	5	3
FBgn0031245	1974	CG3625	-0.317743	9.50035	5.14449	0.0464891	0.520726	mutATXN3	wtATXN3	5	3
FBgn0033192	8926	Corin	-0.356078	7.78664	5.13991	0.0465692	0.520726	mutATXN3	wtATXN3	5	3
FBgn0033943	3339	CG12869	4.66245	1.79993	5.13799	0.0466028	0.520726	mutATXN3	wtATXN3	5	3
FBgn0024230	1652	Hs2st	-0.456683	5.5225	5.13172	0.0467128	0.520847	mutATXN3	wtATXN3	5	3
FBgn0266099	3078	CG44836	-3.73797	0.946147	5.13058	0.0467328	0.520847	mutATXN3	wtATXN3	5	3
FBgn0026582	1347	Hmg-2	-0.521489	4.70138	5.12319	0.046863	0.520999	mutATXN3	wtATXN3	5	3
FBgn0014024	3323	Rnp4F	1.17623	4.86234	5.12169	0.0468894	0.520999	mutATXN3	wtATXN3	5	3
FBgn0033236	3155	CG14764	0.559522	5.37473	5.11967	0.0469251	0.520999	mutATXN3	wtATXN3	5	3
FBgn0027512	5028	CG10254	0.448316	6.29778	5.10305	0.0472199	0.523508	mutATXN3	wtATXN3	5	3
FBgn0260658	9707	CG42541	-0.523464	6.4901	5.10008	0.0472729	0.523508	mutATXN3	wtATXN3	5	3
FBgn0028341	7118	Ptpmeg2	0.374787	8.12172	5.0885	0.0474799	0.523508	mutATXN3	wtATXN3	5	3
FBgn0013672	675	mt:ATPase6	-0.424809	10.3481	5.08623	0.0475206	0.523508	mutATXN3	wtATXN3	5	3
FBgn0026090	802	CG14812	-0.505173	5.1975	5.08182	0.0475999	0.523508	mutATXN3	wtATXN3	5	3
FBgn0040281	2411	Aplip1	-0.299508	9.32386	5.08011	0.0476306	0.523508	mutATXN3	wtATXN3	5	3
FBgn0265808	447	lncRNA:CR44597	1.09871	4.42823	5.07105	0.0477939	0.523508	mutATXN3	wtATXN3	5	3
FBgn0030242	2414	sofe	5.9559	0.484405	5.06932	0.0478252	0.523508	mutATXN3	wtATXN3	5	3
FBgn0032197	2388	ova	-0.499105	6.82148	5.06753	0.0478577	0.523508	mutATXN3	wtATXN3	5	3
FBgn0035475	1874	CG10866	-0.366923	7.42294	5.06628	0.0478804	0.523508	mutATXN3	wtATXN3	5	3
FBgn0037042	909	CG12984	6.2385	-1.62655	5.42371	0.0478933	0.523508	mutATXN3	wtATXN3	5	3
FBgn0013277	2324	Hsp70Ba	-1.34261	4.56979	5.06438	0.0479148	0.523508	mutATXN3	wtATXN3	5	3
FBgn0031097	1905	obst-A	-2.36555	3.21834	5.0636	0.0479289	0.523508	mutATXN3	wtATXN3	5	3
FBgn0266904	390	lncRNA:CR45364	6.18617	-1.63578	5.40247	0.0482375	0.526222	mutATXN3	wtATXN3	5	3
FBgn0039252	2853	CG11771	0.753057	5.36268	5.03894	0.0483787	0.527105	mutATXN3	wtATXN3	5	3
FBgn0053147	5724	Hs3st-A	-0.582467	6.81934	5.02729	0.048593	0.528781	mutATXN3	wtATXN3	5	3
FBgn0017550	2902	Rga	0.956008	4.36628	5.01745	0.0487749	0.52983	mutATXN3	wtATXN3	5	3
FBgn0052133	8068	Ptip	-0.946878	3.82763	5.01391	0.0488406	0.52983	mutATXN3	wtATXN3	5	3
FBgn0039186	4576	CG5746	0.406203	6.54981	5.01227	0.048871	0.52983	mutATXN3	wtATXN3	5	3
FBgn0030320	3767	CG2247	0.64539	5.1485	5.00497	0.0490068	0.530645	mutATXN3	wtATXN3	5	3
FBgn0038319	794	mRpL9	0.693993	4.38122	4.99859	0.0491259	0.531238	mutATXN3	wtATXN3	5	3
FBgn0032600	8738	BuGZ	0.367372	7.43316	4.99554	0.0491831	0.531238	mutATXN3	wtATXN3	5	3
FBgn0086758	12618	chinmo	0.414757	8.28899	4.99032	0.0492808	0.531637	mutATXN3	wtATXN3	5	3
FBgn0036448	5961	mop	0.80068	5.46254	4.97541	0.0495617	0.532588	mutATXN3	wtATXN3	5	3
FBgn0037102	840	CRIF	0.460054	5.01339	4.9721	0.0496241	0.532588	mutATXN3	wtATXN3	5	3
FBgn0032391	1809	escl	-0.897798	4.19382	4.96745	0.0497124	0.532588	mutATXN3	wtATXN3	5	3
FBgn0040382	2193	CG5273	0.471076	7.54846	4.9654	0.0497512	0.532588	mutATXN3	wtATXN3	5	3
FBgn0035397	5969	CG11486	0.363575	7.81903	4.96402	0.0497775	0.532588	mutATXN3	wtATXN3	5	3
FBgn0029176	1695	eEF1gamma	0.448054	6.00573	4.95986	0.0498565	0.532588	mutATXN3	wtATXN3	5	3
FBgn0030616	1296	RpL37a	-0.402652	7.15349	4.95892	0.0498745	0.532588	mutATXN3	wtATXN3	5	3
FBgn0031950	2560	Herp	-0.417801	6.05966	4.95629	0.0499245	0.532588	mutATXN3	wtATXN3	5	3
FBgn0034418	2859	CG15118	0.770151	4.88108	4.95509	0.0499475	0.532588	mutATXN3	wtATXN3	5	3
FBgn0032946	4770	nrv3	-0.199344	12.9174	4.95351	0.0499777	0.532588	mutATXN3	wtATXN3	5	3
FBgn0285944	16309	para	0.441415	10.8142	4.9442	0.0501557	0.533481	mutATXN3	wtATXN3	5	3
FBgn0259246	13350	brp	-0.320848	8.90723	4.94272	0.0501842	0.533481	mutATXN3	wtATXN3	5	3
FBgn0017581	6807	Lk6	0.29206	9.20194	4.93652	0.0503033	0.533481	mutATXN3	wtATXN3	5	3
FBgn0030136	972	RpS28b	-0.569631	4.4846	4.93641	0.0503053	0.533481	mutATXN3	wtATXN3	5	3
FBgn0027864	1307	Ogg1	-0.796323	4.78492	4.93276	0.0503758	0.533581	mutATXN3	wtATXN3	5	3
FBgn0050438	3316	Ugt50B3	0.837611	4.86275	4.926	0.0505062	0.533588	mutATXN3	wtATXN3	5	3
FBgn0267243	4516	asRNA:CR45683	0.934211	4.50318	4.92508	0.050524	0.533588	mutATXN3	wtATXN3	5	3
FBgn0023081	5108	gek	-0.625263	5.59176	4.9227	0.0505702	0.533588	mutATXN3	wtATXN3	5	3
FBgn0259222	4229	CG42322	0.583467	7.82012	4.91485	0.0507225	0.533588	mutATXN3	wtATXN3	5	3
FBgn0262116	1160	RNASEK	-0.316559	8.0449	4.91258	0.0507667	0.533588	mutATXN3	wtATXN3	5	3
FBgn0262517	5404	Ltn1	-0.488985	6.00023	4.90759	0.0508638	0.533588	mutATXN3	wtATXN3	5	3
FBgn0052187	1326	CG32187	0.7767	4.34001	4.90228	0.0509677	0.533588	mutATXN3	wtATXN3	5	3
FBgn0011281	986	Obp83a	5.88447	-1.86385	5.23875	0.0509988	0.533588	mutATXN3	wtATXN3	5	3
FBgn0028685	1465	Rpt4	0.411749	7.0985	4.89935	0.0510249	0.533588	mutATXN3	wtATXN3	5	3
FBgn0029849	1896	Efr	-0.314097	7.21794	4.89844	0.0510428	0.533588	mutATXN3	wtATXN3	5	3
FBgn0013675	685	mt:CoII	-0.330068	11.2354	4.89821	0.0510473	0.533588	mutATXN3	wtATXN3	5	3
FBgn0039687	736	Naa40	2.0566	1.19896	4.88439	0.051319	0.535787	mutATXN3	wtATXN3	5	3
FBgn0030396	2304	CG2556	5.82944	-1.90166	5.20874	0.0515266	0.536384	mutATXN3	wtATXN3	5	3
FBgn0039927	6415	CG11155	-0.323683	9.91906	4.87339	0.0515366	0.536384	mutATXN3	wtATXN3	5	3
FBgn0259110	7792	mmd	0.429114	7.97008	4.86591	0.0516851	0.536384	mutATXN3	wtATXN3	5	3
FBgn0043884	14639	mask	0.431633	7.46051	4.86349	0.0517333	0.536384	mutATXN3	wtATXN3	5	3
FBgn0037228	1492	CG1092	2.54217	-0.017311	4.86335	0.0517361	0.536384	mutATXN3	wtATXN3	5	3
FBgn0036838	2522	CG3808	1.08668	4.36201	4.86295	0.051744	0.536384	mutATXN3	wtATXN3	5	3
FBgn0033381	1061	GstE13	-0.344786	6.05174	4.8561	0.0518807	0.537165	mutATXN3	wtATXN3	5	3
FBgn0265873	3758	lncRNA:CR44662	0.805129	4.19102	4.85293	0.0519442	0.537187	mutATXN3	wtATXN3	5	3
FBgn0001098	2343	Gdh	0.275629	9.68701	4.84833	0.0520364	0.537245	mutATXN3	wtATXN3	5	3
FBgn0052846	1382	CG32846	3.6498	0.826748	4.84617	0.0520797	0.537245	mutATXN3	wtATXN3	5	3
FBgn0262524	808	ver	0.809427	3.99923	4.842	0.0521635	0.537245	mutATXN3	wtATXN3	5	3
FBgn0028360	3103	Cdc7	0.910791	5.47675	4.83376	0.0523297	0.537245	mutATXN3	wtATXN3	5	3
FBgn0283666	1278	Rap2l	-0.314994	7.34209	4.83208	0.0523637	0.537245	mutATXN3	wtATXN3	5	3
FBgn0051658	783	Nnf1b	5.74296	-1.96474	5.16067	0.0523865	0.537245	mutATXN3	wtATXN3	5	3
FBgn0032188	1389	CG13137	2.55496	2.11447	4.82685	0.0524696	0.537245	mutATXN3	wtATXN3	5	3
FBgn0030959	1894	CG6961	0.351141	6.17157	4.82662	0.0524742	0.537245	mutATXN3	wtATXN3	5	3
FBgn0261871	3039	dpr2	-0.355193	6.67332	4.82523	0.0525025	0.537245	mutATXN3	wtATXN3	5	3
FBgn0005771	2859	noc	-0.467499	6.18634	4.81601	0.05269	0.537952	mutATXN3	wtATXN3	5	3
FBgn0023175	976	Prosalpha7	0.526296	5.59723	4.81578	0.0526946	0.537952	mutATXN3	wtATXN3	5	3
FBgn0002939	1788	ninaD	4.03695	-0.449502	4.81196	0.0527725	0.53812	mutATXN3	wtATXN3	5	3
FBgn0024732	2153	Drep1	0.465718	5.59224	4.80696	0.0528748	0.538535	mutATXN3	wtATXN3	5	3
FBgn0030056	2543	CAH3	-1.44492	3.10413	4.78031	0.0534234	0.54349	mutATXN3	wtATXN3	5	3
FBgn0004838	8693	Hrb27C	0.246258	10.4754	4.77296	0.053576	0.54441	mutATXN3	wtATXN3	5	3
FBgn0042138	1801	CG18815	0.200178	10.0394	4.76152	0.0538147	0.544888	mutATXN3	wtATXN3	5	3
FBgn0043043	1357	Desat2	4.99242	0.673038	4.75923	0.0538626	0.544888	mutATXN3	wtATXN3	5	3
FBgn0026148	1240	CG12253	-0.723785	5.33012	4.75563	0.0539379	0.544888	mutATXN3	wtATXN3	5	3
FBgn0053080	3705	CG33080	-2.00488	1.95271	4.75513	0.0539485	0.544888	mutATXN3	wtATXN3	5	3
FBgn0040206	5281	krz	-0.513096	5.54475	4.75481	0.0539552	0.544888	mutATXN3	wtATXN3	5	3
FBgn0053290	654	CG33290	5.70465	-1.98656	5.07331	0.0539968	0.544888	mutATXN3	wtATXN3	5	3
FBgn0044324	4263	Chro	-0.549937	4.85019	4.73944	0.0542789	0.547103	mutATXN3	wtATXN3	5	3
FBgn0004118	4018	nAChRbeta2	-0.360426	9.21868	4.734	0.054394	0.547633	mutATXN3	wtATXN3	5	3
FBgn0037633	2186	CG9839	-0.597953	5.64997	4.73059	0.0544662	0.547729	mutATXN3	wtATXN3	5	3
FBgn0033900	2108	CysRS-m	0.526734	5.42781	4.72116	0.0546668	0.548087	mutATXN3	wtATXN3	5	3
FBgn0266464	3521	Nsf2	1.24675	3.72288	4.7198	0.0546959	0.548087	mutATXN3	wtATXN3	5	3
FBgn0039589	2179	CG9986	0.54325	5.34607	4.71893	0.0547145	0.548087	mutATXN3	wtATXN3	5	3
FBgn0264492	2256	CkIIalpha	-0.362779	8.93714	4.71715	0.0547523	0.548087	mutATXN3	wtATXN3	5	3
FBgn0029526	1861	CR18166	-0.611953	6.14983	4.70882	0.0549308	0.548791	mutATXN3	wtATXN3	5	3
FBgn0265268	1575	CG18234	-4.19485	-0.388525	4.70801	0.0549481	0.548791	mutATXN3	wtATXN3	5	3
FBgn0025615	1383	Torsin	-0.544977	5.70059	4.70171	0.0550836	0.548978	mutATXN3	wtATXN3	5	3
FBgn0019650	3921	toy	-0.599141	5.70073	4.7013	0.0550923	0.548978	mutATXN3	wtATXN3	5	3
FBgn0021761	5420	Nup154	0.495962	5.77584	4.68975	0.0553416	0.549176	mutATXN3	wtATXN3	5	3
FBgn0000536	4627	eas	-0.290654	7.35657	4.68839	0.055371	0.549176	mutATXN3	wtATXN3	5	3
FBgn0037092	2613	M6	-0.613768	5.04678	4.68177	0.0555147	0.549176	mutATXN3	wtATXN3	5	3
FBgn0038549	1706	CG17802	3.4011	2.56372	4.67957	0.0555625	0.549176	mutATXN3	wtATXN3	5	3
FBgn0038569	2543	CG7218	0.663964	5.53522	4.6774	0.0556096	0.549176	mutATXN3	wtATXN3	5	3
FBgn0035040	1691	CG4741	3.24433	0.373055	4.67735	0.0556108	0.549176	mutATXN3	wtATXN3	5	3
FBgn0265101	1085	Sgt1	0.50414	6.41861	4.67077	0.0557543	0.549176	mutATXN3	wtATXN3	5	3
FBgn0259742	1936	CG42360	-0.776011	4.12367	4.66927	0.055787	0.549176	mutATXN3	wtATXN3	5	3
FBgn0051323	3558	CG31323	-0.667625	5.46692	4.6689	0.0557953	0.549176	mutATXN3	wtATXN3	5	3
FBgn0014006	5168	Ask1	0.791058	4.37669	4.66705	0.0558355	0.549176	mutATXN3	wtATXN3	5	3
FBgn0262743	7157	Fs(2)Ket	-0.354895	7.75383	4.66519	0.0558764	0.549176	mutATXN3	wtATXN3	5	3
FBgn0264794	2654	lncRNA:CR44024	-0.65834	5.76971	4.66411	0.0559001	0.549176	mutATXN3	wtATXN3	5	3
FBgn0034925	1239	CG5339	0.909225	5.0978	4.66282	0.0559282	0.549176	mutATXN3	wtATXN3	5	3
FBgn0000257	3205	car	0.519087	6.10182	4.65979	0.0559949	0.549214	mutATXN3	wtATXN3	5	3
FBgn0260964	8134	Vmat	1.77491	8.43389	4.65297	0.0561447	0.550067	mutATXN3	wtATXN3	5	3
FBgn0036740	1100	Vps60	0.290928	7.14977	4.64818	0.0562505	0.550488	mutATXN3	wtATXN3	5	3
FBgn0027492	7655	wdb	0.320367	9.14004	4.64418	0.0563389	0.550737	mutATXN3	wtATXN3	5	3
FBgn0261599	1007	RpS29	-0.337364	6.4299	4.63887	0.0564564	0.551211	mutATXN3	wtATXN3	5	3
FBgn0284254	3395	Impbeta11	1.6582	2.3339	4.63616	0.0565167	0.551211	mutATXN3	wtATXN3	5	3
FBgn0033257	1978	sand	2.51603	1.13502	4.63262	0.0565953	0.551211	mutATXN3	wtATXN3	5	3
FBgn0030932	2396	Ggt-1	0.907624	3.35891	4.63064	0.0566394	0.551211	mutATXN3	wtATXN3	5	3
FBgn0050010	960	CG30010	-0.462462	5.27983	4.61213	0.0570536	0.553961	mutATXN3	wtATXN3	5	3
FBgn0058263	3406	MFS17	-0.317225	9.75987	4.61012	0.0570988	0.553961	mutATXN3	wtATXN3	5	3
FBgn0036309	4569	Hip1	-0.422712	5.91973	4.60953	0.057112	0.553961	mutATXN3	wtATXN3	5	3
FBgn0039859	826	CG11539	-0.847079	3.61376	4.60134	0.0572966	0.5545	mutATXN3	wtATXN3	5	3
FBgn0015773	3343	NetA	-4.80487	0.775931	4.59813	0.0573692	0.5545	mutATXN3	wtATXN3	5	3
FBgn0039737	1910	CG7920	0.365625	8.61161	4.5978	0.0573768	0.5545	mutATXN3	wtATXN3	5	3
FBgn0032250	1198	holn1	-0.53558	5.08638	4.59532	0.0574329	0.5545	mutATXN3	wtATXN3	5	3
FBgn0035158	1945	CG13895	-1.73086	2.708	4.59304	0.0574844	0.5545	mutATXN3	wtATXN3	5	3
FBgn0264002	2918	MsR2	5.81886	0.386265	4.57486	0.0578987	0.555989	mutATXN3	wtATXN3	5	3
FBgn0035630	1898	CG10576	0.378556	6.13822	4.56995	0.0580112	0.555989	mutATXN3	wtATXN3	5	3
FBgn0027609	1749	morgue	0.661486	5.55063	4.56725	0.0580731	0.555989	mutATXN3	wtATXN3	5	3
FBgn0085736	460	CG40472	-0.54798	4.55227	4.56374	0.0581539	0.555989	mutATXN3	wtATXN3	5	3
FBgn0261090	4563	Sytbeta	0.826771	5.22867	4.55916	0.0582594	0.555989	mutATXN3	wtATXN3	5	3
FBgn0037255	2418	Fip1	1.38603	3.80836	4.55722	0.0583042	0.555989	mutATXN3	wtATXN3	5	3
FBgn0052590	699	CG32590	-0.440125	5.27921	4.55608	0.0583306	0.555989	mutATXN3	wtATXN3	5	3
FBgn0035236	3706	CG12004	0.23294	8.91491	4.555	0.0583555	0.555989	mutATXN3	wtATXN3	5	3
FBgn0031391	1907	CG11723	-0.732247	5.1096	4.55255	0.058412	0.555989	mutATXN3	wtATXN3	5	3
FBgn0039172	1694	Spase22-23	-0.436039	5.91234	4.54981	0.0584756	0.555989	mutATXN3	wtATXN3	5	3
FBgn0019960	3000	Mitofilin	0.586351	7.14849	4.54935	0.0584861	0.555989	mutATXN3	wtATXN3	5	3
FBgn0082954	144	snoRNA:Psi28S-3571	2.66292	-0.475077	4.54698	0.0585411	0.555989	mutATXN3	wtATXN3	5	3
FBgn0034419	1772	CG15111	-0.257701	7.18601	4.54657	0.0585507	0.555989	mutATXN3	wtATXN3	5	3
FBgn0011284	1449	RpS4	-0.249959	8.48876	4.54541	0.0585776	0.555989	mutATXN3	wtATXN3	5	3
FBgn0000404	2919	CycA	-2.09085	1.49909	4.54321	0.0586288	0.555989	mutATXN3	wtATXN3	5	3
FBgn0035688	8097	fmt	0.328745	7.43361	4.54017	0.0586992	0.555989	mutATXN3	wtATXN3	5	3
FBgn0017545	1349	RpS3A	-0.221161	9.32161	4.53543	0.0588097	0.555989	mutATXN3	wtATXN3	5	3
FBgn0030581	3702	CG14408	0.474855	6.17664	4.53466	0.0588277	0.555989	mutATXN3	wtATXN3	5	3
FBgn0038702	1586	CG3739	-4.61361	-0.65012	4.53387	0.0588463	0.555989	mutATXN3	wtATXN3	5	3
FBgn0052073	575	CG32073	5.48564	-2.15053	4.80871	0.0592758	0.558796	mutATXN3	wtATXN3	5	3
FBgn0014366	1859	noi	0.639082	4.32912	4.51537	0.05928	0.558796	mutATXN3	wtATXN3	5	3
FBgn0033434	1897	CG1902	-0.345364	7.95007	4.50443	0.0595385	0.558796	mutATXN3	wtATXN3	5	3
FBgn0039419	4453	CG12290	-0.478878	4.92016	4.50129	0.0596129	0.558796	mutATXN3	wtATXN3	5	3
FBgn0022359	1346	Sodh-2	1.18321	2.69586	4.501	0.0596197	0.558796	mutATXN3	wtATXN3	5	3
FBgn0052428	2299	CG32428	-0.393796	6.82011	4.49596	0.0597397	0.558796	mutATXN3	wtATXN3	5	3
FBgn0265666	601	lncRNA:CR44473	5.50774	-2.13922	4.7858	0.0597634	0.558796	mutATXN3	wtATXN3	5	3
FBgn0038098	3501	CG7381	1.04549	3.5092	4.4949	0.0597648	0.558796	mutATXN3	wtATXN3	5	3
FBgn0084001	1838	CG41434	5.60042	0.0924153	4.4947	0.0597695	0.558796	mutATXN3	wtATXN3	5	3
FBgn0243513	871	cnir	-0.765004	4.76211	4.49417	0.0597821	0.558796	mutATXN3	wtATXN3	5	3
FBgn0265346	313	lncRNA:CR44300	3.7574	-1.05486	4.48771	0.0599362	0.559377	mutATXN3	wtATXN3	5	3
FBgn0032409	2586	Ced-12	0.747223	4.65231	4.48621	0.0599721	0.559377	mutATXN3	wtATXN3	5	3
FBgn0031948	2467	CG7149	-0.334174	7.23741	4.48282	0.0600531	0.559537	mutATXN3	wtATXN3	5	3
FBgn0035167	1868	Gr61a	-1.94528	3.82517	4.4756	0.0602262	0.560201	mutATXN3	wtATXN3	5	3
FBgn0036820	696	Grx1	-0.596322	4.22496	4.47451	0.0602525	0.560201	mutATXN3	wtATXN3	5	3
FBgn0002022	1698	Catsup	0.709234	5.48435	4.46864	0.0603938	0.560918	mutATXN3	wtATXN3	5	3
FBgn0038601	1414	CG18600	0.900754	3.8548	4.46072	0.0605851	0.561263	mutATXN3	wtATXN3	5	3
FBgn0034154	751	CG5267	3.10696	1.36139	4.45764	0.0606597	0.561263	mutATXN3	wtATXN3	5	3
FBgn0000565	1354	Eip71CD	0.654936	5.32785	4.45674	0.0606815	0.561263	mutATXN3	wtATXN3	5	3
FBgn0038787	3569	CG4360	0.622584	4.88385	4.45649	0.0606875	0.561263	mutATXN3	wtATXN3	5	3
FBgn0037017	1157	CG4074	-0.506001	5.58636	4.4519	0.060799	0.561701	mutATXN3	wtATXN3	5	3
FBgn0041707	1148	7B2	-0.19646	9.61068	4.44821	0.0608888	0.561937	mutATXN3	wtATXN3	5	3
FBgn0035268	2687	CG8001	0.922887	4.75509	4.44168	0.061048	0.562276	mutATXN3	wtATXN3	5	3
FBgn0039329	3310	CG10669	1.22297	3.12962	4.43927	0.0611068	0.562276	mutATXN3	wtATXN3	5	3
FBgn0032036	2881	CG13384	0.249232	7.87639	4.4388	0.0611184	0.562276	mutATXN3	wtATXN3	5	3
FBgn0039743	2042	CG7946	0.679952	5.0566	4.43546	0.0612002	0.562438	mutATXN3	wtATXN3	5	3
FBgn0033853	3271	CG6145	0.373847	6.1106	4.43163	0.0612941	0.562709	mutATXN3	wtATXN3	5	3
FBgn0039774	2951	CDase	-4.2543	1.43876	4.42781	0.061388	0.562877	mutATXN3	wtATXN3	5	3
FBgn0043012	751	AP-2sigma	-0.315758	7.28178	4.42566	0.061441	0.562877	mutATXN3	wtATXN3	5	3
FBgn0042175	2029	CG18858	-0.448925	5.31641	4.42144	0.0615449	0.563239	mutATXN3	wtATXN3	5	3
FBgn0004368	7229	Ptp4E	-0.652414	5.16291	4.40472	0.0619594	0.56571	mutATXN3	wtATXN3	5	3
FBgn0028872	2036	CG18095	5.35659	-0.119811	4.40275	0.0620082	0.56571	mutATXN3	wtATXN3	5	3
FBgn0002775	1970	msl-3	-0.780521	4.21655	4.40077	0.0620577	0.56571	mutATXN3	wtATXN3	5	3
FBgn0020443	4409	eRF3	0.645286	5.7759	4.39779	0.062132	0.56571	mutATXN3	wtATXN3	5	3
FBgn0026787	2551	Nhe1	-0.322543	7.34071	4.39754	0.0621382	0.56571	mutATXN3	wtATXN3	5	3
FBgn0261258	4346	rgn	-0.529393	5.69608	4.38656	0.0624132	0.567139	mutATXN3	wtATXN3	5	3
FBgn0038795	1198	CG4335	5.41402	-0.00629832	4.38475	0.0624586	0.567139	mutATXN3	wtATXN3	5	3
FBgn0034485	2319	CG11099	-0.398674	7.4277	4.3789	0.0626058	0.567139	mutATXN3	wtATXN3	5	3
FBgn0031493	2684	Sf3b2	0.865889	4.19018	4.37797	0.0626291	0.567139	mutATXN3	wtATXN3	5	3
FBgn0032157	3076	Etl1	0.703811	5.5866	4.36966	0.0628393	0.567139	mutATXN3	wtATXN3	5	3
FBgn0010269	1799	Dsor1	0.832441	5.47037	4.36661	0.0629164	0.567139	mutATXN3	wtATXN3	5	3
FBgn0000448	10465	Hr3	0.405187	6.76417	4.36587	0.0629353	0.567139	mutATXN3	wtATXN3	5	3
FBgn0000339	1182	cni	-0.426668	6.25752	4.3657	0.0629395	0.567139	mutATXN3	wtATXN3	5	3
FBgn0004652	18433	fru	0.680176	7.29189	4.36562	0.0629415	0.567139	mutATXN3	wtATXN3	5	3
FBgn0050096	1130	CG30096	-0.580792	5.32938	4.36457	0.0629682	0.567139	mutATXN3	wtATXN3	5	3
FBgn0015380	3104	drl	-0.417118	5.96453	4.363	0.0630082	0.567139	mutATXN3	wtATXN3	5	3
FBgn0036202	5263	CG6024	-0.260261	8.62991	4.35897	0.0631106	0.567182	mutATXN3	wtATXN3	5	3
FBgn0030457	3195	CG12096	0.436896	5.99303	4.35771	0.0631427	0.567182	mutATXN3	wtATXN3	5	3
FBgn0015589	8506	Apc	0.404323	6.46232	4.35438	0.0632276	0.567362	mutATXN3	wtATXN3	5	3
FBgn0052232	2928	CG32232	-2.62658	2.81725	4.34243	0.0635334	0.568201	mutATXN3	wtATXN3	5	3
FBgn0020618	1693	Rack1	-0.298755	8.90515	4.34237	0.0635348	0.568201	mutATXN3	wtATXN3	5	3
FBgn0262738	8296	norpA	-0.304062	7.7951	4.33855	0.063633	0.568201	mutATXN3	wtATXN3	5	3
FBgn0032031	1230	CG13390	0.892541	4.80463	4.33418	0.0637456	0.568201	mutATXN3	wtATXN3	5	3
FBgn0250814	1686	UQCR-C2	0.416106	8.60288	4.33353	0.0637623	0.568201	mutATXN3	wtATXN3	5	3
FBgn0004369	9139	Ptp99A	-0.441705	6.57312	4.3304	0.0638429	0.568201	mutATXN3	wtATXN3	5	3
FBgn0028490	2760	CG31705	-2.49665	3.55254	4.32939	0.063869	0.568201	mutATXN3	wtATXN3	5	3
FBgn0033543	1357	CG12338	-0.735895	4.54771	4.3256	0.0639672	0.568201	mutATXN3	wtATXN3	5	3
FBgn0039510	14788	CG3339	4.53783	1.1942	4.32434	0.0639996	0.568201	mutATXN3	wtATXN3	5	3
FBgn0020235	1460	ATPsyngamma	0.181737	10.5736	4.32413	0.064005	0.568201	mutATXN3	wtATXN3	5	3
FBgn0261584	2918	CG42694	5.19859	-2.31472	4.59475	0.0640354	0.568201	mutATXN3	wtATXN3	5	3
FBgn0037109	5774	MED1	1.4446	3.82603	4.31601	0.064216	0.568676	mutATXN3	wtATXN3	5	3
FBgn0038165	4932	Task6	0.310048	7.64865	4.31589	0.064219	0.568676	mutATXN3	wtATXN3	5	3
FBgn0030420	2970	CG12717	0.529106	5.3057	4.30681	0.0644557	0.569716	mutATXN3	wtATXN3	5	3
FBgn0032949	1583	Lamp1	-0.307169	9.67371	4.30347	0.0645431	0.569716	mutATXN3	wtATXN3	5	3
FBgn0263594	2691	lost	0.228036	8.46262	4.30262	0.0645651	0.569716	mutATXN3	wtATXN3	5	3
FBgn0265839	551	lncRNA:CR44628	-1.10653	2.6615	4.30141	0.0645969	0.569716	mutATXN3	wtATXN3	5	3
FBgn0003256	7591	rl	-0.391657	8.54536	4.2909	0.0648731	0.571225	mutATXN3	wtATXN3	5	3
FBgn0086359	3610	Invadolysin	-0.838665	5.10546	4.28717	0.0649712	0.571225	mutATXN3	wtATXN3	5	3
FBgn0086779	4776	step	-0.366722	6.71118	4.28575	0.0650087	0.571225	mutATXN3	wtATXN3	5	3
FBgn0023143	4343	Uba1	0.474989	6.23377	4.28365	0.0650642	0.571225	mutATXN3	wtATXN3	5	3
FBgn0034858	2174	eIF2Bdelta	1.10819	3.99773	4.28146	0.0651222	0.571225	mutATXN3	wtATXN3	5	3
FBgn0037923	1387	CG6813	-0.679304	4.00806	4.27883	0.0651918	0.571225	mutATXN3	wtATXN3	5	3
FBgn0033996	2106	CG11807	-0.388369	6.98365	4.27752	0.0652266	0.571225	mutATXN3	wtATXN3	5	3
FBgn0026147	7646	TTLL4A	-0.314753	8.39155	4.27338	0.0653363	0.571225	mutATXN3	wtATXN3	5	3
FBgn0025628	3313	CG4199	-0.972781	5.18782	4.27179	0.0653785	0.571225	mutATXN3	wtATXN3	5	3
FBgn0036337	1905	AdenoK	0.546579	6.18842	4.2702	0.0654209	0.571225	mutATXN3	wtATXN3	5	3
FBgn0028700	1604	RfC38	-0.829366	3.27905	4.26714	0.0655024	0.571366	mutATXN3	wtATXN3	5	3
FBgn0267337	6273	rn	-0.626354	5.4699	4.25617	0.0657955	0.573352	mutATXN3	wtATXN3	5	3
FBgn0265667	601	lncRNA:CR44474	4.53792	0.936919	4.23979	0.0662364	0.576497	mutATXN3	wtATXN3	5	3
FBgn0026143	2214	CDC45L	-0.999318	4.53929	4.23267	0.0664292	0.576497	mutATXN3	wtATXN3	5	3
FBgn0024728	2818	Slip1	-0.341115	9.00685	4.2316	0.0664582	0.576497	mutATXN3	wtATXN3	5	3
FBgn0030289	3430	GCS1	0.86292	5.39454	4.23075	0.0664812	0.576497	mutATXN3	wtATXN3	5	3
FBgn0052512	2507	CG32512	4.39937	-0.959863	4.22956	0.0665136	0.576497	mutATXN3	wtATXN3	5	3
FBgn0261085	4823	Syt12	-0.760643	5.51046	4.22815	0.0665518	0.576497	mutATXN3	wtATXN3	5	3
FBgn0045495	4264	Gr28b	-1.47065	3.81585	4.22006	0.0667721	0.577833	mutATXN3	wtATXN3	5	3
FBgn0019972	1927	Drice	0.92407	3.48941	4.2141	0.0669353	0.57817	mutATXN3	wtATXN3	5	3
FBgn0038974	1253	CG5377	-0.521794	5.28768	4.21347	0.0669524	0.57817	mutATXN3	wtATXN3	5	3
FBgn0039733	1856	CG11504	-0.62901	4.71187	4.21139	0.0670093	0.57817	mutATXN3	wtATXN3	5	3
FBgn0022699	2685	D19B	1.05416	4.29821	4.20729	0.067122	0.578483	mutATXN3	wtATXN3	5	3
FBgn0266124	697	ghi	-0.309149	6.41629	4.20526	0.0671778	0.578483	mutATXN3	wtATXN3	5	3
FBgn0003748	4369	Treh	-0.685776	5.36125	4.19832	0.0673687	0.579152	mutATXN3	wtATXN3	5	3
FBgn0024248	3578	chico	-0.527324	5.80205	4.19691	0.0674078	0.579152	mutATXN3	wtATXN3	5	3
FBgn0029911	3831	CG14435	0.44411	5.9458	4.19512	0.0674573	0.579152	mutATXN3	wtATXN3	5	3
FBgn0030600	16734	hiw	0.412271	6.90123	4.19209	0.0675411	0.579152	mutATXN3	wtATXN3	5	3
FBgn0266465	2476	GckIII	0.59486	5.73123	4.18829	0.0676463	0.579152	mutATXN3	wtATXN3	5	3
FBgn0085753	2775	28SrRNA-Psi:CR40596	-0.484705	6.79773	4.18561	0.0677208	0.579152	mutATXN3	wtATXN3	5	3
FBgn0011747	6229	Ank	-0.236808	9.33903	4.18036	0.0678667	0.579152	mutATXN3	wtATXN3	5	3
FBgn0051098	1487	CG31098	-0.409785	6.09354	4.17811	0.0679294	0.579152	mutATXN3	wtATXN3	5	3
FBgn0033486	2513	dmpd	0.415283	5.44168	4.17624	0.0679816	0.579152	mutATXN3	wtATXN3	5	3
FBgn0033844	2843	bbc	0.351997	7.65339	4.1745	0.0680301	0.579152	mutATXN3	wtATXN3	5	3
FBgn0034692	1755	CG13502	-1.19319	3.19805	4.17119	0.0681228	0.579152	mutATXN3	wtATXN3	5	3
FBgn0033998	4746	row	0.588882	5.34208	4.16935	0.0681742	0.579152	mutATXN3	wtATXN3	5	3
FBgn0031106	1282	Syx16	0.617442	5.53498	4.16876	0.0681906	0.579152	mutATXN3	wtATXN3	5	3
FBgn0013683	291	mt:ND4L	-0.482705	5.8413	4.167	0.0682402	0.579152	mutATXN3	wtATXN3	5	3
FBgn0037831	4087	Cap-H2	-0.764777	4.93834	4.16657	0.0682522	0.579152	mutATXN3	wtATXN3	5	3
FBgn0263831	2273	Gen	2.35392	2.88464	4.16434	0.0683146	0.579152	mutATXN3	wtATXN3	5	3
FBgn0039738	3394	Mgat2	0.41213	8.43382	4.15044	0.0687062	0.581908	mutATXN3	wtATXN3	5	3
FBgn0267350	7054	PI4KIIIalpha	0.639687	5.936	4.14565	0.0688418	0.58217	mutATXN3	wtATXN3	5	3
FBgn0027504	4079	CG8878	0.57374	5.8507	4.14465	0.0688702	0.58217	mutATXN3	wtATXN3	5	3
FBgn0264442	7279	ab	0.615814	6.15507	4.13771	0.0690674	0.582292	mutATXN3	wtATXN3	5	3
FBgn0028897	1083	CG4935	-0.62655	4.01168	4.13668	0.0690968	0.582292	mutATXN3	wtATXN3	5	3
FBgn0013725	1839	phyl	0.283146	7.30985	4.13637	0.0691056	0.582292	mutATXN3	wtATXN3	5	3
FBgn0264693	5703	ens	0.371516	8.42109	4.13418	0.0691679	0.582292	mutATXN3	wtATXN3	5	3
FBgn0265180	2299	CG44245	-0.618793	4.83877	4.13244	0.0692174	0.582292	mutATXN3	wtATXN3	5	3
FBgn0005642	3184	wdn	2.29392	3.50694	4.1279	0.0693473	0.582747	mutATXN3	wtATXN3	5	3
FBgn0037709	1750	CG8199	2.08927	1.14385	4.12484	0.0694348	0.582747	mutATXN3	wtATXN3	5	3
FBgn0036761	1853	MED19	0.698796	4.98609	4.12298	0.0694883	0.582747	mutATXN3	wtATXN3	5	3
FBgn0037011	950	CG4858	0.559444	5.38083	4.12124	0.069538	0.582747	mutATXN3	wtATXN3	5	3
FBgn0261992	503	CG42810	-3.64645	-1.42477	4.11879	0.0696084	0.582778	mutATXN3	wtATXN3	5	3
FBgn0037702	5116	CG8176	0.798091	5.7577	4.1129	0.0697781	0.583641	mutATXN3	wtATXN3	5	3
FBgn0263220	10725	Hk	0.276972	9.45801	4.10505	0.0700047	0.5848	mutATXN3	wtATXN3	5	3
FBgn0265419	1245	lncRNA:CR44331	4.30435	-0.977854	4.10347	0.0700503	0.5848	mutATXN3	wtATXN3	5	3
FBgn0260971	5127	CG42594	-0.856413	4.09829	4.09718	0.0702329	0.585406	mutATXN3	wtATXN3	5	3
FBgn0001185	2378	her	0.654927	5.99922	4.09398	0.070326	0.585406	mutATXN3	wtATXN3	5	3
FBgn0004910	3545	Eip63F-1	-0.261172	8.92927	4.0924	0.0703721	0.585406	mutATXN3	wtATXN3	5	3
FBgn0000662	2977	fl(2)d	0.30025	6.72135	4.09176	0.0703906	0.585406	mutATXN3	wtATXN3	5	3
FBgn0040056	2560	CG17698	-0.231487	9.43202	4.08833	0.0704905	0.585681	mutATXN3	wtATXN3	5	3
FBgn0052365	2757	CG32365	3.15866	1.22344	4.08223	0.070669	0.586607	mutATXN3	wtATXN3	5	3
FBgn0029804	1983	CG3097	-2.44093	2.37125	4.07987	0.0707381	0.586623	mutATXN3	wtATXN3	5	3
FBgn0031540	2611	Pif1	2.87802	-0.283612	4.07034	0.071018	0.587922	mutATXN3	wtATXN3	5	3
FBgn0026592	1600	Fie	-0.241968	10.531	4.06997	0.0710291	0.587922	mutATXN3	wtATXN3	5	3
FBgn0266411	7194	sima	0.413631	6.1249	4.06065	0.0713043	0.587922	mutATXN3	wtATXN3	5	3
FBgn0031299	3115	CG4629	0.744828	3.72092	4.05752	0.071397	0.587922	mutATXN3	wtATXN3	5	3
FBgn0017579	619	RpL14	-0.384123	7.08826	4.05745	0.071399	0.587922	mutATXN3	wtATXN3	5	3
FBgn0050421	5225	Usp15-31	-0.639273	5.07941	4.0574	0.0714007	0.587922	mutATXN3	wtATXN3	5	3
FBgn0029686	3954	Glos	-1.03041	4.08907	4.05683	0.0714175	0.587922	mutATXN3	wtATXN3	5	3
FBgn0001258	1942	Ldh	-4.00924	2.80878	4.05323	0.0715245	0.587922	mutATXN3	wtATXN3	5	3
FBgn0038858	1633	CG5793	-0.711684	3.94774	4.04964	0.0716312	0.587922	mutATXN3	wtATXN3	5	3
FBgn0039293	2363	Alg9	-0.521638	5.47539	4.04814	0.0716759	0.587922	mutATXN3	wtATXN3	5	3
FBgn0030082	1598	HP1b	-0.519633	4.54583	4.04091	0.0718917	0.587922	mutATXN3	wtATXN3	5	3
FBgn0003042	2462	Pc	-0.385762	6.71971	4.03869	0.0719582	0.587922	mutATXN3	wtATXN3	5	3
FBgn0035266	2844	Gk2	1.02888	5.49182	4.03718	0.0720035	0.587922	mutATXN3	wtATXN3	5	3
FBgn0026430	6125	Grip84	0.938401	4.18941	4.03705	0.0720074	0.587922	mutATXN3	wtATXN3	5	3
FBgn0266417	1400	ringer	-0.342237	7.22722	4.03667	0.0720186	0.587922	mutATXN3	wtATXN3	5	3
FBgn0010198	944	RpS15Aa	-0.339327	6.36727	4.03612	0.0720351	0.587922	mutATXN3	wtATXN3	5	3
FBgn0023526	5574	CG2865	0.715403	4.71093	4.03404	0.0720974	0.587922	mutATXN3	wtATXN3	5	3
FBgn0264075	3108	tgo	-0.610758	5.81886	4.03382	0.0721042	0.587922	mutATXN3	wtATXN3	5	3
FBgn0082598	2633	akirin	-0.240131	7.57658	4.0289	0.0722519	0.588381	mutATXN3	wtATXN3	5	3
FBgn0038953	3665	CG18596	1.08285	4.54427	4.02747	0.0722951	0.588381	mutATXN3	wtATXN3	5	3
FBgn0028583	590	lcs	5.59635	3.43433	4.01735	0.0726005	0.590318	mutATXN3	wtATXN3	5	3
FBgn0051908	2135	CG31908	-0.686884	4.61674	4.00878	0.0728606	0.591354	mutATXN3	wtATXN3	5	3
FBgn0261983	3043	l(2)gd1	1.03498	3.95931	4.0087	0.0728632	0.591354	mutATXN3	wtATXN3	5	3
FBgn0037374	1649	jagn	-0.310409	7.51537	4.005	0.0729759	0.591438	mutATXN3	wtATXN3	5	3
FBgn0023516	2230	Pex5	0.862755	3.65037	4.00159	0.0730798	0.591438	mutATXN3	wtATXN3	5	3
FBgn0052547	4570	CG32547	-1.92859	1.31599	4.00104	0.0730967	0.591438	mutATXN3	wtATXN3	5	3
FBgn0000239	3116	bur	0.486601	6.31803	3.99918	0.0731535	0.591438	mutATXN3	wtATXN3	5	3
FBgn0038588	2619	CG7156	0.625072	4.26315	3.99728	0.0732114	0.591438	mutATXN3	wtATXN3	5	3
FBgn0052091	2967	CG32091	4.23472	-0.632651	3.98445	0.0736052	0.593894	mutATXN3	wtATXN3	5	3
FBgn0029710	1693	CG3568	0.607799	5.31412	3.98296	0.0736512	0.593894	mutATXN3	wtATXN3	5	3
FBgn0040337	1412	CG3021	-0.568826	5.13146	3.97981	0.0737482	0.594128	mutATXN3	wtATXN3	5	3
FBgn0051716	4475	Cnot4	0.321698	7.49829	3.97393	0.0739302	0.595047	mutATXN3	wtATXN3	5	3
FBgn0284252	4099	Letm1	0.466169	5.57652	3.96507	0.0742053	0.59628	mutATXN3	wtATXN3	5	3
FBgn0036908	1221	TORIP	-0.463914	5.63885	3.9646	0.0742198	0.59628	mutATXN3	wtATXN3	5	3
FBgn0010406	1663	RNaseX25	-0.36105	6.16467	3.9624	0.0742882	0.596282	mutATXN3	wtATXN3	5	3
FBgn0037252	3630	CG14650	0.719757	5.86664	3.9535	0.0745662	0.597156	mutATXN3	wtATXN3	5	3
FBgn0021765	1134	scu	0.324092	7.18147	3.95263	0.0745932	0.597156	mutATXN3	wtATXN3	5	3
FBgn0037372	1335	CG2091	-0.448057	6.38525	3.94881	0.0747131	0.597156	mutATXN3	wtATXN3	5	3
FBgn0051712	3159	CG31712	0.3274	8.89811	3.94827	0.0747299	0.597156	mutATXN3	wtATXN3	5	3
FBgn0284220	5242	Top2	-0.891333	5.23227	3.948	0.0747384	0.597156	mutATXN3	wtATXN3	5	3
FBgn0036372	2500	Abp1	0.497371	5.51342	3.94284	0.0749005	0.59768	mutATXN3	wtATXN3	5	3
FBgn0037279	2744	CG1129	-0.868429	3.91642	3.94157	0.0749405	0.59768	mutATXN3	wtATXN3	5	3
FBgn0265347	299	lncRNA:CR44301	3.99055	-1.28553	3.93663	0.0750965	0.598378	mutATXN3	wtATXN3	5	3
FBgn0030625	3838	CG5877	0.659751	4.85354	3.93279	0.0752178	0.598382	mutATXN3	wtATXN3	5	3
FBgn0037012	2245	Rcd2	4.32829	1.35083	3.9316	0.0752553	0.598382	mutATXN3	wtATXN3	5	3
FBgn0029521	1188	Or1a	-3.76778	0.081031	3.93013	0.0753021	0.598382	mutATXN3	wtATXN3	5	3
FBgn0025373	1465	Fpps	0.510538	5.77756	3.92794	0.0753713	0.598388	mutATXN3	wtATXN3	5	3
FBgn0013762	1604	Cdk5	-0.314205	6.05347	3.91129	0.075902	0.602055	mutATXN3	wtATXN3	5	3
FBgn0031893	2088	MICU1	-0.423758	6.59318	3.90694	0.0760412	0.602137	mutATXN3	wtATXN3	5	3
FBgn0039135	1046	CG13603	-0.355393	8.07844	3.9065	0.0760553	0.602137	mutATXN3	wtATXN3	5	3
FBgn0031649	2888	hoe2	-1.31689	3.88205	3.90187	0.0762038	0.602137	mutATXN3	wtATXN3	5	3
FBgn0010173	2135	RpA-70	0.444847	5.36907	3.90141	0.0762188	0.602137	mutATXN3	wtATXN3	5	3
FBgn0029870	3617	Marf	0.27939	7.70956	3.90024	0.0762565	0.602137	mutATXN3	wtATXN3	5	3
FBgn0004370	8708	Ptp10D	0.450287	5.109	3.89694	0.0763626	0.602207	mutATXN3	wtATXN3	5	3
FBgn0000283	4293	Cp190	0.565192	5.67289	3.89323	0.0764824	0.602207	mutATXN3	wtATXN3	5	3
FBgn0035622	2653	TM9SF3	-0.564803	6.06323	3.89172	0.0765313	0.602207	mutATXN3	wtATXN3	5	3
FBgn0263353	6816	CG11000	-0.302134	7.22121	3.89143	0.0765406	0.602207	mutATXN3	wtATXN3	5	3
FBgn0016038	1379	Vsp37A	-0.352336	7.69712	3.87928	0.0769346	0.604412	mutATXN3	wtATXN3	5	3
FBgn0035238	1435	CG12104	-0.458255	4.90289	3.87853	0.0769591	0.604412	mutATXN3	wtATXN3	5	3
FBgn0052815	3540	CG32815	0.479848	6.46314	3.86838	0.0772904	0.6057	mutATXN3	wtATXN3	5	3
FBgn0033373	1864	CG8080	1.61463	3.84337	3.86671	0.077345	0.6057	mutATXN3	wtATXN3	5	3
FBgn0004556	2209	Dbp73D	3.1455	2.55206	3.86587	0.0773724	0.6057	mutATXN3	wtATXN3	5	3
FBgn0026438	3996	Eaat2	0.296136	7.72439	3.86289	0.07747	0.6057	mutATXN3	wtATXN3	5	3
FBgn0040697	1586	Teh3	0.416448	7.5671	3.86104	0.077531	0.6057	mutATXN3	wtATXN3	5	3
FBgn0025712	1292	CG13920	-0.287029	7.67734	3.86017	0.0775595	0.6057	mutATXN3	wtATXN3	5	3
FBgn0266587	371	lncRNA:CR45112	4.07538	-1.82898	3.85676	0.0776716	0.6057	mutATXN3	wtATXN3	5	3
FBgn0031536	2973	Cog3	1.0424	5.07047	3.8566	0.077677	0.6057	mutATXN3	wtATXN3	5	3
FBgn0260934	12693	par-1	0.397725	7.60947	3.85142	0.0778479	0.606074	mutATXN3	wtATXN3	5	3
FBgn0037849	2357	CG4596	0.722052	4.36823	3.8501	0.0778913	0.606074	mutATXN3	wtATXN3	5	3
FBgn0039158	1373	TBC1d7	-0.385336	5.29623	3.84729	0.0779842	0.606074	mutATXN3	wtATXN3	5	3
FBgn0024909	2261	Taf7	1.5924	3.27919	3.84592	0.0780297	0.606074	mutATXN3	wtATXN3	5	3
FBgn0036980	3355	RhoBTB	0.543847	6.6932	3.84466	0.0780712	0.606074	mutATXN3	wtATXN3	5	3
FBgn0032465	1207	Yip1d1	-0.426925	6.73472	3.83108	0.078523	0.606776	mutATXN3	wtATXN3	5	3
FBgn0032925	2391	CG9246	0.853071	3.74659	3.83052	0.0785417	0.606776	mutATXN3	wtATXN3	5	3
FBgn0031696	4279	Bub1	1.1472	4.33162	3.82915	0.0785875	0.606776	mutATXN3	wtATXN3	5	3
FBgn0036302	3013	sowah	-0.469924	5.1975	3.82299	0.0787937	0.606776	mutATXN3	wtATXN3	5	3
FBgn0023536	2345	CG3156	0.99838	4.21766	3.82232	0.078816	0.606776	mutATXN3	wtATXN3	5	3
FBgn0083228	4508	Frq2	-0.361942	5.26759	3.82144	0.0788456	0.606776	mutATXN3	wtATXN3	5	3
FBgn0034938	1340	CG3803	0.313801	6.65542	3.82111	0.0788566	0.606776	mutATXN3	wtATXN3	5	3
FBgn0053653	5762	Cadps	-0.227918	10.8899	3.81908	0.0789248	0.606776	mutATXN3	wtATXN3	5	3
FBgn0040985	743	CG6115	0.431621	5.5347	3.81877	0.0789352	0.606776	mutATXN3	wtATXN3	5	3
FBgn0036483	4382	CG12316	0.904518	4.6502	3.81763	0.0789734	0.606776	mutATXN3	wtATXN3	5	3
FBgn0036725	8834	CG18265	0.481005	4.67029	3.81696	0.078996	0.606776	mutATXN3	wtATXN3	5	3
FBgn0030573	864	nmdyn-D6	-0.576712	4.61319	3.81664	0.0790068	0.606776	mutATXN3	wtATXN3	5	3
FBgn0037137	3232	Nopp140	0.772351	3.61899	3.81496	0.0790632	0.606776	mutATXN3	wtATXN3	5	3
FBgn0030377	2187	CG1924	-3.48313	0.487596	3.81193	0.0791652	0.607025	mutATXN3	wtATXN3	5	3
FBgn0053156	3323	CG33156	0.378394	6.98402	3.80886	0.0792688	0.607288	mutATXN3	wtATXN3	5	3
FBgn0038498	3183	beat-IIa	-0.279196	6.9679	3.80572	0.079375	0.607466	mutATXN3	wtATXN3	5	3
FBgn0052843	3284	Dh31-R	-1.04923	2.7905	3.80075	0.0795435	0.607466	mutATXN3	wtATXN3	5	3
FBgn0000259	5705	CkIIbeta	-0.205684	9.11427	3.80008	0.0795661	0.607466	mutATXN3	wtATXN3	5	3
FBgn0036913	6311	Usp32	0.551788	5.59635	3.79823	0.0796289	0.607466	mutATXN3	wtATXN3	5	3
FBgn0051357	1681	CG31357	0.409401	6.16299	3.79508	0.079736	0.607466	mutATXN3	wtATXN3	5	3
FBgn0035101	4099	p130CAS	0.401299	6.56706	3.79087	0.0798792	0.607466	mutATXN3	wtATXN3	5	3
FBgn0037882	1263	CG17187	0.7045	4.48587	3.78992	0.0799117	0.607466	mutATXN3	wtATXN3	5	3
FBgn0025633	5538	CG13366	0.595827	4.82436	3.78893	0.0799453	0.607466	mutATXN3	wtATXN3	5	3
FBgn0263109	7712	CG43366	5.04447	0.478091	3.78764	0.0799895	0.607466	mutATXN3	wtATXN3	5	3
FBgn0022361	2953	Pur-alpha	-0.249179	10.4919	3.78673	0.0800207	0.607466	mutATXN3	wtATXN3	5	3
FBgn0024992	3360	Spg7	0.886816	4.52003	3.7857	0.0800559	0.607466	mutATXN3	wtATXN3	5	3
FBgn0052284	457	CG32284	-3.5957	-0.986259	3.78263	0.0801609	0.607736	mutATXN3	wtATXN3	5	3
FBgn0034085	4589	Ptp52F	-4.1423	1.11944	3.77513	0.0804182	0.608639	mutATXN3	wtATXN3	5	3
FBgn0002921	6680	Atpalpha	0.203243	12.4046	3.7751	0.0804191	0.608639	mutATXN3	wtATXN3	5	3
FBgn0053493	638	CG33493	1.23564	2.78968	3.76736	0.0806859	0.610131	mutATXN3	wtATXN3	5	3
FBgn0034365	1273	CG5335	-1.07786	3.19737	3.76349	0.0808196	0.610613	mutATXN3	wtATXN3	5	3
FBgn0010303	6215	hep	0.527343	5.39796	3.758	0.0810098	0.611523	mutATXN3	wtATXN3	5	3
FBgn0263270	575	CG43396	-3.24433	-1.10449	3.7552	0.0811069	0.611728	mutATXN3	wtATXN3	5	3
FBgn0050156	1726	CG30156	0.969996	4.00896	3.75253	0.0811998	0.611901	mutATXN3	wtATXN3	5	3
FBgn0037199	957	CG11137	-0.314629	5.8803	3.74944	0.0813074	0.611927	mutATXN3	wtATXN3	5	3
FBgn0032100	1021	CG13108	0.471476	5.63294	3.74842	0.0813431	0.611927	mutATXN3	wtATXN3	5	3
FBgn0046302	1784	CG10650	1.86565	4.88716	3.74591	0.0814305	0.612058	mutATXN3	wtATXN3	5	3
FBgn0032251	1383	Nse4	-0.40022	5.38668	3.73916	0.0816667	0.613163	mutATXN3	wtATXN3	5	3
FBgn0034734	8425	CG4554	-2.46837	2.04944	3.73771	0.0817177	0.613163	mutATXN3	wtATXN3	5	3
FBgn0013718	5594	nuf	-0.412913	7.03935	3.72685	0.0820995	0.6155	mutATXN3	wtATXN3	5	3
FBgn0021795	977	Tapdelta	0.582347	4.29466	3.72164	0.0822836	0.616352	mutATXN3	wtATXN3	5	3
FBgn0024733	1235	RpL10	-0.303964	7.5237	3.71557	0.0824987	0.616992	mutATXN3	wtATXN3	5	3
FBgn0011642	2377	Zyx	-0.311928	9.33622	3.71525	0.0825101	0.616992	mutATXN3	wtATXN3	5	3
FBgn0028370	4760	kek3	-0.509613	5.25542	3.71046	0.0826805	0.617738	mutATXN3	wtATXN3	5	3
FBgn0062440	701	EMRE	-0.25054	6.93294	3.70431	0.0828997	0.618598	mutATXN3	wtATXN3	5	3
FBgn0044452	6266	Atg2	1.26676	4.0365	3.7018	0.0829893	0.618598	mutATXN3	wtATXN3	5	3
FBgn0028406	2146	Drep4	0.404616	6.17701	3.69984	0.0830593	0.618598	mutATXN3	wtATXN3	5	3
FBgn0264308	6554	CG43778	-0.293501	7.08706	3.69931	0.0830783	0.618598	mutATXN3	wtATXN3	5	3
FBgn0003890	1869	betaTub97EF	-4.35736	1.4833	3.69508	0.0832299	0.618852	mutATXN3	wtATXN3	5	3
FBgn0038720	4343	CG6231	-3.27586	2.21357	3.69441	0.083254	0.618852	mutATXN3	wtATXN3	5	3
FBgn0029913	1576	Cht11	-0.710443	4.92429	3.69037	0.0833993	0.619093	mutATXN3	wtATXN3	5	3
FBgn0033088	1332	PGAP3	-0.32047	7.87018	3.68957	0.0834278	0.619093	mutATXN3	wtATXN3	5	3
FBgn0065099	444	snRNA:7SK	-1.92973	0.160489	3.68525	0.0835835	0.619601	mutATXN3	wtATXN3	5	3
FBgn0004595	24892	pros	-0.283483	10.3369	3.68142	0.0837221	0.619601	mutATXN3	wtATXN3	5	3
FBgn0051619	5836	nolo	0.443806	7.90036	3.68139	0.0837229	0.619601	mutATXN3	wtATXN3	5	3
FBgn0037623	3659	CG9801	0.597373	5.27409	3.67983	0.0837796	0.619601	mutATXN3	wtATXN3	5	3
FBgn0058470	2990	CG40470	-2.46678	2.87729	3.67326	0.0840176	0.620652	mutATXN3	wtATXN3	5	3
FBgn0031981	10201	Megf8	-0.834683	4.31848	3.6709	0.0841035	0.620652	mutATXN3	wtATXN3	5	3
FBgn0003429	10153	slo	0.377332	9.89754	3.67004	0.0841345	0.620652	mutATXN3	wtATXN3	5	3
FBgn0033903	1460	CG8323	0.523995	4.52699	3.66316	0.0843853	0.621204	mutATXN3	wtATXN3	5	3
FBgn0034172	1395	CG6665	0.485906	5.5358	3.66231	0.0844162	0.621204	mutATXN3	wtATXN3	5	3
FBgn0032800	3227	CG10137	0.447602	5.57908	3.66144	0.084448	0.621204	mutATXN3	wtATXN3	5	3
FBgn0053506	1073	CG33506	0.394565	5.37436	3.6591	0.0845336	0.621204	mutATXN3	wtATXN3	5	3
FBgn0086909	2094	CG31751	-0.409059	6.83867	3.65826	0.0845644	0.621204	mutATXN3	wtATXN3	5	3
FBgn0043457	1517	CG5180	-0.505723	4.88414	3.65622	0.0846393	0.621232	mutATXN3	wtATXN3	5	3
FBgn0259242	6885	CG42340	-0.420174	6.41016	3.64759	0.0849559	0.622573	mutATXN3	wtATXN3	5	3
FBgn0037071	1442	CG7632	-0.3235	6.1524	3.64625	0.0850055	0.622573	mutATXN3	wtATXN3	5	3
FBgn0010235	2065	Klc	0.393606	7.1661	3.64544	0.0850354	0.622573	mutATXN3	wtATXN3	5	3
FBgn0037151	701	CG7130	0.702511	4.61671	3.63778	0.0853181	0.623934	mutATXN3	wtATXN3	5	3
FBgn0287218	446	CG46448	-0.553622	5.12279	3.63533	0.0854091	0.623934	mutATXN3	wtATXN3	5	3
FBgn0011715	1335	Snr1	0.372971	5.35369	3.63462	0.0854352	0.623934	mutATXN3	wtATXN3	5	3
FBgn0039909	1593	ND-49	0.209834	10.024	3.62618	0.0857489	0.625702	mutATXN3	wtATXN3	5	3
FBgn0040066	1973	wds	0.504441	4.93065	3.62231	0.0858933	0.626116	mutATXN3	wtATXN3	5	3
FBgn0011818	3223	oaf	-0.398233	6.14323	3.6188	0.0860242	0.626116	mutATXN3	wtATXN3	5	3
FBgn0086680	4784	vvl	0.505594	5.54554	3.61784	0.08606	0.626116	mutATXN3	wtATXN3	5	3
FBgn0004390	5434	RasGAP1	-0.592891	5.45648	3.61518	0.0861597	0.626116	mutATXN3	wtATXN3	5	3
FBgn0261859	6686	CG42788	-0.560943	5.39003	3.61508	0.0861635	0.626116	mutATXN3	wtATXN3	5	3
FBgn0032880	2810	TM9SF2	-0.245593	9.11958	3.61211	0.0862749	0.6263	mutATXN3	wtATXN3	5	3
FBgn0029905	2522	Nf-YC	0.606266	4.31938	3.61059	0.0863319	0.6263	mutATXN3	wtATXN3	5	3
FBgn0037186	3450	CG11241	1.53467	2.15983	3.60586	0.0865099	0.627071	mutATXN3	wtATXN3	5	3
FBgn0004436	2166	Ubc6	-0.316792	8.78359	3.60353	0.0865975	0.627187	mutATXN3	wtATXN3	5	3
FBgn0054057	1276	CG34057	-1.1435	2.66013	3.59942	0.0867528	0.627247	mutATXN3	wtATXN3	5	3
FBgn0263132	16205	Cht6	1.81144	3.78247	3.59703	0.0868433	0.627247	mutATXN3	wtATXN3	5	3
FBgn0039132	2026	AP-1sigma	-0.323591	9.35375	3.59522	0.0869116	0.627247	mutATXN3	wtATXN3	5	3
FBgn0015772	7322	Nak	0.375549	6.48759	3.59289	0.087	0.627247	mutATXN3	wtATXN3	5	3
FBgn0037378	893	PSMG1	-0.374212	5.1431	3.58921	0.0871398	0.627247	mutATXN3	wtATXN3	5	3
FBgn0087002	11766	apolpp	-1.69691	2.79988	3.58886	0.087153	0.627247	mutATXN3	wtATXN3	5	3
FBgn0004395	6328	unk	0.32113	8.06653	3.58864	0.0871612	0.627247	mutATXN3	wtATXN3	5	3
FBgn0038363	619	Acyp2	-0.647763	3.72774	3.58359	0.0873535	0.627247	mutATXN3	wtATXN3	5	3
FBgn0286070	5816	cnk	1.02466	3.83967	3.58331	0.0873644	0.627247	mutATXN3	wtATXN3	5	3
FBgn0032486	1420	mRF1	-0.688372	3.89536	3.5827	0.0873876	0.627247	mutATXN3	wtATXN3	5	3
FBgn0264089	9618	sli	-0.422588	5.63225	3.58201	0.0874139	0.627247	mutATXN3	wtATXN3	5	3
FBgn0039751	1582	CG1983	0.220392	8.15969	3.58064	0.0874662	0.627247	mutATXN3	wtATXN3	5	3
FBgn0041004	6035	CG17715	-0.326155	6.61927	3.57285	0.087764	0.628868	mutATXN3	wtATXN3	5	3
FBgn0003651	5595	svp	1.19013	3.51102	3.56673	0.0879994	0.629333	mutATXN3	wtATXN3	5	3
FBgn0032196	1326	CG5708	-0.271135	8.54175	3.56395	0.0881062	0.629333	mutATXN3	wtATXN3	5	3
FBgn0085420	4805	DIP-delta	-0.502254	6.99785	3.56297	0.0881439	0.629333	mutATXN3	wtATXN3	5	3
FBgn0259219	3541	CG42319	4.20151	-0.251523	3.56255	0.08816	0.629333	mutATXN3	wtATXN3	5	3
FBgn0039555	1341	mRpS22	0.467792	5.54109	3.56181	0.0881887	0.629333	mutATXN3	wtATXN3	5	3
FBgn0003310	5206	S	0.496887	5.76871	3.55834	0.0883228	0.629777	mutATXN3	wtATXN3	5	3
FBgn0266377	8459	Pde8	-0.441659	5.60906	3.55415	0.0884849	0.630419	mutATXN3	wtATXN3	5	3
FBgn0063368	765	Gpb5	0.36436	6.64503	3.55071	0.0886183	0.630856	mutATXN3	wtATXN3	5	3
FBgn0266748	229	lncRNA:CR45221	-2.87606	-0.862747	3.5453	0.0888285	0.631483	mutATXN3	wtATXN3	5	3
FBgn0015793	1105	Rab19	-0.667269	4.84249	3.54407	0.0888761	0.631483	mutATXN3	wtATXN3	5	3
FBgn0040007	1013	RpL38	-0.268413	6.68527	3.5422	0.0889493	0.631483	mutATXN3	wtATXN3	5	3
FBgn0032321	1456	YL-1	-0.596288	4.36051	3.54048	0.0890164	0.631483	mutATXN3	wtATXN3	5	3
FBgn0024291	3809	Sirt1	0.53657	5.99483	3.53917	0.0890673	0.631483	mutATXN3	wtATXN3	5	3
FBgn0085432	14425	pan	-0.272953	8.72271	3.53531	0.0892184	0.631866	mutATXN3	wtATXN3	5	3
FBgn0267253	4208	CG32700	-0.483332	6.7259	3.5341	0.0892658	0.631866	mutATXN3	wtATXN3	5	3
FBgn0038755	3100	Hs6st	-0.502047	5.03139	3.51871	0.089871	0.63488	mutATXN3	wtATXN3	5	3
FBgn0000533	1527	ea	-1.23507	3.72091	3.51623	0.0899691	0.63488	mutATXN3	wtATXN3	5	3
FBgn0010415	4202	Sdc	-0.219318	9.59623	3.5146	0.0900335	0.63488	mutATXN3	wtATXN3	5	3
FBgn0052350	2844	Vps11	-0.552469	5.88654	3.51416	0.090051	0.63488	mutATXN3	wtATXN3	5	3
FBgn0030309	1291	CG1572	-0.778328	3.93879	3.51407	0.0900544	0.63488	mutATXN3	wtATXN3	5	3
FBgn0263608	1138	l(3)72Dr	-0.549484	4.35859	3.51089	0.0901804	0.634996	mutATXN3	wtATXN3	5	3
FBgn0052179	1354	Krn	0.971928	3.41158	3.50999	0.090216	0.634996	mutATXN3	wtATXN3	5	3
FBgn0038491	1855	CG5292	0.632883	4.00499	3.50688	0.0903396	0.635113	mutATXN3	wtATXN3	5	3
FBgn0032955	3885	CG2201	-0.334145	6.91438	3.50592	0.0903778	0.635113	mutATXN3	wtATXN3	5	3
FBgn0034135	3712	Syn2	-0.247232	8.84234	3.50269	0.0905063	0.635505	mutATXN3	wtATXN3	5	3
FBgn0259151	1949	CG42266	4.42978	0.836978	3.49663	0.0907481	0.636029	mutATXN3	wtATXN3	5	3
FBgn0040344	4335	Lztr1	-0.397775	5.20842	3.49562	0.0907885	0.636029	mutATXN3	wtATXN3	5	3
FBgn0022023	1496	eIF3h	0.393347	6.2447	3.49536	0.090799	0.636029	mutATXN3	wtATXN3	5	3
FBgn0261041	6273	stj	0.277672	8.61481	3.48884	0.0910603	0.636706	mutATXN3	wtATXN3	5	3
FBgn0021979	2411	l(2)k09913	0.233665	9.66322	3.48814	0.0910883	0.636706	mutATXN3	wtATXN3	5	3
FBgn0036290	2446	CG10638	0.476535	5.85308	3.4865	0.0911543	0.636706	mutATXN3	wtATXN3	5	3
FBgn0085385	6061	bma	-0.579926	5.68717	3.48565	0.0911884	0.636706	mutATXN3	wtATXN3	5	3
FBgn0013342	4072	nSyb	0.185678	11.0255	3.48389	0.0912595	0.636706	mutATXN3	wtATXN3	5	3
FBgn0266570	2246	NO66	1.03105	4.31097	3.47894	0.0914589	0.637589	mutATXN3	wtATXN3	5	3
FBgn0028734	4904	Fmr1	0.455549	6.52996	3.47008	0.0918176	0.639183	mutATXN3	wtATXN3	5	3
FBgn0265182	3629	CG44247	0.301194	8.13545	3.46968	0.0918337	0.639183	mutATXN3	wtATXN3	5	3
FBgn0051676	1107	CG31676	-0.55734	5.94986	3.46442	0.0920474	0.640161	mutATXN3	wtATXN3	5	3
FBgn0000119	6024	arr	1.00042	3.41387	3.46136	0.0921722	0.64052	mutATXN3	wtATXN3	5	3
FBgn0034876	1769	wmd	2.05143	4.74773	3.45818	0.0923017	0.640911	mutATXN3	wtATXN3	5	3
FBgn0034304	3315	CG5742	0.800251	5.15008	3.4513	0.0925831	0.642044	mutATXN3	wtATXN3	5	3
FBgn0032258	2666	Cog4	-0.5115	4.92686	3.45004	0.0926351	0.642044	mutATXN3	wtATXN3	5	3
FBgn0035050	2229	SiaT	-0.970568	2.57196	3.44773	0.0927298	0.642044	mutATXN3	wtATXN3	5	3
FBgn0039153	1786	GatB	0.420477	5.45404	3.44703	0.0927584	0.642044	mutATXN3	wtATXN3	5	3
FBgn0035120	853	wac	-1.24413	2.51593	3.44171	0.0929775	0.64286	mutATXN3	wtATXN3	5	3
FBgn0029887	4996	CG3198	0.265001	7.47984	3.43878	0.0930985	0.64286	mutATXN3	wtATXN3	5	3
FBgn0037993	3490	dpr15	-0.536134	5.5493	3.43696	0.0931733	0.64286	mutATXN3	wtATXN3	5	3
FBgn0261954	10285	east	0.292539	6.906	3.43565	0.0932275	0.64286	mutATXN3	wtATXN3	5	3
FBgn0036335	602	mRpL20	-0.315193	5.99679	3.43386	0.0933016	0.64286	mutATXN3	wtATXN3	5	3
FBgn0029711	3617	Usf	0.36784	7.22194	3.43152	0.0933984	0.64286	mutATXN3	wtATXN3	5	3
FBgn0000038	2974	nAChRbeta1	0.255893	10.3589	3.43125	0.0934099	0.64286	mutATXN3	wtATXN3	5	3
FBgn0031392	2993	AIF	0.60022	5.34036	3.42994	0.0934641	0.64286	mutATXN3	wtATXN3	5	3
FBgn0050466	2158	CG30466	1.75074	3.34316	3.42539	0.0936531	0.643283	mutATXN3	wtATXN3	5	3
FBgn0033252	5960	CG12769	-0.320353	7.365	3.42492	0.0936727	0.643283	mutATXN3	wtATXN3	5	3
FBgn0033421	5704	CG1888	0.630978	3.88097	3.42098	0.0938365	0.643452	mutATXN3	wtATXN3	5	3
FBgn0028953	4345	CG14478	0.386955	7.27614	3.4208	0.0938444	0.643452	mutATXN3	wtATXN3	5	3
FBgn0036294	1805	CG10654	0.472656	5.42533	3.40009	0.0947128	0.648897	mutATXN3	wtATXN3	5	3
FBgn0025391	3905	Scgdelta	-0.813592	4.88557	3.3981	0.0947964	0.648962	mutATXN3	wtATXN3	5	3
FBgn0029523	2309	CR18275	-2.37612	2.59257	3.39207	0.0950515	0.649144	mutATXN3	wtATXN3	5	3
FBgn0050029	550	CR30029	-2.67229	-1.05823	3.39155	0.0950736	0.649144	mutATXN3	wtATXN3	5	3
FBgn0039790	2431	CG2246	-0.228141	7.42567	3.39145	0.095078	0.649144	mutATXN3	wtATXN3	5	3
FBgn0259876	4387	Cap-G	2.12849	3.70258	3.38741	0.0952494	0.649144	mutATXN3	wtATXN3	5	3
FBgn0263006	8264	SERCA	0.270532	7.54525	3.38548	0.0953314	0.649144	mutATXN3	wtATXN3	5	3
FBgn0260965	8603	CG42588	0.521974	4.93697	3.38393	0.0953974	0.649144	mutATXN3	wtATXN3	5	3
FBgn0052103	4461	SCaMC	0.309201	7.31229	3.38371	0.0954065	0.649144	mutATXN3	wtATXN3	5	3
FBgn0004911	1275	asRNA:Eig63F-2	3.74542	-0.159511	3.38348	0.0954166	0.649144	mutATXN3	wtATXN3	5	3
FBgn0050344	2147	CG30344	-0.754934	5.06741	3.381	0.0955221	0.64916	mutATXN3	wtATXN3	5	3
FBgn0035983	3453	CG4080	0.661436	5.241	3.37994	0.0955673	0.64916	mutATXN3	wtATXN3	5	3
FBgn0264703	1641	CR43972	4.371	-0.134953	3.37478	0.0957878	0.650153	mutATXN3	wtATXN3	5	3
FBgn0052000	6511	anne	-0.205513	10.4339	3.37227	0.0958951	0.650377	mutATXN3	wtATXN3	5	3
FBgn0030946	3478	CG6659	0.4832	5.85074	3.36947	0.0960153	0.650688	mutATXN3	wtATXN3	5	3
FBgn0250819	3111	CG33521	-0.666335	4.16424	3.36445	0.0962309	0.651454	mutATXN3	wtATXN3	5	3
FBgn0035699	4303	CG13300	0.782199	4.0897	3.35979	0.0964315	0.651454	mutATXN3	wtATXN3	5	3
FBgn0026400	1138	Noa36	0.615633	4.50088	3.35718	0.0965444	0.651454	mutATXN3	wtATXN3	5	3
FBgn0032907	1357	CG9272	-0.602483	4.99478	3.35556	0.0966141	0.651454	mutATXN3	wtATXN3	5	3
FBgn0038767	1525	trem	0.829725	3.4296	3.35516	0.0966316	0.651454	mutATXN3	wtATXN3	5	3
FBgn0035151	2379	CG17129	3.95975	1.10904	3.35479	0.0966474	0.651454	mutATXN3	wtATXN3	5	3
FBgn0033751	1535	CG8818	0.323001	7.58148	3.35265	0.0967402	0.651454	mutATXN3	wtATXN3	5	3
FBgn0042134	4080	Capr	-0.673038	4.46782	3.35051	0.0968328	0.651454	mutATXN3	wtATXN3	5	3
FBgn0025334	942	PHDP	-0.685588	4.14585	3.35041	0.0968374	0.651454	mutATXN3	wtATXN3	5	3
FBgn0035028	2395	Start1	-0.507821	5.3038	3.34959	0.096873	0.651454	mutATXN3	wtATXN3	5	3
FBgn0265297	4303	pAbp	0.187174	10.1861	3.34562	0.0970453	0.652078	mutATXN3	wtATXN3	5	3
FBgn0031312	1272	Tango14	0.76573	3.43058	3.34402	0.0971148	0.652078	mutATXN3	wtATXN3	5	3
FBgn0045063	3724	fdl	0.456705	5.52658	3.3363	0.0974517	0.653838	mutATXN3	wtATXN3	5	3
FBgn0051320	3431	HEATR2	3.72834	2.03036	3.33151	0.0976611	0.654511	mutATXN3	wtATXN3	5	3
FBgn0033020	730	COX4L	-2.96749	1.11773	3.33059	0.0977016	0.654511	mutATXN3	wtATXN3	5	3
FBgn0014906	2857	Hydr2	0.257926	7.34246	3.3267	0.0978722	0.655033	mutATXN3	wtATXN3	5	3
FBgn0037301	3233	Mms19	0.78227	3.96189	3.3222	0.0980703	0.655033	mutATXN3	wtATXN3	5	3
FBgn0034588	2312	CG9394	-3.90305	1.74837	3.32215	0.0980724	0.655033	mutATXN3	wtATXN3	5	3
FBgn0025700	1044	CG5885	-0.438011	5.19565	3.3209	0.0981275	0.655033	mutATXN3	wtATXN3	5	3
FBgn0015338	1126	CG5861	-0.239071	7.02385	3.32031	0.0981539	0.655033	mutATXN3	wtATXN3	5	3
FBgn0014857	1002	His3.3A	0.326288	5.76675	3.31412	0.0984271	0.655999	mutATXN3	wtATXN3	5	3
FBgn0054045	581	CG34045	-3.32456	-1.53313	3.31354	0.0984529	0.655999	mutATXN3	wtATXN3	5	3
FBgn0004580	2754	Cbp53E	-0.24514	10.7737	3.31194	0.0985236	0.655999	mutATXN3	wtATXN3	5	3
FBgn0038461	1216	CG3678	0.318167	6.34143	3.30699	0.0987433	0.656607	mutATXN3	wtATXN3	5	3
FBgn0005593	1167	RpL7	-0.207414	8.59255	3.3065	0.098765	0.656607	mutATXN3	wtATXN3	5	3
FBgn0266918	2356	CG32486	-0.21021	7.76139	3.30247	0.0989445	0.657196	mutATXN3	wtATXN3	5	3
FBgn0263029	746	CG43324	-0.271089	7.85296	3.30114	0.0990038	0.657196	mutATXN3	wtATXN3	5	3
FBgn0030520	3431	Pdcd4	0.276068	9.13267	3.29327	0.0993554	0.658629	mutATXN3	wtATXN3	5	3
FBgn0039920	7276	CG11360	-0.319706	7.28269	3.29294	0.0993703	0.658629	mutATXN3	wtATXN3	5	3
FBgn0033551	1583	CG7222	-0.347276	7.69556	3.28845	0.0995714	0.659334	mutATXN3	wtATXN3	5	3
FBgn0015245	2480	Hsp60A	0.512167	9.23985	3.28721	0.0996273	0.659334	mutATXN3	wtATXN3	5	3
FBgn0054044	1195	lncRNA:CR34044	-3.95995	-0.362675	3.28321	0.0998075	0.659599	mutATXN3	wtATXN3	5	3
FBgn0010278	2507	Ssrp	1.84273	3.77429	3.28297	0.0998181	0.659599	mutATXN3	wtATXN3	5	3
FBgn0024432	816	Dlc90F	0.243557	6.43841	3.28087	0.0999128	0.659726	mutATXN3	wtATXN3	5	3
FBgn0015623	3344	Cpr	0.687649	5.60382	3.27597	0.100134	0.66069	mutATXN3	wtATXN3	5	3
FBgn0005536	8262	Mbs	0.427147	6.63334	3.27041	0.100386	0.661442	mutATXN3	wtATXN3	5	3
FBgn0262476	5055	CG43066	0.251932	10.271	3.26976	0.100415	0.661442	mutATXN3	wtATXN3	5	3
FBgn0032010	6129	CG8086	4.10779	-1.75374	3.26845	0.100475	0.661442	mutATXN3	wtATXN3	5	3
FBgn0259213	5298	side-II	-0.545964	5.8466	3.26598	0.100587	0.661681	mutATXN3	wtATXN3	5	3
FBgn0037902	1613	CG5281	-0.288172	7.02004	3.25632	0.101028	0.66408	mutATXN3	wtATXN3	5	3
FBgn0052655	1250	CG32655	1.27896	2.59841	3.25191	0.10123	0.664908	mutATXN3	wtATXN3	5	3
FBgn0023510	6716	Rbcn-3B	0.303578	7.09983	3.24709	0.101451	0.665518	mutATXN3	wtATXN3	5	3
FBgn0034687	1562	CG11475	0.864093	3.5798	3.24658	0.101475	0.665518	mutATXN3	wtATXN3	5	3
FBgn0000287	5536	salr	0.853768	3.86237	3.24385	0.1016	0.665842	mutATXN3	wtATXN3	5	3
FBgn0031036	1817	CG14220	-0.380606	5.06236	3.24175	0.101697	0.665978	mutATXN3	wtATXN3	5	3
FBgn0032791	1357	CG18094	1.23302	3.1688	3.23204	0.102146	0.668021	mutATXN3	wtATXN3	5	3
FBgn0031998	2660	SLC5A11	-1.07814	2.92952	3.22973	0.102253	0.668021	mutATXN3	wtATXN3	5	3
FBgn0032015	1245	Ostgamma	-0.378946	6.33072	3.22939	0.102269	0.668021	mutATXN3	wtATXN3	5	3
FBgn0086707	4231	ncm	0.868621	3.81195	3.2281	0.102329	0.668021	mutATXN3	wtATXN3	5	3
FBgn0026630	2377	nes	-0.299563	6.92203	3.22563	0.102444	0.668021	mutATXN3	wtATXN3	5	3
FBgn0266388	911	asRNA:CR45028	2.03811	0.0427329	3.22413	0.102513	0.668021	mutATXN3	wtATXN3	5	3
FBgn0264785	4296	Hph	-0.440792	5.88987	3.22309	0.102562	0.668021	mutATXN3	wtATXN3	5	3
FBgn0021796	7987	Tor	1.19917	3.63284	3.22079	0.102669	0.668021	mutATXN3	wtATXN3	5	3
FBgn0028514	2832	CG4793	2.71476	1.47693	3.21879	0.102763	0.668021	mutATXN3	wtATXN3	5	3
FBgn0259221	9093	ATP8A	0.415483	7.15268	3.21858	0.102772	0.668021	mutATXN3	wtATXN3	5	3
FBgn0032938	5112	CG8671	-0.288296	6.73743	3.20747	0.103293	0.669629	mutATXN3	wtATXN3	5	3
FBgn0038366	2433	CG4576	-3.24835	0.534693	3.20667	0.103331	0.669629	mutATXN3	wtATXN3	5	3
FBgn0027549	2704	Nulp1	0.350427	5.98989	3.20525	0.103398	0.669629	mutATXN3	wtATXN3	5	3
FBgn0030657	1141	cerv	-0.484846	4.98762	3.20432	0.103441	0.669629	mutATXN3	wtATXN3	5	3
FBgn0010768	3258	sqz	0.774138	3.39286	3.20385	0.103464	0.669629	mutATXN3	wtATXN3	5	3
FBgn0033855	1394	link	2.92787	0.340727	3.20275	0.103516	0.669629	mutATXN3	wtATXN3	5	3
FBgn0065035	1241	AlkB	-1.00438	3.04333	3.2019	0.103556	0.669629	mutATXN3	wtATXN3	5	3
FBgn0035415	587	CG14966	2.78077	-0.363283	3.19387	0.103935	0.67039	mutATXN3	wtATXN3	5	3
FBgn0027835	6962	Dp1	-0.435028	5.87003	3.19325	0.103965	0.67039	mutATXN3	wtATXN3	5	3
FBgn0031491	1714	alpha4GT1	-0.296441	6.16371	3.19254	0.103999	0.67039	mutATXN3	wtATXN3	5	3
FBgn0040078	1659	pont	0.598651	4.24981	3.1918	0.104034	0.67039	mutATXN3	wtATXN3	5	3
FBgn0029506	1463	Tsp42Ee	-0.337791	8.51495	3.19003	0.104118	0.67039	mutATXN3	wtATXN3	5	3
FBgn0031895	2741	CG4497	0.507934	5.03188	3.18818	0.104206	0.67039	mutATXN3	wtATXN3	5	3
FBgn0085391	9239	trv	0.290987	10.3885	3.18809	0.10421	0.67039	mutATXN3	wtATXN3	5	3
FBgn0035999	1639	CG3552	1.14268	3.20688	3.18423	0.104393	0.671004	mutATXN3	wtATXN3	5	3
FBgn0053144	5611	CG33144	-0.530539	5.2801	3.18067	0.104564	0.671004	mutATXN3	wtATXN3	5	3
FBgn0051361	4475	dpr17	0.576424	5.51269	3.17984	0.104603	0.671004	mutATXN3	wtATXN3	5	3
FBgn0036689	2123	CG7730	4.54816	1.20596	3.17966	0.104612	0.671004	mutATXN3	wtATXN3	5	3
FBgn0025678	1781	CaBP1	0.507905	6.2994	3.17009	0.10507	0.671308	mutATXN3	wtATXN3	5	3
FBgn0011297	1704	Alg3	1.47416	3.59058	3.16717	0.10521	0.671308	mutATXN3	wtATXN3	5	3
FBgn0039259	489	CG11781	-0.672392	3.70027	3.1648	0.105325	0.671308	mutATXN3	wtATXN3	5	3
FBgn0033571	1030	Rpb5	0.68324	3.72766	3.15989	0.105562	0.671308	mutATXN3	wtATXN3	5	3
FBgn0045843	1495	RacGAP84C	3.10253	0.743464	3.15481	0.105808	0.671308	mutATXN3	wtATXN3	5	3
FBgn0033031	1316	CG8245	-0.269048	9.93091	3.15477	0.105809	0.671308	mutATXN3	wtATXN3	5	3
FBgn0001234	21710	lncRNA:Hsromega	0.35967	15.1392	3.15354	0.105869	0.671308	mutATXN3	wtATXN3	5	3
FBgn0264330	238	CG43789	3.90553	-0.509253	3.14969	0.106056	0.671308	mutATXN3	wtATXN3	5	3
FBgn0250791	2070	alphaSnap	0.220372	11.1896	3.14886	0.106097	0.671308	mutATXN3	wtATXN3	5	3
FBgn0039969	928	Fis1	-0.249719	7.63197	3.14835	0.106121	0.671308	mutATXN3	wtATXN3	5	3
FBgn0035617	6602	l(3)psg2	0.509464	4.3279	3.14771	0.106152	0.671308	mutATXN3	wtATXN3	5	3
FBgn0031107	15917	HERC2	-0.436495	4.61604	3.14598	0.106237	0.671308	mutATXN3	wtATXN3	5	3
FBgn0031398	1285	daed	0.771533	3.81318	3.14407	0.10633	0.671308	mutATXN3	wtATXN3	5	3
FBgn0038454	1811	CG10324	0.847016	3.5056	3.14307	0.106379	0.671308	mutATXN3	wtATXN3	5	3
FBgn0262018	7989	CadN2	0.534779	5.12144	3.14272	0.106396	0.671308	mutATXN3	wtATXN3	5	3
FBgn0035041	2896	CG13594	-0.427865	6.30873	3.14187	0.106437	0.671308	mutATXN3	wtATXN3	5	3
FBgn0030693	1817	CG8974	-0.259175	7.97904	3.14105	0.106477	0.671308	mutATXN3	wtATXN3	5	3
FBgn0026575	8763	hang	0.41012	6.05102	3.14063	0.106498	0.671308	mutATXN3	wtATXN3	5	3
FBgn0001133	1894	grau	0.4954	5.12704	3.14061	0.106499	0.671308	mutATXN3	wtATXN3	5	3
FBgn0284256	4457	bsf	0.462219	6.54323	3.14003	0.106527	0.671308	mutATXN3	wtATXN3	5	3
FBgn0051510	4289	CG31510	-0.460472	6.09472	3.13867	0.106594	0.671308	mutATXN3	wtATXN3	5	3
FBgn0039075	6076	CG4393	0.705188	4.84751	3.13862	0.106596	0.671308	mutATXN3	wtATXN3	5	3
FBgn0015781	1168	P5cr	0.251398	7.99977	3.1355	0.106749	0.671308	mutATXN3	wtATXN3	5	3
FBgn0004432	1227	Cyp1	-0.195292	10.1372	3.13445	0.1068	0.671308	mutATXN3	wtATXN3	5	3
FBgn0028689	1945	Rpn6	0.239511	7.45719	3.13369	0.106838	0.671308	mutATXN3	wtATXN3	5	3
FBgn0033010	4085	Atf6	-0.28172	7.92992	3.1333	0.106857	0.671308	mutATXN3	wtATXN3	5	3
FBgn0266083	7287	ocm	-0.585704	4.17571	3.13262	0.10689	0.671308	mutATXN3	wtATXN3	5	3
FBgn0266019	12060	rudhira	0.292939	6.55763	3.1297	0.107034	0.671308	mutATXN3	wtATXN3	5	3
FBgn0263351	2025	AP-2mu	-0.314143	7.01258	3.12942	0.107048	0.671308	mutATXN3	wtATXN3	5	3
FBgn0035807	2674	CG7492	0.400014	6.88163	3.12866	0.107085	0.671308	mutATXN3	wtATXN3	5	3
FBgn0260660	6568	Mp	-0.495807	6.46334	3.12734	0.10715	0.671308	mutATXN3	wtATXN3	5	3
FBgn0000422	2797	Ddc	-0.308337	7.80988	3.1271	0.107162	0.671308	mutATXN3	wtATXN3	5	3
FBgn0051538	2158	CG31538	1.54476	2.21161	3.12641	0.107196	0.671308	mutATXN3	wtATXN3	5	3
FBgn0032053	628	mRpL51	-0.409616	4.83687	3.12312	0.107358	0.671308	mutATXN3	wtATXN3	5	3
FBgn0052693	1026	Gr9a	4.191	0.228973	3.12065	0.10748	0.671308	mutATXN3	wtATXN3	5	3
FBgn0051451	1563	lncRNA:CR31451	0.165704	11.5757	3.11851	0.107586	0.671308	mutATXN3	wtATXN3	5	3
FBgn0026056	2518	Rlip	0.289956	7.51529	3.11606	0.107707	0.671308	mutATXN3	wtATXN3	5	3
FBgn0038925	1356	Cchl	-0.252092	6.91674	3.11559	0.107731	0.671308	mutATXN3	wtATXN3	5	3
FBgn0278598	4164	lncRNA:CR46268	1.00335	3.02008	3.11427	0.107796	0.671308	mutATXN3	wtATXN3	5	3
FBgn0037351	903	RpL13A	-0.259126	7.87839	3.11389	0.107815	0.671308	mutATXN3	wtATXN3	5	3
FBgn0010399	4170	Nmdar1	-0.503092	6.11462	3.11371	0.107824	0.671308	mutATXN3	wtATXN3	5	3
FBgn0039260	3310	Smg6	0.456562	6.52537	3.11151	0.107933	0.671308	mutATXN3	wtATXN3	5	3
FBgn0026375	8125	RhoGAPp190	0.360572	7.55758	3.10991	0.108013	0.671308	mutATXN3	wtATXN3	5	3
FBgn0034476	6396	Toll-7	0.520255	6.00995	3.10787	0.108114	0.671308	mutATXN3	wtATXN3	5	3
FBgn0053108	1100	CG33108	-0.640359	3.82513	3.10717	0.108149	0.671308	mutATXN3	wtATXN3	5	3
FBgn0261509	7054	haf	-0.696351	4.76916	3.10521	0.108247	0.671308	mutATXN3	wtATXN3	5	3
FBgn0031217	1583	CG11377	-0.413305	6.28068	3.10446	0.108284	0.671308	mutATXN3	wtATXN3	5	3
FBgn0033523	667	CG12895	-0.606279	3.65947	3.10176	0.108419	0.671308	mutATXN3	wtATXN3	5	3
FBgn0050021	2782	metro	0.587444	4.93583	3.09777	0.108619	0.671308	mutATXN3	wtATXN3	5	3
FBgn0031437	1070	Arpc5	0.671781	3.47519	3.09741	0.108637	0.671308	mutATXN3	wtATXN3	5	3
FBgn0001078	8581	ftz-f1	0.265485	7.06848	3.09598	0.108709	0.671308	mutATXN3	wtATXN3	5	3
FBgn0003964	3038	usp	0.61855	5.87616	3.09336	0.10884	0.671308	mutATXN3	wtATXN3	5	3
FBgn0034002	3283	CG8079	0.61901	4.5801	3.09291	0.108863	0.671308	mutATXN3	wtATXN3	5	3
FBgn0037022	1601	CG11396	-0.33258	5.97696	3.0929	0.108863	0.671308	mutATXN3	wtATXN3	5	3
FBgn0030003	1972	CG2116	0.760796	3.92802	3.09102	0.108958	0.671308	mutATXN3	wtATXN3	5	3
FBgn0010240	1903	Lcch3	-0.209196	7.38182	3.08954	0.109032	0.671308	mutATXN3	wtATXN3	5	3
FBgn0036641	1086	Smn	0.495465	4.49123	3.08949	0.109034	0.671308	mutATXN3	wtATXN3	5	3
FBgn0015218	2235	eIF4E1	-0.180079	10.045	3.08772	0.109124	0.671308	mutATXN3	wtATXN3	5	3
FBgn0033865	1427	CG6220	2.71779	-1.05207	3.08378	0.109323	0.671308	mutATXN3	wtATXN3	5	3
FBgn0035147	1757	Gale	0.481674	5.48872	3.08344	0.10934	0.671308	mutATXN3	wtATXN3	5	3
FBgn0039844	3183	CG1607	-0.21309	8.87875	3.08292	0.109366	0.671308	mutATXN3	wtATXN3	5	3
FBgn0034611	2814	MFS16	0.656175	5.11546	3.08129	0.109449	0.671308	mutATXN3	wtATXN3	5	3
FBgn0039113	2262	udt	0.836467	4.09071	3.0804	0.109493	0.671308	mutATXN3	wtATXN3	5	3
FBgn0031734	3030	CG11147	4.66526	0.124249	3.07691	0.10967	0.671748	mutATXN3	wtATXN3	5	3
FBgn0262477	4391	FoxP	-0.262955	8.60229	3.07527	0.109753	0.671748	mutATXN3	wtATXN3	5	3
FBgn0037369	1597	CG2100	0.52194	4.43854	3.07445	0.109795	0.671748	mutATXN3	wtATXN3	5	3
FBgn0264895	7387	RapGAP1	-0.325688	6.26209	3.07199	0.10992	0.671929	mutATXN3	wtATXN3	5	3
FBgn0034230	2992	CG4853	-0.323385	6.53159	3.07065	0.109988	0.671929	mutATXN3	wtATXN3	5	3
FBgn0262866	6055	S6kII	0.35708	6.36677	3.06821	0.110113	0.671929	mutATXN3	wtATXN3	5	3
FBgn0259243	5167	Pka-R1	-0.226594	8.67747	3.06774	0.110137	0.671929	mutATXN3	wtATXN3	5	3
FBgn0034310	2146	Nup75	1.99243	3.2962	3.06632	0.110209	0.671929	mutATXN3	wtATXN3	5	3
FBgn0031284	1370	PGAP2	-0.349445	5.74213	3.06464	0.110295	0.671984	mutATXN3	wtATXN3	5	3
FBgn0039626	1831	Slu7	0.489144	4.4761	3.06269	0.110394	0.672122	mutATXN3	wtATXN3	5	3
FBgn0046214	1773	vig2	0.597885	5.2019	3.06034	0.110515	0.672313	mutATXN3	wtATXN3	5	3
FBgn0000303	4011	ChAT	0.504014	7.81161	3.05908	0.110579	0.672313	mutATXN3	wtATXN3	5	3
FBgn0263708	1528	lncRNA:CR43660	-3.80488	-0.640093	3.05287	0.110898	0.673597	mutATXN3	wtATXN3	5	3
FBgn0053267	742	CG33267	0.496463	4.5944	3.05051	0.11102	0.673597	mutATXN3	wtATXN3	5	3
FBgn0032217	2080	CG4972	-0.328512	7.97553	3.05047	0.111022	0.673597	mutATXN3	wtATXN3	5	3
FBgn0031037	1524	CG14207	-0.330626	7.82573	3.0485	0.111123	0.673747	mutATXN3	wtATXN3	5	3
FBgn0011666	11500	msi	-0.345197	7.43243	3.03369	0.11189	0.677299	mutATXN3	wtATXN3	5	3
FBgn0005631	6791	robo1	-0.428169	5.43421	3.0326	0.111947	0.677299	mutATXN3	wtATXN3	5	3
FBgn0000247	7026	ca	1.04116	4.08191	3.03236	0.111959	0.677299	mutATXN3	wtATXN3	5	3
FBgn0028507	1738	CG3793	0.336915	6.97131	3.03122	0.112019	0.677299	mutATXN3	wtATXN3	5	3
FBgn0014877	1065	Roe1	0.252699	6.64648	3.02753	0.112211	0.677636	mutATXN3	wtATXN3	5	3
FBgn0030789	1647	Rrp45	0.697468	3.72813	3.02718	0.112229	0.677636	mutATXN3	wtATXN3	5	3
FBgn0034313	3491	CG5726	-0.361516	5.43601	3.02443	0.112373	0.678038	mutATXN3	wtATXN3	5	3
FBgn0035145	5513	MED14	1.63864	3.28891	3.02027	0.112591	0.67854	mutATXN3	wtATXN3	5	3
FBgn0051301	1520	CG31301	0.376647	5.34521	3.01987	0.112612	0.67854	mutATXN3	wtATXN3	5	3
FBgn0259735	10530	mtgo	0.36374	5.76673	3.01573	0.11283	0.679383	mutATXN3	wtATXN3	5	3
FBgn0028990	2283	Spn27A	-3.30627	-0.0272632	3.01373	0.112935	0.679383	mutATXN3	wtATXN3	5	3
FBgn0026252	3979	msk	-0.49011	6.16849	3.01251	0.112999	0.679383	mutATXN3	wtATXN3	5	3
FBgn0040071	4855	tara	0.694277	4.73381	3.01093	0.113082	0.679383	mutATXN3	wtATXN3	5	3
FBgn0033234	2420	MFS12	-1.85089	2.93112	3.00983	0.11314	0.679383	mutATXN3	wtATXN3	5	3
FBgn0031176	434	whe	4.72139	3.07166	3.00047	0.113635	0.681312	mutATXN3	wtATXN3	5	3
FBgn0260960	2844	Baldspot	-0.202558	9.12086	2.99828	0.113751	0.681312	mutATXN3	wtATXN3	5	3
FBgn0023527	1921	CG3071	-0.935589	4.05246	2.99691	0.113824	0.681312	mutATXN3	wtATXN3	5	3
FBgn0039213	3349	atl	0.644351	5.83451	2.99646	0.113848	0.681312	mutATXN3	wtATXN3	5	3
FBgn0086679	3297	p	0.336808	6.3098	2.99553	0.113898	0.681312	mutATXN3	wtATXN3	5	3
FBgn0036945	898	Ssk	-1.83597	1.72762	2.99272	0.114047	0.681312	mutATXN3	wtATXN3	5	3
FBgn0037926	4315	Elp1	-0.891465	4.72083	2.99232	0.114069	0.681312	mutATXN3	wtATXN3	5	3
FBgn0259740	634	CG42394	-0.689549	5.31368	2.99083	0.114148	0.681312	mutATXN3	wtATXN3	5	3
FBgn0033475	1239	CG12129	-0.388461	5.81194	2.98976	0.114205	0.681312	mutATXN3	wtATXN3	5	3
FBgn0035521	710	VhaM9.7-a	-0.230288	7.76311	2.98911	0.11424	0.681312	mutATXN3	wtATXN3	5	3
FBgn0052230	538	ND-MLRQ	-0.270146	6.19578	2.98671	0.114368	0.681612	mutATXN3	wtATXN3	5	3
FBgn0035763	2570	mrva	0.238854	7.30751	2.9817	0.114636	0.682745	mutATXN3	wtATXN3	5	3
FBgn0026666	783	MagR	0.337912	6.71404	2.97881	0.114791	0.682962	mutATXN3	wtATXN3	5	3
FBgn0264449	10174	CG43867	-0.356078	7.00737	2.97812	0.114829	0.682962	mutATXN3	wtATXN3	5	3
FBgn0037657	2479	hyx	1.04298	4.47283	2.97324	0.115091	0.683256	mutATXN3	wtATXN3	5	3
FBgn0037138	3026	P5CDh1	0.274663	10.4045	2.97301	0.115103	0.683256	mutATXN3	wtATXN3	5	3
FBgn0003016	6846	osp	0.819773	4.08911	2.97285	0.115112	0.683256	mutATXN3	wtATXN3	5	3
FBgn0033767	1672	CG13148	-0.328387	6.22841	2.96984	0.115275	0.683423	mutATXN3	wtATXN3	5	3
FBgn0000346	3087	comt	0.2367	9.67958	2.96943	0.115297	0.683423	mutATXN3	wtATXN3	5	3
FBgn0015602	1919	BEAF-32	-0.248031	7.3544	2.96589	0.115488	0.684094	mutATXN3	wtATXN3	5	3
FBgn0037004	1515	CG17637	3.59462	-1.50378	2.95765	0.115935	0.684629	mutATXN3	wtATXN3	5	3
FBgn0017566	2634	ND-75	0.286148	8.36327	2.95724	0.115958	0.684629	mutATXN3	wtATXN3	5	3
FBgn0284243	1869	betaTub56D	-0.151976	10.6294	2.95716	0.115962	0.684629	mutATXN3	wtATXN3	5	3
FBgn0033960	2508	CG10151	-1.10404	2.88396	2.95695	0.115973	0.684629	mutATXN3	wtATXN3	5	3
FBgn0030451	3649	CG15717	2.91881	-1.97268	2.95534	0.116061	0.684629	mutATXN3	wtATXN3	5	3
FBgn0030010	1836	CG10959	-1.01909	3.3064	2.95427	0.11612	0.684629	mutATXN3	wtATXN3	5	3
FBgn0033539	2503	Git	-0.65419	4.96283	2.95415	0.116126	0.684629	mutATXN3	wtATXN3	5	3
FBgn0036911	1544	Fibp	-0.325881	7.39518	2.95224	0.11623	0.684779	mutATXN3	wtATXN3	5	3
FBgn0026361	1789	Sep5	-1.08697	3.3433	2.94925	0.116394	0.684894	mutATXN3	wtATXN3	5	3
FBgn0029892	1179	CG3184	-0.560435	4.62642	2.94902	0.116406	0.684894	mutATXN3	wtATXN3	5	3
FBgn0030529	1839	Clic	-0.189501	7.69415	2.94663	0.116537	0.685204	mutATXN3	wtATXN3	5	3
FBgn0037719	1535	bocks	0.459252	5.25329	2.94209	0.116786	0.685865	mutATXN3	wtATXN3	5	3
FBgn0016977	23035	spen	0.273683	9.47983	2.93998	0.116902	0.685865	mutATXN3	wtATXN3	5	3
FBgn0040070	1357	Trx-2	-0.217643	7.54362	2.93911	0.11695	0.685865	mutATXN3	wtATXN3	5	3
FBgn0086855	3132	CG17078	-0.67183	5.68918	2.93742	0.117043	0.685865	mutATXN3	wtATXN3	5	3
FBgn0034322	788	CG18536	-2.77985	0.0659178	2.93564	0.117141	0.685865	mutATXN3	wtATXN3	5	3
FBgn0266965	281	lncRNA:CR45416	-2.70205	-0.568322	2.93397	0.117233	0.685865	mutATXN3	wtATXN3	5	3
FBgn0030752	1820	CDC50	-0.249526	8.53654	2.93254	0.117312	0.685865	mutATXN3	wtATXN3	5	3
FBgn0010340	1200	140up	0.427401	5.04015	2.93209	0.117337	0.685865	mutATXN3	wtATXN3	5	3
FBgn0004861	6887	ph-p	1.3739	3.63225	2.93176	0.117355	0.685865	mutATXN3	wtATXN3	5	3
FBgn0025592	1940	Gk1	0.380826	6.3661	2.93018	0.117442	0.685917	mutATXN3	wtATXN3	5	3
FBgn0034452	4322	Oseg6	-0.523247	5.14779	2.9276	0.117585	0.686291	mutATXN3	wtATXN3	5	3
FBgn0262582	12579	cic	0.401473	7.13823	2.92555	0.117699	0.686291	mutATXN3	wtATXN3	5	3
FBgn0032798	4685	CG10132	0.776616	4.95152	2.92307	0.117837	0.686291	mutATXN3	wtATXN3	5	3
FBgn0050401	1258	dany	-3.13034	0.449236	2.92192	0.1179	0.686291	mutATXN3	wtATXN3	5	3
FBgn0011286	16405	RyR	0.433883	6.08868	2.91889	0.118069	0.686291	mutATXN3	wtATXN3	5	3
FBgn0032513	2327	CG6565	0.433166	6.76261	2.91873	0.118077	0.686291	mutATXN3	wtATXN3	5	3
FBgn0029874	1709	CG3342	0.900183	4.1199	2.91869	0.11808	0.686291	mutATXN3	wtATXN3	5	3
FBgn0261439	2750	SdhA	0.33201	9.69654	2.91772	0.118134	0.686291	mutATXN3	wtATXN3	5	3
FBgn0261649	7148	tinc	-0.534966	5.35305	2.91586	0.118238	0.686364	mutATXN3	wtATXN3	5	3
FBgn0034118	1452	Nup62	0.397112	5.62185	2.91468	0.118303	0.686364	mutATXN3	wtATXN3	5	3
FBgn0033673	2978	CG8298	0.246089	7.4077	2.90742	0.11871	0.688265	mutATXN3	wtATXN3	5	3
FBgn0035142	11604	Hipk	-0.268079	8.20176	2.90197	0.119016	0.689582	mutATXN3	wtATXN3	5	3
FBgn0267795	6165	Frl	-0.968148	3.75528	2.89582	0.119362	0.69031	mutATXN3	wtATXN3	5	3
FBgn0039741	2066	CG7943	0.24593	7.42813	2.89443	0.11944	0.69031	mutATXN3	wtATXN3	5	3
FBgn0035498	3553	Fit1	0.57627	4.29696	2.89397	0.119467	0.69031	mutATXN3	wtATXN3	5	3
FBgn0053203	3243	CG33203	0.401332	7.94883	2.89142	0.119611	0.69031	mutATXN3	wtATXN3	5	3
FBgn0085390	6968	Dgk	-0.399986	6.09433	2.89128	0.119619	0.69031	mutATXN3	wtATXN3	5	3
FBgn0032505	1248	CG16826	4.12497	6.56162	2.88858	0.119772	0.69031	mutATXN3	wtATXN3	5	3
FBgn0017414	1324	cag	-0.357379	4.94798	2.88754	0.119831	0.69031	mutATXN3	wtATXN3	5	3
FBgn0027582	4327	CG6230	-0.633855	4.42876	2.88707	0.119858	0.69031	mutATXN3	wtATXN3	5	3
FBgn0019644	918	ATPsynB	0.148356	9.84839	2.88603	0.119916	0.69031	mutATXN3	wtATXN3	5	3
FBgn0266692	583	asRNA:CR45182	2.87218	-2.0768	2.88578	0.11993	0.69031	mutATXN3	wtATXN3	5	3
FBgn0028500	4866	Rich	-0.701988	5.44782	2.88206	0.120142	0.69078	mutATXN3	wtATXN3	5	3
FBgn0034401	3403	MetRS	0.896725	3.9624	2.88157	0.12017	0.69078	mutATXN3	wtATXN3	5	3
FBgn0285952	807	eEF5	-0.283722	5.81133	2.87767	0.120393	0.691146	mutATXN3	wtATXN3	5	3
FBgn0030158	666	CG9686	-1.44779	2.87376	2.87734	0.120411	0.691146	mutATXN3	wtATXN3	5	3
FBgn0039160	1362	CG5510	0.437155	5.55868	2.87566	0.120507	0.691146	mutATXN3	wtATXN3	5	3
FBgn0051815	1500	CG31815	1.55501	1.91079	2.87492	0.12055	0.691146	mutATXN3	wtATXN3	5	3
FBgn0030510	1907	CG12177	0.638166	5.08796	2.87029	0.120814	0.691761	mutATXN3	wtATXN3	5	3
FBgn0027615	1816	OXA1L	-0.324323	5.36959	2.86782	0.120956	0.691761	mutATXN3	wtATXN3	5	3
FBgn0036973	1853	Rbbp5	0.515563	4.29303	2.86773	0.120961	0.691761	mutATXN3	wtATXN3	5	3
FBgn0022069	2882	Nnp-1	0.564501	5.51559	2.86752	0.120973	0.691761	mutATXN3	wtATXN3	5	3
FBgn0028707	1114	Mt2	-1.00613	2.75194	2.85717	0.12157	0.694612	mutATXN3	wtATXN3	5	3
FBgn0003371	12445	sgg	0.297306	9.08907	2.85574	0.121652	0.694612	mutATXN3	wtATXN3	5	3
FBgn0029819	2436	Usp30	0.403587	6.8309	2.85457	0.12172	0.694612	mutATXN3	wtATXN3	5	3
FBgn0266216	1320	asRNA:CR44911	-2.77065	-0.717048	2.85337	0.121789	0.694612	mutATXN3	wtATXN3	5	3
FBgn0034008	1204	CG8152	-0.680767	3.93501	2.84929	0.122026	0.694887	mutATXN3	wtATXN3	5	3
FBgn0030766	5083	mthl1	-0.638245	3.77398	2.84869	0.12206	0.694887	mutATXN3	wtATXN3	5	3
FBgn0024944	5533	Oamb	-0.43136	5.41607	2.84666	0.122178	0.694887	mutATXN3	wtATXN3	5	3
FBgn0034468	547	Obp56a	1.59169	1.69503	2.84579	0.122229	0.694887	mutATXN3	wtATXN3	5	3
FBgn0040832	851	CG8012	-3.50716	-0.247778	2.8457	0.122235	0.694887	mutATXN3	wtATXN3	5	3
FBgn0027291	2104	Idh3a	0.265317	8.1562	2.84328	0.122375	0.695234	mutATXN3	wtATXN3	5	3
FBgn0038585	1093	Non3	0.580731	4.46578	2.84176	0.122464	0.695287	mutATXN3	wtATXN3	5	3
FBgn0033918	2001	CG8531	0.338893	6.6492	2.8386	0.122648	0.695631	mutATXN3	wtATXN3	5	3
FBgn0037330	1122	mRpL44	0.261548	6.33324	2.83618	0.12279	0.695631	mutATXN3	wtATXN3	5	3
FBgn0286927	350	CR46424	3.52069	-0.608677	2.83598	0.122802	0.695631	mutATXN3	wtATXN3	5	3
FBgn0030696	1393	CG8509	4.18471	0.110193	2.83528	0.122843	0.695631	mutATXN3	wtATXN3	5	3
FBgn0263112	4588	Mitf	-0.425459	7.10935	2.83239	0.123012	0.696139	mutATXN3	wtATXN3	5	3
FBgn0266020	645	lncRNA:CR44785	-3.02874	-0.423761	2.82673	0.123345	0.696437	mutATXN3	wtATXN3	5	3
FBgn0029088	4884	disp	-0.4981	6.49233	2.82591	0.123393	0.696437	mutATXN3	wtATXN3	5	3
FBgn0010222	1516	Nmdmc	0.709079	4.19792	2.82491	0.123452	0.696437	mutATXN3	wtATXN3	5	3
FBgn0011737	2652	Wee1	0.280628	7.6198	2.82471	0.123464	0.696437	mutATXN3	wtATXN3	5	3
FBgn0031657	1153	CG3756	0.551037	5.16355	2.82288	0.123571	0.696437	mutATXN3	wtATXN3	5	3
FBgn0266930	590	lncRNA:CR45381	4.06518	-0.796306	2.82281	0.123576	0.696437	mutATXN3	wtATXN3	5	3
FBgn0004921	2773	Ggamma1	-0.191466	12.5682	2.82043	0.123716	0.696437	mutATXN3	wtATXN3	5	3
FBgn0038550	1220	CG17801	1.04497	3.1823	2.81958	0.123766	0.696437	mutATXN3	wtATXN3	5	3
FBgn0002590	1386	RpS5a	-0.19728	8.24229	2.81933	0.123781	0.696437	mutATXN3	wtATXN3	5	3
FBgn0002566	5368	lt	-0.244771	8.16463	2.811	0.124275	0.69791	mutATXN3	wtATXN3	5	3
FBgn0261403	3678	sxc	-0.238977	9.757	2.80975	0.124349	0.69791	mutATXN3	wtATXN3	5	3
FBgn0052683	5139	CG32683	-0.769718	3.62902	2.80956	0.12436	0.69791	mutATXN3	wtATXN3	5	3
FBgn0051999	3639	CG31999	-0.481979	4.613	2.80953	0.124362	0.69791	mutATXN3	wtATXN3	5	3
FBgn0037667	1393	CG16734	0.63766	4.50551	2.80785	0.124462	0.698024	mutATXN3	wtATXN3	5	3
FBgn0000352	4763	cos	-0.426837	5.21034	2.803	0.124751	0.699197	mutATXN3	wtATXN3	5	3
FBgn0031282	2104	Pex12	-0.648233	3.82888	2.79262	0.125373	0.702232	mutATXN3	wtATXN3	5	3
FBgn0011584	2459	Trp1	0.322676	7.24387	2.79123	0.125457	0.702252	mutATXN3	wtATXN3	5	3
FBgn0034141	1897	CG8311	-0.363774	5.42723	2.78891	0.125596	0.702584	mutATXN3	wtATXN3	5	3
FBgn0037809	1001	CG12818	0.790234	3.04663	2.78459	0.125856	0.702831	mutATXN3	wtATXN3	5	3
FBgn0264674	1087	asRNA:CR43959	0.561339	4.03958	2.78426	0.125876	0.702831	mutATXN3	wtATXN3	5	3
FBgn0003598	5051	Su(var)3-7	-0.606577	3.90078	2.78169	0.126032	0.702831	mutATXN3	wtATXN3	5	3
FBgn0002354	551	l(3)87Df	-0.583688	3.65852	2.78154	0.126041	0.702831	mutATXN3	wtATXN3	5	3
FBgn0015229	2050	glec	-0.344732	6.97097	2.78099	0.126074	0.702831	mutATXN3	wtATXN3	5	3
FBgn0259927	8896	CG42450	0.262578	8.46721	2.78019	0.126122	0.702831	mutATXN3	wtATXN3	5	3
FBgn0284245	2464	eEF1alpha1	-0.215802	7.83595	2.77233	0.1266	0.705041	mutATXN3	wtATXN3	5	3
FBgn0004049	4464	yrt	0.812304	4.19725	2.77073	0.126697	0.705119	mutATXN3	wtATXN3	5	3
FBgn0051368	4630	CG31368	-0.687763	5.32101	2.76861	0.126826	0.705119	mutATXN3	wtATXN3	5	3
FBgn0033127	1347	Tsp42Ef	-1.04517	3.59216	2.7669	0.12693	0.705119	mutATXN3	wtATXN3	5	3
FBgn0040005	1680	CG17883	-0.325208	8.84732	2.76594	0.126989	0.705119	mutATXN3	wtATXN3	5	3
FBgn0033995	1780	GPHR	-0.291934	7.47982	2.76533	0.127027	0.705119	mutATXN3	wtATXN3	5	3
FBgn0029524	787	CG3176	-1.43077	0.958581	2.76233	0.12721	0.705119	mutATXN3	wtATXN3	5	3
FBgn0034181	2753	CG8963	-0.297013	6.15122	2.76126	0.127275	0.705119	mutATXN3	wtATXN3	5	3
FBgn0034176	1547	ste24a	0.435151	6.04613	2.75931	0.127395	0.705119	mutATXN3	wtATXN3	5	3
FBgn0061469	3674	Ube3a	0.745925	4.35192	2.75919	0.127402	0.705119	mutATXN3	wtATXN3	5	3
FBgn0032700	2418	CG10338	-0.595872	6.13819	2.75793	0.12748	0.705119	mutATXN3	wtATXN3	5	3
FBgn0051441	1223	CG31441	-0.831785	3.61045	2.7576	0.1275	0.705119	mutATXN3	wtATXN3	5	3
FBgn0033972	1186	Ciao1	-0.463603	5.07713	2.75609	0.127592	0.705183	mutATXN3	wtATXN3	5	3
FBgn0264432	1204	CG43850	-1.10859	2.34784	2.75389	0.127728	0.705339	mutATXN3	wtATXN3	5	3
FBgn0024975	1804	CG2712	2.11386	2.66355	2.75301	0.127782	0.705339	mutATXN3	wtATXN3	5	3
FBgn0034013	5235	unc-5	-0.467354	4.3729	2.75167	0.127864	0.70535	mutATXN3	wtATXN3	5	3
FBgn0033842	1654	cbc	-0.95859	4.70855	2.74944	0.128002	0.705664	mutATXN3	wtATXN3	5	3
FBgn0262139	5502	trh	-1.02375	3.35293	2.74757	0.128117	0.705854	mutATXN3	wtATXN3	5	3
FBgn0039175	1960	beta-PheRS	0.516866	4.41942	2.74165	0.128483	0.707074	mutATXN3	wtATXN3	5	3
FBgn0051807	983	CG31807	-2.46594	-0.109447	2.74138	0.1285	0.707074	mutATXN3	wtATXN3	5	3
FBgn0038488	3792	m-cup	0.634132	5.51231	2.73967	0.128606	0.707175	mutATXN3	wtATXN3	5	3
FBgn0032018	4972	CG7806	-0.592132	4.65534	2.73597	0.128836	0.707175	mutATXN3	wtATXN3	5	3
FBgn0033891	1336	CG8067	0.472669	4.86106	2.7348	0.128909	0.707175	mutATXN3	wtATXN3	5	3
FBgn0027657	1805	glob1	-0.513354	5.50073	2.73421	0.128946	0.707175	mutATXN3	wtATXN3	5	3
FBgn0037391	2760	CG2017	0.414613	6.23822	2.73361	0.128983	0.707175	mutATXN3	wtATXN3	5	3
FBgn0034950	3184	Pask	0.362978	5.89637	2.73092	0.129151	0.707175	mutATXN3	wtATXN3	5	3
FBgn0052647	6004	CG32647	-0.174346	7.91165	2.73031	0.129189	0.707175	mutATXN3	wtATXN3	5	3
FBgn0033631	2018	Sod3	-3.33363	-0.945168	2.72963	0.129231	0.707175	mutATXN3	wtATXN3	5	3
FBgn0035725	839	Mis12	0.432838	4.67645	2.72838	0.12931	0.707175	mutATXN3	wtATXN3	5	3
FBgn0030514	3113	CG9941	0.432469	6.41262	2.72811	0.129327	0.707175	mutATXN3	wtATXN3	5	3
FBgn0039402	1248	Vps2	0.343779	5.75151	2.72364	0.129606	0.707853	mutATXN3	wtATXN3	5	3
FBgn0037921	3138	CG6808	-0.823758	2.79899	2.72354	0.129613	0.707853	mutATXN3	wtATXN3	5	3
FBgn0265991	10771	Zasp52	1.7207	1.24436	2.71844	0.129933	0.708765	mutATXN3	wtATXN3	5	3
FBgn0283467	1486	Pol32	-0.89234	3.19818	2.7183	0.129942	0.708765	mutATXN3	wtATXN3	5	3
FBgn0011659	2075	Mlh1	-3.07878	1.59085	2.71633	0.130065	0.708999	mutATXN3	wtATXN3	5	3
FBgn0030648	3154	CG6340	0.225859	7.10906	2.71213	0.13033	0.709999	mutATXN3	wtATXN3	5	3
FBgn0014037	6626	Su(Tpl)	0.409308	6.11647	2.70889	0.130535	0.710087	mutATXN3	wtATXN3	5	3
FBgn0262149	859	CR42875	-1.3676	1.66694	2.70784	0.130601	0.710087	mutATXN3	wtATXN3	5	3
FBgn0267488	6296	Mcr	-0.608234	4.52351	2.70606	0.130714	0.710087	mutATXN3	wtATXN3	5	3
FBgn0033379	2385	Mys45A	1.11802	4.40192	2.70569	0.130738	0.710087	mutATXN3	wtATXN3	5	3
FBgn0041781	3118	SCAR	0.350729	6.13984	2.70428	0.130827	0.710087	mutATXN3	wtATXN3	5	3
FBgn0033928	902	Arc2	2.42493	1.67463	2.70329	0.13089	0.710087	mutATXN3	wtATXN3	5	3
FBgn0019957	1618	ND-42	0.1793	8.85297	2.70276	0.130924	0.710087	mutATXN3	wtATXN3	5	3
FBgn0004597	1142	CycC	-0.471225	4.64462	2.70011	0.131092	0.710087	mutATXN3	wtATXN3	5	3
FBgn0035909	2463	ergic53	-0.387626	6.15213	2.69955	0.131128	0.710087	mutATXN3	wtATXN3	5	3
FBgn0035482	2908	CG14985	2.6908	1.89535	2.69794	0.13123	0.710087	mutATXN3	wtATXN3	5	3
FBgn0267428	2461	DIP-lambda	-0.425313	6.8791	2.6978	0.131239	0.710087	mutATXN3	wtATXN3	5	3
FBgn0035173	4723	CG13907	0.487731	5.78739	2.69379	0.131495	0.71062	mutATXN3	wtATXN3	5	3
FBgn0037265	2242	spartin	4.24736	-0.248643	2.6937	0.1315	0.71062	mutATXN3	wtATXN3	5	3
FBgn0286872	472	CG46394	3.09089	-0.203191	2.68817	0.131854	0.712092	mutATXN3	wtATXN3	5	3
FBgn0265951	535	lncRNA:CR44738	2.61789	-1.56444	2.68672	0.131947	0.712154	mutATXN3	wtATXN3	5	3
FBgn0034402	1120	CG15084	0.822864	3.56769	2.6762	0.132623	0.713985	mutATXN3	wtATXN3	5	3
FBgn0030991	1852	CG7453	0.613242	4.43942	2.6754	0.132675	0.713985	mutATXN3	wtATXN3	5	3
FBgn0027903	1387	Pol31	0.647932	3.85181	2.67504	0.132699	0.713985	mutATXN3	wtATXN3	5	3
FBgn0002521	2381	pho	-0.273501	8.3814	2.67474	0.132718	0.713985	mutATXN3	wtATXN3	5	3
FBgn0053111	2916	CG33111	1.72657	2.92567	2.67131	0.13294	0.713985	mutATXN3	wtATXN3	5	3
FBgn0264598	14169	PsGEF	0.311582	7.56886	2.67073	0.132978	0.713985	mutATXN3	wtATXN3	5	3
FBgn0284246	1778	l(2)k09848	0.480101	5.29049	2.67017	0.133014	0.713985	mutATXN3	wtATXN3	5	3
FBgn0261553	6697	CG42671	0.379814	5.8356	2.66821	0.133141	0.713985	mutATXN3	wtATXN3	5	3
FBgn0002723	5088	Met	0.483091	5.10204	2.66705	0.133216	0.713985	mutATXN3	wtATXN3	5	3
FBgn0032354	1399	CG4788	-0.35561	5.18368	2.66656	0.133248	0.713985	mutATXN3	wtATXN3	5	3
FBgn0051820	440	CG31820	3.91932	-0.863421	2.66596	0.133287	0.713985	mutATXN3	wtATXN3	5	3
FBgn0052446	903	Atox1	-0.238625	8.04042	2.66477	0.133364	0.713985	mutATXN3	wtATXN3	5	3
FBgn0260959	3754	MCPH1	-2.62523	1.19894	2.66403	0.133412	0.713985	mutATXN3	wtATXN3	5	3
FBgn0040340	2503	TRAM	0.942317	3.95071	2.66219	0.133532	0.713985	mutATXN3	wtATXN3	5	3
FBgn0038388	1648	CG4287	-0.29075	6.3413	2.6616	0.13357	0.713985	mutATXN3	wtATXN3	5	3
FBgn0023213	6565	eIF4G1	-0.244106	8.71125	2.66127	0.133592	0.713985	mutATXN3	wtATXN3	5	3
FBgn0266710	611	hog	-2.67909	-0.185593	2.65982	0.133687	0.714056	mutATXN3	wtATXN3	5	3
FBgn0028658	3003	Adat1	0.652679	3.46039	2.65739	0.133845	0.714291	mutATXN3	wtATXN3	5	3
FBgn0051897	3369	CG31897	1.73599	2.7225	2.65549	0.133969	0.714291	mutATXN3	wtATXN3	5	3
FBgn0032420	1071	CG6583	-0.615279	4.82814	2.65514	0.133992	0.714291	mutATXN3	wtATXN3	5	3
FBgn0024179	4217	wit	0.453264	5.11853	2.65402	0.134065	0.714291	mutATXN3	wtATXN3	5	3
FBgn0034087	6162	clu	0.357951	5.6657	2.6529	0.134139	0.714291	mutATXN3	wtATXN3	5	3
FBgn0260858	1469	Ykt6	-0.25999	7.34965	2.64923	0.134379	0.714742	mutATXN3	wtATXN3	5	3
FBgn0261373	809	CG33228	-0.597758	3.72083	2.64911	0.134387	0.714742	mutATXN3	wtATXN3	5	3
FBgn0023537	2231	CG17896	-1.01363	4.51028	2.64699	0.134527	0.71496	mutATXN3	wtATXN3	5	3
FBgn0033581	2378	CG12391	0.519735	4.612	2.646	0.134591	0.71496	mutATXN3	wtATXN3	5	3
FBgn0033652	8067	ths	-0.237852	7.852	2.64299	0.134789	0.715261	mutATXN3	wtATXN3	5	3
FBgn0042185	4919	MCU	-0.425162	6.82692	2.64231	0.134835	0.715261	mutATXN3	wtATXN3	5	3
FBgn0020307	4933	dve	0.778533	3.76282	2.64142	0.134893	0.715261	mutATXN3	wtATXN3	5	3
FBgn0037901	1947	Exd2	2.72595	1.84111	2.63747	0.135154	0.716209	mutATXN3	wtATXN3	5	3
FBgn0266416	779	asRNA:CR45056	-2.73004	-1.44521	2.63565	0.135275	0.716415	mutATXN3	wtATXN3	5	3
FBgn0031213	2751	galectin	-0.256813	8.25926	2.63425	0.135367	0.716473	mutATXN3	wtATXN3	5	3
FBgn0033309	2004	Lnpk	0.440519	5.42548	2.62927	0.135697	0.717528	mutATXN3	wtATXN3	5	3
FBgn0030030	2373	CG1636	-0.350684	8.04258	2.62877	0.135731	0.717528	mutATXN3	wtATXN3	5	3
FBgn0036008	1888	CG3408	0.527404	4.78087	2.625	0.135982	0.717877	mutATXN3	wtATXN3	5	3
FBgn0052243	1639	CG32243	-0.488704	6.03692	2.62435	0.136025	0.717877	mutATXN3	wtATXN3	5	3
FBgn0025641	6227	DAAM	0.455556	4.76359	2.62403	0.136046	0.717877	mutATXN3	wtATXN3	5	3
FBgn0028687	1515	Rpt1	0.254214	6.41876	2.6222	0.136169	0.717877	mutATXN3	wtATXN3	5	3
FBgn0036927	2330	Gabat	0.151671	10.7986	2.62162	0.136207	0.717877	mutATXN3	wtATXN3	5	3
FBgn0024556	1776	mEFTu1	0.349705	6.9342	2.61463	0.136675	0.71991	mutATXN3	wtATXN3	5	3
FBgn0033538	3970	CG11883	-0.373844	6.90568	2.60991	0.136992	0.720762	mutATXN3	wtATXN3	5	3
FBgn0259112	1372	asRNA:CR42254	-0.534193	4.35422	2.60911	0.137046	0.720762	mutATXN3	wtATXN3	5	3
FBgn0040207	3350	kat80	-0.533276	4.46715	2.60833	0.137098	0.720762	mutATXN3	wtATXN3	5	3
FBgn0033374	1933	CG13741	-2.89721	0.312984	2.60732	0.137166	0.720762	mutATXN3	wtATXN3	5	3
FBgn0036695	1551	Papst2	-0.530765	5.84466	2.60471	0.137342	0.721254	mutATXN3	wtATXN3	5	3
FBgn0286818	2328	Pdi	0.216604	7.62533	2.59929	0.137709	0.722099	mutATXN3	wtATXN3	5	3
FBgn0263025	1297	HSPBAP1	0.894137	3.68172	2.59489	0.138008	0.722099	mutATXN3	wtATXN3	5	3
FBgn0035529	863	Fdx2	0.390403	4.95176	2.59404	0.138065	0.722099	mutATXN3	wtATXN3	5	3
FBgn0261975	803	CG42806	0.86573	2.97347	2.5936	0.138095	0.722099	mutATXN3	wtATXN3	5	3
FBgn0013343	4164	Syx1A	0.207755	10.2426	2.59342	0.138108	0.722099	mutATXN3	wtATXN3	5	3
FBgn0032129	6900	jp	-0.473513	5.241	2.59333	0.138114	0.722099	mutATXN3	wtATXN3	5	3
FBgn0021825	1358	DCTN2-p50	0.325138	6.8182	2.59295	0.138139	0.722099	mutATXN3	wtATXN3	5	3
FBgn0030725	2006	CG8958	-1.81745	3.16111	2.59259	0.138164	0.722099	mutATXN3	wtATXN3	5	3
FBgn0013726	3027	pnut	0.487723	6.11279	2.58836	0.138452	0.72301	mutATXN3	wtATXN3	5	3
FBgn0040093	1105	lectin-46Ca	-3.54762	-0.387254	2.58761	0.138503	0.72301	mutATXN3	wtATXN3	5	3
FBgn0035720	5541	CG10077	0.264702	10.6494	2.58621	0.138599	0.723077	mutATXN3	wtATXN3	5	3
FBgn0033529	989	CG17765	-0.237794	7.52685	2.58347	0.138786	0.723623	mutATXN3	wtATXN3	5	3
FBgn0000579	3718	Eno	0.211782	10.3345	2.57631	0.139277	0.725731	mutATXN3	wtATXN3	5	3
FBgn0034541	782	CG13437	1.03646	2.69813	2.57384	0.139447	0.725731	mutATXN3	wtATXN3	5	3
FBgn0032814	2062	CG10366	0.548983	4.76786	2.57157	0.139603	0.725731	mutATXN3	wtATXN3	5	3
FBgn0082582	8320	tmod	-0.22687	8.65232	2.56877	0.139796	0.725731	mutATXN3	wtATXN3	5	3
FBgn0039349	1876	Ssadh	0.368839	8.21943	2.56875	0.139797	0.725731	mutATXN3	wtATXN3	5	3
FBgn0015019	2165	CCT3	0.471317	5.6724	2.5683	0.139829	0.725731	mutATXN3	wtATXN3	5	3
FBgn0035207	3835	Herc4	0.358726	6.87825	2.56828	0.13983	0.725731	mutATXN3	wtATXN3	5	3
FBgn0037084	2261	Syx6	0.182033	9.4459	2.56709	0.139912	0.725731	mutATXN3	wtATXN3	5	3
FBgn0035287	2000	CG13937	0.195252	9.01857	2.56634	0.139964	0.725731	mutATXN3	wtATXN3	5	3
FBgn0263626	687	lncRNA:CR43635	2.98253	-0.214317	2.56553	0.14002	0.725731	mutATXN3	wtATXN3	5	3
FBgn0052451	7863	SPoCk	-0.232259	8.50638	2.56166	0.140288	0.726691	mutATXN3	wtATXN3	5	3
FBgn0264087	7358	Slob	-0.372925	7.21893	2.55299	0.140891	0.728685	mutATXN3	wtATXN3	5	3
FBgn0033997	1681	Ir51a	2.99348	2.11626	2.54761	0.141267	0.728685	mutATXN3	wtATXN3	5	3
FBgn0003279	1400	RpL4	0.183211	8.21034	2.54663	0.141335	0.728685	mutATXN3	wtATXN3	5	3
FBgn0016126	3382	CaMKI	-0.200548	9.63712	2.54501	0.141449	0.728685	mutATXN3	wtATXN3	5	3
FBgn0053505	1690	U3-55K	4.06243	0.363204	2.54498	0.141451	0.728685	mutATXN3	wtATXN3	5	3
FBgn0029082	5478	hbs	-0.652825	4.44943	2.54445	0.141488	0.728685	mutATXN3	wtATXN3	5	3
FBgn0023388	6395	Dap160	-0.237932	8.32481	2.54412	0.141511	0.728685	mutATXN3	wtATXN3	5	3
FBgn0261723	2488	Dbx	0.576877	5.25814	2.54291	0.141596	0.728685	mutATXN3	wtATXN3	5	3
FBgn0051864	926	Qtzl	0.303507	5.97423	2.54058	0.14176	0.728685	mutATXN3	wtATXN3	5	3
FBgn0039632	3325	Cul5	1.18342	3.82013	2.53904	0.141868	0.728685	mutATXN3	wtATXN3	5	3
FBgn0019932	1224	SamDC	-0.46355	6.91591	2.53896	0.141874	0.728685	mutATXN3	wtATXN3	5	3
FBgn0264503	6457	CG43902	-0.582835	5.54331	2.5384	0.141913	0.728685	mutATXN3	wtATXN3	5	3
FBgn0024754	1830	Flo1	0.499878	4.93007	2.53811	0.141934	0.728685	mutATXN3	wtATXN3	5	3
FBgn0026427	10289	Su(var)2-HP2	-0.415325	5.64703	2.53769	0.141963	0.728685	mutATXN3	wtATXN3	5	3
FBgn0034572	2998	CG9346	-0.473969	4.79278	2.53677	0.142028	0.728685	mutATXN3	wtATXN3	5	3
FBgn0026869	13125	Thd1	-0.229897	8.12529	2.53622	0.142067	0.728685	mutATXN3	wtATXN3	5	3
FBgn0034965	1770	ppk29	-1.33902	3.72331	2.53348	0.14226	0.728685	mutATXN3	wtATXN3	5	3
FBgn0051481	3728	pb	0.524772	4.91982	2.53337	0.142268	0.728685	mutATXN3	wtATXN3	5	3
FBgn0038292	1483	CG3987	-1.47541	2.79551	2.53264	0.14232	0.728685	mutATXN3	wtATXN3	5	3
FBgn0034433	2431	EndoB	0.188157	9.70622	2.53189	0.142372	0.728685	mutATXN3	wtATXN3	5	3
FBgn0051627	902	CG31627	1.09261	2.37748	2.53119	0.142422	0.728685	mutATXN3	wtATXN3	5	3
FBgn0264672	1869	Eogt	0.40829	4.88589	2.52845	0.142615	0.728889	mutATXN3	wtATXN3	5	3
FBgn0262993	1770	lncRNA:CR43301	-1.21539	2.3672	2.52826	0.142629	0.728889	mutATXN3	wtATXN3	5	3
FBgn0263398	2485	Uck	-0.23789	7.82365	2.52709	0.142712	0.728889	mutATXN3	wtATXN3	5	3
FBgn0031500	1709	CG17221	0.473673	5.18049	2.52413	0.142922	0.729536	mutATXN3	wtATXN3	5	3
FBgn0264489	7911	CG43897	3.14258	-0.0889067	2.51891	0.143294	0.730478	mutATXN3	wtATXN3	5	3
FBgn0267656	646	lncRNA:CR45994	2.50467	-0.0711783	2.51845	0.143327	0.730478	mutATXN3	wtATXN3	5	3
FBgn0003392	5989	shi	0.178106	11.3137	2.51802	0.143357	0.730478	mutATXN3	wtATXN3	5	3
FBgn0039406	621	RpL34a	-0.482298	4.14314	2.51563	0.143527	0.73092	mutATXN3	wtATXN3	5	3
FBgn0030645	696	Alg14	0.84711	2.79429	2.51414	0.143634	0.731038	mutATXN3	wtATXN3	5	3
FBgn0053096	3906	CG33096	2.29457	0.315042	2.51253	0.143749	0.731199	mutATXN3	wtATXN3	5	3
FBgn0039332	1717	alrm	-3.28591	1.80211	2.50832	0.144051	0.732029	mutATXN3	wtATXN3	5	3
FBgn0040466	903	Dlip2	-0.352014	4.92351	2.50792	0.14408	0.732029	mutATXN3	wtATXN3	5	3
FBgn0083973	892	dunk	-1.2027	2.73377	2.50073	0.144597	0.734229	mutATXN3	wtATXN3	5	3
FBgn0033092	1973	CG9422	-0.412272	5.02787	2.49553	0.144972	0.735556	mutATXN3	wtATXN3	5	3
FBgn0027296	2163	temp	-0.414176	6.06129	2.49478	0.145026	0.735556	mutATXN3	wtATXN3	5	3
FBgn0032205	861	CG4957	-0.332118	5.79714	2.48836	0.145492	0.737244	mutATXN3	wtATXN3	5	3
FBgn0038578	2060	MED17	0.845326	3.88036	2.48704	0.145588	0.737244	mutATXN3	wtATXN3	5	3
FBgn0036964	903	FRG1	-0.445306	4.40006	2.4867	0.145613	0.737244	mutATXN3	wtATXN3	5	3
FBgn0085289	543	CG34260	1.32685	1.73296	2.48556	0.145696	0.737244	mutATXN3	wtATXN3	5	3
FBgn0263998	7757	Ack-like	-0.363345	6.17024	2.48415	0.145799	0.737338	mutATXN3	wtATXN3	5	3
FBgn0053289	1495	ppk5	2.92462	-0.302493	2.48158	0.145986	0.737574	mutATXN3	wtATXN3	5	3
FBgn0069969	3416	CG40498	-0.265093	9.23164	2.48119	0.146014	0.737574	mutATXN3	wtATXN3	5	3
FBgn0010114	4332	hig	-0.244725	8.31297	2.47984	0.146113	0.737648	mutATXN3	wtATXN3	5	3
FBgn0015399	5788	kek1	0.357559	7.02875	2.47356	0.146573	0.739211	mutATXN3	wtATXN3	5	3
FBgn0264326	6849	DNApol-epsilon255	-2.92044	1.92789	2.4733	0.146592	0.739211	mutATXN3	wtATXN3	5	3
FBgn0028412	1342	Mst33A	-1.67807	1.99976	2.47187	0.146697	0.739314	mutATXN3	wtATXN3	5	3
FBgn0262714	4324	Sap130	-0.538881	3.97407	2.46878	0.146924	0.739822	mutATXN3	wtATXN3	5	3
FBgn0011296	741	l(2)efl	3.14536	0.837624	2.46749	0.147019	0.739822	mutATXN3	wtATXN3	5	3
FBgn0039623	3224	CG1951	-0.271858	7.02519	2.46496	0.147206	0.739822	mutATXN3	wtATXN3	5	3
FBgn0039808	2640	CG12071	0.302527	6.96168	2.46244	0.147392	0.739822	mutATXN3	wtATXN3	5	3
FBgn0031980	514	RpL36A	-0.520482	3.8412	2.46241	0.147394	0.739822	mutATXN3	wtATXN3	5	3
FBgn0025724	3066	beta'COP	0.530918	5.36273	2.46125	0.147479	0.739822	mutATXN3	wtATXN3	5	3
FBgn0260743	1658	GC1	0.226554	6.50204	2.46035	0.147546	0.739822	mutATXN3	wtATXN3	5	3
FBgn0037307	991	Tim17a2	-3.57652	0.390945	2.46025	0.147554	0.739822	mutATXN3	wtATXN3	5	3
FBgn0266723	666	Trs31	-0.406649	4.56409	2.46018	0.147559	0.739822	mutATXN3	wtATXN3	5	3
FBgn0036900	3082	CG8765	0.474157	5.53405	2.45725	0.147775	0.74018	mutATXN3	wtATXN3	5	3
FBgn0037153	8353	olf413	-0.388649	6.90947	2.45427	0.147997	0.74018	mutATXN3	wtATXN3	5	3
FBgn0032076	1982	Argl	1.80979	3.27844	2.4537	0.14804	0.74018	mutATXN3	wtATXN3	5	3
FBgn0045800	1065	Uhg1	-0.297862	6.20868	2.4518	0.148181	0.74018	mutATXN3	wtATXN3	5	3
FBgn0039889	1095	Arl4	-0.270005	9.60405	2.45095	0.148244	0.74018	mutATXN3	wtATXN3	5	3
FBgn0027619	1363	eIF3j	0.33715	6.64215	2.45083	0.148253	0.74018	mutATXN3	wtATXN3	5	3
FBgn0261597	1864	RpS26	-0.286804	6.14591	2.44884	0.148401	0.74018	mutATXN3	wtATXN3	5	3
FBgn0038752	2194	CG4462	-2.77753	1.22558	2.44697	0.14854	0.74018	mutATXN3	wtATXN3	5	3
FBgn0033427	2439	Smyd4-1	0.798645	3.82853	2.4469	0.148545	0.74018	mutATXN3	wtATXN3	5	3
FBgn0004244	8994	Rdl	0.291163	10.7529	2.44467	0.148713	0.74018	mutATXN3	wtATXN3	5	3
FBgn0038552	1615	Alg1	-0.482838	4.78409	2.44452	0.148724	0.74018	mutATXN3	wtATXN3	5	3
FBgn0034012	2089	Hr51	2.46099	1.72848	2.44294	0.148842	0.74018	mutATXN3	wtATXN3	5	3
FBgn0038092	1892	beat-Vb	-0.270226	5.6315	2.44244	0.148879	0.74018	mutATXN3	wtATXN3	5	3
FBgn0260742	2841	CG12213	0.349598	6.57382	2.44231	0.148889	0.74018	mutATXN3	wtATXN3	5	3
FBgn0033873	1402	CG6337	-2.55908	-1.02929	2.4414	0.148957	0.74018	mutATXN3	wtATXN3	5	3
FBgn0266450	5306	Kr-h1	0.409478	4.83605	2.44105	0.148984	0.74018	mutATXN3	wtATXN3	5	3
FBgn0030088	1101	Arfrp1	0.303646	5.1605	2.43175	0.149682	0.743163	mutATXN3	wtATXN3	5	3
FBgn0036292	1377	CG10646	0.582439	5.7691	2.43051	0.149776	0.743163	mutATXN3	wtATXN3	5	3
FBgn0037345	831	Rev7	-0.306016	5.52023	2.42895	0.149894	0.743163	mutATXN3	wtATXN3	5	3
FBgn0011817	6945	nmo	0.188343	9.14153	2.42855	0.149924	0.743163	mutATXN3	wtATXN3	5	3
FBgn0051475	2688	CG31475	-0.629179	5.6607	2.42549	0.150155	0.743589	mutATXN3	wtATXN3	5	3
FBgn0001215	2743	Hrb98DE	0.266543	7.75153	2.42516	0.15018	0.743589	mutATXN3	wtATXN3	5	3
FBgn0029137	2466	Patsas	-0.402686	5.70089	2.4233	0.150321	0.743867	mutATXN3	wtATXN3	5	3
FBgn0033627	2189	CG13204	0.742951	3.93434	2.4182	0.150708	0.74501	mutATXN3	wtATXN3	5	3
FBgn0013279	2386	Hsp70Bc	0.932038	4.57098	2.41685	0.150811	0.74501	mutATXN3	wtATXN3	5	3
FBgn0031698	10041	Ncoa6	-0.297428	5.88707	2.41676	0.150817	0.74501	mutATXN3	wtATXN3	5	3
FBgn0266429	3704	AstA-R1	-0.362161	7.90171	2.41578	0.150892	0.74501	mutATXN3	wtATXN3	5	3
FBgn0086448	1704	PIG-Q	-0.38985	6.84128	2.41323	0.151087	0.745371	mutATXN3	wtATXN3	5	3
FBgn0039915	2895	Gat	-1.43642	2.7027	2.41258	0.151136	0.745371	mutATXN3	wtATXN3	5	3
FBgn0024889	2322	Kap-alpha1	-0.25509	6.60813	2.40912	0.1514	0.746003	mutATXN3	wtATXN3	5	3
FBgn0262126	4827	Sec24CD	0.547522	5.28527	2.40867	0.151435	0.746003	mutATXN3	wtATXN3	5	3
FBgn0267861	4606	Maf1	-0.216006	8.74599	2.40652	0.151599	0.746226	mutATXN3	wtATXN3	5	3
FBgn0003159	5650	CG2841	1.71482	2.21351	2.40372	0.151815	0.746226	mutATXN3	wtATXN3	5	3
FBgn0010473	9888	tutl	0.188112	9.64922	2.40254	0.151905	0.746226	mutATXN3	wtATXN3	5	3
FBgn0035157	2193	CG13894	-0.517791	5.12465	2.40231	0.151922	0.746226	mutATXN3	wtATXN3	5	3
FBgn0026401	6711	Nipped-B	-0.170059	8.67338	2.39972	0.152122	0.746226	mutATXN3	wtATXN3	5	3
FBgn0036623	2401	Agpat3	0.226582	7.57094	2.39957	0.152133	0.746226	mutATXN3	wtATXN3	5	3
FBgn0024985	3799	Rilpl	0.351526	7.31215	2.39924	0.152159	0.746226	mutATXN3	wtATXN3	5	3
FBgn0262855	665	CG43219	0.835439	2.82632	2.39909	0.15217	0.746226	mutATXN3	wtATXN3	5	3
FBgn0026403	4816	Ndg	3.73367	-0.00933643	2.39808	0.152248	0.746226	mutATXN3	wtATXN3	5	3
FBgn0035726	1814	CG9953	0.259774	7.05717	2.39681	0.152346	0.746226	mutATXN3	wtATXN3	5	3
FBgn0030360	1648	CG1806	-1.4272	1.70193	2.38964	0.1529	0.746226	mutATXN3	wtATXN3	5	3
FBgn0035432	3253	ZnT63C	0.54758	5.43014	2.38923	0.152931	0.746226	mutATXN3	wtATXN3	5	3
FBgn0020440	5619	Fak	-0.314597	6.66979	2.38764	0.153055	0.746226	mutATXN3	wtATXN3	5	3
FBgn0027579	3928	mino	0.936772	3.7406	2.38711	0.153097	0.746226	mutATXN3	wtATXN3	5	3
FBgn0264376	2082	lncRNA:CR43828	-3.18043	-0.362578	2.38676	0.153124	0.746226	mutATXN3	wtATXN3	5	3
FBgn0284080	707	CG46302	-1.69844	-0.941525	2.38605	0.153178	0.746226	mutATXN3	wtATXN3	5	3
FBgn0000147	1577	aurA	1.03058	3.42476	2.38576	0.153201	0.746226	mutATXN3	wtATXN3	5	3
FBgn0035060	5448	Eps-15	-0.309434	7.90592	2.38573	0.153203	0.746226	mutATXN3	wtATXN3	5	3
FBgn0032363	7385	Dlg5	-0.832798	3.78622	2.38545	0.153225	0.746226	mutATXN3	wtATXN3	5	3
FBgn0033699	861	RpS11	-0.228104	6.35631	2.3835	0.153376	0.746226	mutATXN3	wtATXN3	5	3
FBgn0036827	1281	CG6843	1.01126	2.65917	2.38251	0.153454	0.746226	mutATXN3	wtATXN3	5	3
FBgn0035374	1144	mRpS35	0.337448	6.32326	2.38178	0.153511	0.746226	mutATXN3	wtATXN3	5	3
FBgn0032259	1705	CG6144	-0.30576	7.36271	2.38126	0.153551	0.746226	mutATXN3	wtATXN3	5	3
FBgn0031639	924	mRpS2	-0.329674	5.91012	2.38002	0.153648	0.746226	mutATXN3	wtATXN3	5	3
FBgn0029094	1505	asf1	-0.31042	5.39707	2.37914	0.153716	0.746226	mutATXN3	wtATXN3	5	3
FBgn0000261	1993	Cat	0.468292	5.59723	2.37819	0.15379	0.746226	mutATXN3	wtATXN3	5	3
FBgn0036518	6458	RhoGAP71E	0.488392	5.32329	2.37708	0.153877	0.746226	mutATXN3	wtATXN3	5	3
FBgn0038686	2110	CG5555	-0.288847	6.8588	2.37642	0.153929	0.746226	mutATXN3	wtATXN3	5	3
FBgn0035504	2732	Teh4	0.409609	6.44594	2.3761	0.153953	0.746226	mutATXN3	wtATXN3	5	3
FBgn0265809	486	lncRNA:CR44598	0.702022	3.90305	2.37312	0.154187	0.746944	mutATXN3	wtATXN3	5	3
FBgn0263116	4026	5-HT1B	-0.4627	5.57531	2.36757	0.154622	0.748119	mutATXN3	wtATXN3	5	3
FBgn0030026	1761	sni	-0.340214	5.11586	2.36572	0.154768	0.748119	mutATXN3	wtATXN3	5	3
FBgn0043362	12155	bchs	-0.316505	6.81552	2.36471	0.154848	0.748119	mutATXN3	wtATXN3	5	3
FBgn0028375	3130	heix	0.529377	4.62313	2.36311	0.154973	0.748119	mutATXN3	wtATXN3	5	3
FBgn0264554	1287	asRNA:CR43933	3.10332	-0.694549	2.36163	0.15509	0.748119	mutATXN3	wtATXN3	5	3
FBgn0027780	3433	Aasdh	-0.532666	4.89438	2.36089	0.155149	0.748119	mutATXN3	wtATXN3	5	3
FBgn0085243	537	CG34214	3.44137	-0.41942	2.36062	0.15517	0.748119	mutATXN3	wtATXN3	5	3
FBgn0051109	978	CG31109	-0.327035	6.34525	2.35996	0.155222	0.748119	mutATXN3	wtATXN3	5	3
FBgn0038948	1590	PSR	-0.868585	2.77015	2.35978	0.155236	0.748119	mutATXN3	wtATXN3	5	3
FBgn0036614	2559	Golgin104	-0.572617	3.78959	2.35578	0.155553	0.748119	mutATXN3	wtATXN3	5	3
FBgn0265941	990	lncRNA:CR44728	-3.23255	-0.496568	2.35527	0.155592	0.748119	mutATXN3	wtATXN3	5	3
FBgn0030757	5059	CG9902	0.359893	5.49493	2.35497	0.155617	0.748119	mutATXN3	wtATXN3	5	3
FBgn0037637	955	IscU	0.18191	10.7746	2.35477	0.155632	0.748119	mutATXN3	wtATXN3	5	3
FBgn0036850	1190	Gem2	-0.727343	4.02055	2.35448	0.155656	0.748119	mutATXN3	wtATXN3	5	3
FBgn0263933	3327	ebi	0.489496	6.30331	2.35377	0.155712	0.748119	mutATXN3	wtATXN3	5	3
FBgn0036141	2574	wls	-0.442815	5.24331	2.35085	0.155943	0.748819	mutATXN3	wtATXN3	5	3
FBgn0039065	1677	Rad60	-0.383258	5.60338	2.34531	0.156384	0.749598	mutATXN3	wtATXN3	5	3
FBgn0037506	1426	Mics1	-3.32602	0.634494	2.34373	0.15651	0.749598	mutATXN3	wtATXN3	5	3
FBgn0052755	1347	CG32755	1.33989	4.0733	2.34344	0.156534	0.749598	mutATXN3	wtATXN3	5	3
FBgn0010300	12788	brat	0.234403	7.5935	2.3426	0.156601	0.749598	mutATXN3	wtATXN3	5	3
FBgn0024814	1406	Clc	0.233155	7.1469	2.3421	0.156641	0.749598	mutATXN3	wtATXN3	5	3
FBgn0036305	2518	CG10984	0.294426	6.59629	2.34091	0.156736	0.749598	mutATXN3	wtATXN3	5	3
FBgn0036380	1878	CG8757	-1.18152	1.56735	2.33876	0.156908	0.749598	mutATXN3	wtATXN3	5	3
FBgn0014189	2460	Hel25E	-0.274656	7.86102	2.3383	0.156945	0.749598	mutATXN3	wtATXN3	5	3
FBgn0264357	11990	SNF4Agamma	0.404434	6.54157	2.33776	0.156989	0.749598	mutATXN3	wtATXN3	5	3
FBgn0283657	11568	Tlk	0.386477	6.78058	2.33753	0.157006	0.749598	mutATXN3	wtATXN3	5	3
FBgn0024943	4089	PIP82	2.76887	-1.73526	2.33549	0.15717	0.749598	mutATXN3	wtATXN3	5	3
FBgn0002887	3950	mus201	1.4388	3.50745	2.33522	0.157192	0.749598	mutATXN3	wtATXN3	5	3
FBgn0265434	7242	zip	0.338115	6.11487	2.33391	0.157298	0.749598	mutATXN3	wtATXN3	5	3
FBgn0026393	1412	Or43b	-0.428582	4.66585	2.33381	0.157305	0.749598	mutATXN3	wtATXN3	5	3
FBgn0020907	1283	Scp2	-0.3743	11.6692	2.33196	0.157454	0.749878	mutATXN3	wtATXN3	5	3
FBgn0040238	3314	Best1	0.423444	6.40444	2.33095	0.157535	0.749878	mutATXN3	wtATXN3	5	3
FBgn0001085	3817	fz	-0.614571	4.66793	2.32501	0.158015	0.751353	mutATXN3	wtATXN3	5	3
FBgn0031043	1256	Naa20A	-0.346971	6.94729	2.32498	0.158017	0.751353	mutATXN3	wtATXN3	5	3
FBgn0050392	1141	CG30392	-0.369753	6.31374	2.31858	0.158536	0.753259	mutATXN3	wtATXN3	5	3
FBgn0031378	813	CG15362	-1.03085	2.30987	2.31659	0.158697	0.753259	mutATXN3	wtATXN3	5	3
FBgn0011586	1687	e(r)	-0.278632	7.37318	2.31522	0.158809	0.753259	mutATXN3	wtATXN3	5	3
FBgn0027364	1849	Six4	1.7591	3.0412	2.31519	0.158811	0.753259	mutATXN3	wtATXN3	5	3
FBgn0039212	1442	Syx18	0.510345	5.0803	2.31473	0.158848	0.753259	mutATXN3	wtATXN3	5	3
FBgn0267733	2473	lncRNA:CR46064	-0.313004	6.28352	2.31275	0.15901	0.753298	mutATXN3	wtATXN3	5	3
FBgn0037007	2332	CG5059	-0.220327	6.49735	2.31252	0.159029	0.753298	mutATXN3	wtATXN3	5	3
FBgn0026379	3134	Pten	-0.250891	7.63875	2.30868	0.159342	0.753798	mutATXN3	wtATXN3	5	3
FBgn0038275	879	CG3817	0.541668	3.6891	2.30768	0.159424	0.753798	mutATXN3	wtATXN3	5	3
FBgn0032870	1477	CG2608	0.348625	5.26859	2.30583	0.159575	0.753798	mutATXN3	wtATXN3	5	3
FBgn0022764	9421	Sin3A	-0.266112	6.44454	2.30312	0.159797	0.753798	mutATXN3	wtATXN3	5	3
FBgn0266346	3399	CngB	0.570375	4.18489	2.30287	0.159818	0.753798	mutATXN3	wtATXN3	5	3
FBgn0023407	8114	B4	-0.312368	7.56723	2.30248	0.159849	0.753798	mutATXN3	wtATXN3	5	3
FBgn0031662	1194	CG3792	-0.242855	7.58978	2.30237	0.159859	0.753798	mutATXN3	wtATXN3	5	3
FBgn0024689	2477	fws	0.679934	5.80762	2.30184	0.159902	0.753798	mutATXN3	wtATXN3	5	3
FBgn0019890	5096	Smg5	0.378457	6.8769	2.30127	0.159949	0.753798	mutATXN3	wtATXN3	5	3
FBgn0053543	2777	CG33543	-0.410861	6.38592	2.3007	0.159996	0.753798	mutATXN3	wtATXN3	5	3
FBgn0033375	1487	CG8078	-0.586349	4.27435	2.29854	0.160173	0.75387	mutATXN3	wtATXN3	5	3
FBgn0000576	2478	ems	2.14059	1.36853	2.29842	0.160183	0.75387	mutATXN3	wtATXN3	5	3
FBgn0013759	8504	CASK	0.24633	9.11559	2.2965	0.160341	0.754207	mutATXN3	wtATXN3	5	3
FBgn0052496	778	CR32496	-1.71049	-0.539323	2.29065	0.160824	0.755289	mutATXN3	wtATXN3	5	3
FBgn0030945	2298	Ing3	2.14059	2.25856	2.29043	0.160842	0.755289	mutATXN3	wtATXN3	5	3
FBgn0032451	1461	spict	-0.530368	5.12326	2.2889	0.160969	0.755289	mutATXN3	wtATXN3	5	3
FBgn0040324	5312	Ephrin	-0.328111	7.45451	2.28772	0.161066	0.755289	mutATXN3	wtATXN3	5	3
FBgn0033875	1441	CG6357	-1.04102	3.66697	2.28745	0.161089	0.755289	mutATXN3	wtATXN3	5	3
FBgn0087035	4144	AGO2	0.224618	6.58403	2.28729	0.161102	0.755289	mutATXN3	wtATXN3	5	3
FBgn0286827	15466	lncRNA:CR43334	1.64691	1.30135	2.28486	0.161304	0.755289	mutATXN3	wtATXN3	5	3
FBgn0263980	14690	Stacl	-0.333472	8.06269	2.28368	0.161402	0.755289	mutATXN3	wtATXN3	5	3
FBgn0030137	825	CG15317	-0.721489	3.55849	2.28297	0.161461	0.755289	mutATXN3	wtATXN3	5	3
FBgn0262619	2386	DNAlig1	1.84997	2.74898	2.28241	0.161507	0.755289	mutATXN3	wtATXN3	5	3
FBgn0286828	2328	dind	0.573795	5.00754	2.28225	0.161521	0.755289	mutATXN3	wtATXN3	5	3
FBgn0037297	1699	CG1116	-0.351215	6.17487	2.28046	0.16167	0.755583	mutATXN3	wtATXN3	5	3
FBgn0027836	2969	Dgp-1	0.588756	5.19939	2.27831	0.161849	0.756016	mutATXN3	wtATXN3	5	3
FBgn0030788	1994	Sap30	0.304678	4.92173	2.27698	0.161959	0.756127	mutATXN3	wtATXN3	5	3
FBgn0038806	1020	CG5412	-0.325553	4.86635	2.27383	0.162223	0.75648	mutATXN3	wtATXN3	5	3
FBgn0000541	10072	E(bx)	-0.297666	7.08915	2.27343	0.162256	0.75648	mutATXN3	wtATXN3	5	3
FBgn0037218	4542	aux	0.193817	8.32448	2.27276	0.162312	0.75648	mutATXN3	wtATXN3	5	3
FBgn0259143	4159	CG42258	0.526436	5.43384	2.27121	0.162442	0.75648	mutATXN3	wtATXN3	5	3
FBgn0038271	1632	UQCR-C1	0.250746	10.4889	2.26955	0.162581	0.75648	mutATXN3	wtATXN3	5	3
FBgn0265915	1147	asRNA:CR44704	2.7199	-0.396888	2.26931	0.162602	0.75648	mutATXN3	wtATXN3	5	3
FBgn0000319	6008	Chc	0.239835	8.04459	2.26772	0.162735	0.75648	mutATXN3	wtATXN3	5	3
FBgn0043458	3567	CG12084	0.330725	7.35974	2.26744	0.162759	0.75648	mutATXN3	wtATXN3	5	3
FBgn0015778	5711	rin	0.280315	6.79354	2.26679	0.162813	0.75648	mutATXN3	wtATXN3	5	3
FBgn0033951	1018	CG10139	-0.332478	5.39571	2.26442	0.163013	0.756763	mutATXN3	wtATXN3	5	3
FBgn0039757	1139	RpS7	-0.221096	7.49842	2.26401	0.163047	0.756763	mutATXN3	wtATXN3	5	3
FBgn0027090	2455	GlnRS	1.20836	4.44107	2.26217	0.163202	0.757081	mutATXN3	wtATXN3	5	3
FBgn0005355	1596	Su(fu)	0.63444	3.97021	2.26084	0.163314	0.757197	mutATXN3	wtATXN3	5	3
FBgn0029935	1973	CG4615	0.373567	5.61451	2.2592	0.163452	0.757348	mutATXN3	wtATXN3	5	3
FBgn0032587	5046	CG5953	1.30107	2.21291	2.25841	0.163519	0.757348	mutATXN3	wtATXN3	5	3
FBgn0265416	8256	Neto	-0.502946	3.825	2.25537	0.163776	0.757518	mutATXN3	wtATXN3	5	3
FBgn0053145	2316	GalT1	0.265643	7.19878	2.2548	0.163825	0.757518	mutATXN3	wtATXN3	5	3
FBgn0043069	1488	MESK4	-2.12393	-1.1976	2.25431	0.163866	0.757518	mutATXN3	wtATXN3	5	3
FBgn0035517	828	CG1265	-0.205018	7.70549	2.25388	0.163902	0.757518	mutATXN3	wtATXN3	5	3
FBgn0033851	1072	CG13332	3.54569	1.24379	2.24907	0.164311	0.759005	mutATXN3	wtATXN3	5	3
FBgn0030556	2243	mRNA-cap	0.642555	4.70608	2.24792	0.164409	0.759057	mutATXN3	wtATXN3	5	3
FBgn0024238	4258	Fim	-0.27942	7.80648	2.23907	0.165164	0.760861	mutATXN3	wtATXN3	5	3
FBgn0285949	613	RpL31	-0.349562	4.67637	2.23847	0.165215	0.760861	mutATXN3	wtATXN3	5	3
FBgn0039381	2985	SppL	0.27583	6.80761	2.23833	0.165227	0.760861	mutATXN3	wtATXN3	5	3
FBgn0020270	2013	mre11	0.899643	4.17413	2.23577	0.165447	0.760861	mutATXN3	wtATXN3	5	3
FBgn0000097	5454	aop	-0.546691	5.11338	2.23462	0.165546	0.760861	mutATXN3	wtATXN3	5	3
FBgn0036660	3145	CG13025	-0.522775	4.4669	2.23353	0.16564	0.760861	mutATXN3	wtATXN3	5	3
FBgn0034627	1613	eEFSec	0.803293	4.26063	2.2309	0.165866	0.760861	mutATXN3	wtATXN3	5	3
FBgn0037610	1254	CG8043	0.62204	4.96183	2.22916	0.166015	0.760861	mutATXN3	wtATXN3	5	3
FBgn0034689	1597	CG2921	-0.338368	6.48779	2.22874	0.166052	0.760861	mutATXN3	wtATXN3	5	3
FBgn0011742	2729	Arp2	0.165571	7.8192	2.22864	0.16606	0.760861	mutATXN3	wtATXN3	5	3
FBgn0011741	1347	Arp6	0.504573	4.4793	2.22676	0.166222	0.760861	mutATXN3	wtATXN3	5	3
FBgn0004784	2351	inaC	3.82851	0.287429	2.22634	0.166258	0.760861	mutATXN3	wtATXN3	5	3
FBgn0038295	4824	Gyc88E	0.307218	5.65496	2.22536	0.166343	0.760861	mutATXN3	wtATXN3	5	3
FBgn0263738	2445	Ada2a	-0.777997	3.82298	2.22456	0.166412	0.760861	mutATXN3	wtATXN3	5	3
FBgn0261274	2100	Ero1L	0.380267	5.1621	2.22371	0.166486	0.760861	mutATXN3	wtATXN3	5	3
FBgn0266592	459	lncRNA:CR45117	3.00744	-1.27203	2.22236	0.166602	0.760861	mutATXN3	wtATXN3	5	3
FBgn0000039	2387	nAChRalpha2	-0.274427	7.95198	2.22218	0.166618	0.760861	mutATXN3	wtATXN3	5	3
FBgn0033715	835	CG8490	-0.665665	3.67965	2.22187	0.166645	0.760861	mutATXN3	wtATXN3	5	3
FBgn0027621	4250	Pfrx	-0.454566	4.45474	2.22176	0.166654	0.760861	mutATXN3	wtATXN3	5	3
FBgn0030887	3196	CG6867	-0.505408	5.27162	2.22142	0.166684	0.760861	mutATXN3	wtATXN3	5	3
FBgn0038056	1694	CG5961	-0.281474	5.9965	2.22126	0.166698	0.760861	mutATXN3	wtATXN3	5	3
FBgn0034936	1354	Stoml2	-0.257812	6.19936	2.22109	0.166713	0.760861	mutATXN3	wtATXN3	5	3
FBgn0029999	2119	CG1575	0.989501	3.20085	2.21906	0.166888	0.761216	mutATXN3	wtATXN3	5	3
FBgn0041630	2211	Hexo1	0.399021	5.26094	2.21816	0.166966	0.761216	mutATXN3	wtATXN3	5	3
FBgn0263510	1549	nclb	0.707744	4.73266	2.21718	0.167052	0.761216	mutATXN3	wtATXN3	5	3
FBgn0024250	3194	brk	-1.01481	2.54564	2.21059	0.167626	0.7619	mutATXN3	wtATXN3	5	3
FBgn0003866	4732	tsh	0.494281	6.09522	2.2105	0.167634	0.7619	mutATXN3	wtATXN3	5	3
FBgn0037978	2652	KLHL18	0.274087	7.48026	2.20977	0.167697	0.7619	mutATXN3	wtATXN3	5	3
FBgn0052476	2091	mthl14	-1.12995	3.59564	2.20941	0.167729	0.7619	mutATXN3	wtATXN3	5	3
FBgn0037142	5378	CG14562	-0.333853	6.24463	2.20816	0.167838	0.7619	mutATXN3	wtATXN3	5	3
FBgn0265759	864	lncRNA:CR44566	0.440053	4.30517	2.20764	0.167883	0.7619	mutATXN3	wtATXN3	5	3
FBgn0261934	12226	dikar	0.412281	5.5075	2.20721	0.167921	0.7619	mutATXN3	wtATXN3	5	3
FBgn0000117	3564	arm	0.486599	7.95778	2.20717	0.167925	0.7619	mutATXN3	wtATXN3	5	3
FBgn0261554	7929	CG42672	0.710596	4.97091	2.20647	0.167986	0.7619	mutATXN3	wtATXN3	5	3
FBgn0042696	4714	NfI	-0.301041	8.56579	2.2047	0.168141	0.762054	mutATXN3	wtATXN3	5	3
FBgn0285911	2741	Vps16A	0.407391	5.73963	2.20293	0.168296	0.762054	mutATXN3	wtATXN3	5	3
FBgn0029888	1384	ND-ASHI	0.239189	7.00731	2.2026	0.168325	0.762054	mutATXN3	wtATXN3	5	3
FBgn0038540	702	CG14321	0.321783	5.50224	2.20208	0.16837	0.762054	mutATXN3	wtATXN3	5	3
FBgn0052333	6432	CG32333	-0.393305	5.69602	2.20112	0.168455	0.762054	mutATXN3	wtATXN3	5	3
FBgn0011476	627	l(3)neo43	-0.55386	3.50695	2.19911	0.168631	0.762458	mutATXN3	wtATXN3	5	3
FBgn0051108	3463	TTLL5	0.491313	5.98287	2.19621	0.168887	0.763194	mutATXN3	wtATXN3	5	3
FBgn0026718	2151	Agpat2	-0.786862	3.28283	2.19528	0.168969	0.763194	mutATXN3	wtATXN3	5	3
FBgn0001330	3927	kz	-1.03432	3.05818	2.19243	0.169221	0.763937	mutATXN3	wtATXN3	5	3
FBgn0039674	1623	CG1907	0.358338	7.11052	2.18871	0.169549	0.765027	mutATXN3	wtATXN3	5	3
FBgn0011217	2375	eff	0.215829	9.89562	2.1876	0.169648	0.765077	mutATXN3	wtATXN3	5	3
FBgn0041713	1600	yellow-c	1.37147	1.20782	2.18387	0.169979	0.766108	mutATXN3	wtATXN3	5	3
FBgn0002031	2119	l(2)37Cc	0.336437	6.77933	2.18271	0.170082	0.766108	mutATXN3	wtATXN3	5	3
FBgn0286027	1769	Rnmt	0.65891	3.93921	2.18088	0.170244	0.766108	mutATXN3	wtATXN3	5	3
FBgn0013673	162	mt:ATPase8	-0.397116	5.31577	2.17993	0.17033	0.766108	mutATXN3	wtATXN3	5	3
FBgn0032079	3002	CG31886	-0.813604	3.66665	2.17942	0.170375	0.766108	mutATXN3	wtATXN3	5	3
FBgn0037120	2861	CG11247	0.224237	7.29956	2.17911	0.170402	0.766108	mutATXN3	wtATXN3	5	3
FBgn0031450	2820	Hrs	0.759083	4.46727	2.17797	0.170504	0.766172	mutATXN3	wtATXN3	5	3
FBgn0040877	1165	CG12994	-0.298062	5.41128	2.17442	0.170821	0.766382	mutATXN3	wtATXN3	5	3
FBgn0052026	2382	CG32026	-1.95428	0.555487	2.17383	0.170874	0.766382	mutATXN3	wtATXN3	5	3
FBgn0012034	3605	AcCoAS	0.285963	8.99609	2.17314	0.170936	0.766382	mutATXN3	wtATXN3	5	3
FBgn0085430	13756	CG34401	0.268311	7.41483	2.17279	0.170967	0.766382	mutATXN3	wtATXN3	5	3
FBgn0263780	3398	CG17684	-0.223869	8.75611	2.17255	0.170988	0.766382	mutATXN3	wtATXN3	5	3
FBgn0028837	1203	CSN6	0.390824	6.20186	2.17141	0.171091	0.766448	mutATXN3	wtATXN3	5	3
FBgn0250746	1215	Prosbeta7	0.24048	6.60789	2.16867	0.171336	0.766888	mutATXN3	wtATXN3	5	3
FBgn0038926	2087	CG13409	-0.273383	7.74893	2.16742	0.171449	0.766888	mutATXN3	wtATXN3	5	3
FBgn0039017	1757	CG6985	-0.588141	3.52304	2.16738	0.171452	0.766888	mutATXN3	wtATXN3	5	3
FBgn0028895	1569	CG17328	-0.413729	5.13936	2.16374	0.17178	0.76774	mutATXN3	wtATXN3	5	3
FBgn0050008	965	CG30008	-2.04813	2.36071	2.16259	0.171883	0.76774	mutATXN3	wtATXN3	5	3
FBgn0028292	2970	ric8a	-0.465409	5.179	2.16171	0.171963	0.76774	mutATXN3	wtATXN3	5	3
FBgn0038814	4319	CG15923	-2.8954	1.19594	2.16107	0.172021	0.76774	mutATXN3	wtATXN3	5	3
FBgn0038402	1363	Fer2	-0.393617	7.73317	2.15946	0.172166	0.76774	mutATXN3	wtATXN3	5	3
FBgn0086784	3293	stmA	-0.188852	8.47406	2.15943	0.172169	0.76774	mutATXN3	wtATXN3	5	3
FBgn0031987	1165	CG12375	-0.422222	5.7468	2.15595	0.172483	0.76875	mutATXN3	wtATXN3	5	3
FBgn0051935	3058	CG31935	1.04247	4.55591	2.1519	0.172851	0.769836	mutATXN3	wtATXN3	5	3
FBgn0050476	546	ave	-0.509188	4.02742	2.14988	0.173034	0.769836	mutATXN3	wtATXN3	5	3
FBgn0264838	1042	asRNA:CR44046	3.33968	-1.69145	2.14943	0.173076	0.769836	mutATXN3	wtATXN3	5	3
FBgn0265052	2276	St3	0.228387	7.22836	2.14939	0.173079	0.769836	mutATXN3	wtATXN3	5	3
FBgn0030258	1060	CG1552	-3.32326	-0.109193	2.14752	0.173249	0.770203	mutATXN3	wtATXN3	5	3
FBgn0031228	1135	ND-15	-0.238274	6.01348	2.14234	0.173722	0.77123	mutATXN3	wtATXN3	5	3
FBgn0025366	1142	Ip259	-0.227461	7.65705	2.14208	0.173746	0.77123	mutATXN3	wtATXN3	5	3
FBgn0035598	2101	CG4669	2.7084	0.264607	2.14106	0.173839	0.77123	mutATXN3	wtATXN3	5	3
FBgn0032026	4778	CG7627	1.3215	5.16526	2.13991	0.173945	0.77123	mutATXN3	wtATXN3	5	3
FBgn0011582	14565	Dop1R1	-0.418213	5.62136	2.13955	0.173978	0.77123	mutATXN3	wtATXN3	5	3
FBgn0044328	2829	CG32052	-0.421278	7.01701	2.1392	0.174009	0.77123	mutATXN3	wtATXN3	5	3
FBgn0016726	389	RpL29	-0.484325	3.64948	2.13648	0.174259	0.77144	mutATXN3	wtATXN3	5	3
FBgn0000636	6612	Fas3	-0.576259	4.1467	2.13613	0.174291	0.77144	mutATXN3	wtATXN3	5	3
FBgn0000326	1844	clt	0.35641	5.62799	2.13483	0.174411	0.77144	mutATXN3	wtATXN3	5	3
FBgn0037606	2796	CG8032	0.266216	6.90401	2.13472	0.17442	0.77144	mutATXN3	wtATXN3	5	3
FBgn0034894	2160	sigmar	0.371396	6.47521	2.13215	0.174657	0.77144	mutATXN3	wtATXN3	5	3
FBgn0034638	2112	CG10433	-1.19308	3.58686	2.13048	0.174811	0.77144	mutATXN3	wtATXN3	5	3
FBgn0287187	1682	mRpS5	-0.247615	8.03709	2.12921	0.174927	0.77144	mutATXN3	wtATXN3	5	3
FBgn0267779	728	lncRNA:CR46110	3.30342	-1.74863	2.12797	0.175042	0.77144	mutATXN3	wtATXN3	5	3
FBgn0035134	1243	CG1231	0.6647	5.51029	2.12794	0.175045	0.77144	mutATXN3	wtATXN3	5	3
FBgn0010051	10331	Itpr	0.42562	6.68138	2.12772	0.175065	0.77144	mutATXN3	wtATXN3	5	3
FBgn0002593	768	RpLP1	0.293532	5.62264	2.12771	0.175066	0.77144	mutATXN3	wtATXN3	5	3
FBgn0265574	3346	Cdc5	0.640699	4.64619	2.12719	0.175115	0.77144	mutATXN3	wtATXN3	5	3
FBgn0053632	543	CG33632	3.59269	-0.782541	2.12534	0.175286	0.771764	mutATXN3	wtATXN3	5	3
FBgn0260755	1251	CG42553	1.79573	2.72768	2.12344	0.175461	0.771764	mutATXN3	wtATXN3	5	3
FBgn0035689	4157	CG7376	-1.63087	3.6621	2.12315	0.175488	0.771764	mutATXN3	wtATXN3	5	3
FBgn0039602	4103	CG1647	-0.429059	4.7617	2.12258	0.175541	0.771764	mutATXN3	wtATXN3	5	3
FBgn0035989	3359	Tat	-0.246218	7.12886	2.11931	0.175844	0.772326	mutATXN3	wtATXN3	5	3
FBgn0036510	2046	SCCRO	0.191614	7.43623	2.1193	0.175846	0.772326	mutATXN3	wtATXN3	5	3
FBgn0036135	1039	mRpL2	0.369119	6.02209	2.11709	0.176051	0.772326	mutATXN3	wtATXN3	5	3
FBgn0032195	1710	CG4908	0.299095	6.33917	2.11701	0.176058	0.772326	mutATXN3	wtATXN3	5	3
FBgn0053143	5674	CG33143	-0.453357	5.52113	2.11593	0.176158	0.772326	mutATXN3	wtATXN3	5	3
FBgn0003076	1843	Pgm1	-0.278667	5.80383	2.1155	0.176199	0.772326	mutATXN3	wtATXN3	5	3
FBgn0266410	8254	CG45050	0.216775	8.1045	2.11327	0.176406	0.772507	mutATXN3	wtATXN3	5	3
FBgn0004511	4075	dy	3.47594	-0.415953	2.11173	0.176551	0.772507	mutATXN3	wtATXN3	5	3
[truncated: 6,751 more rows]
