# Supplementary material for: GABAergic neuronal dysfunction underlies tremor in spinocerebellar ataxia 3
Source: Dis Model Mech. 2025 Oct 29;18(10):dmm052329. doi: 10.1242/dmm.052329 (PMC12590474; doi:10.1242/dmm.052329)
Supplement: Table S7. List of fly stocks used in this study [file dmm-18-052329-TableS7.xlsx]

## Sheet: Fly stocks used per figure
List of fly stocks used in this study
Figure	Genetic Cross	Bloomington Stock No.
1A, B	w[*];P{w[+mC]=GAL4-elav.L}2/ P{w[+mC]=UAS-hATXN3.fl-Q27.myc}46.2; +/+	33609
	w[*];P{w[+mC]=GAL4-elav.L}2/+; +/ P{w[+mC]=UAS-hATXN3.fl-Q84.myc}7.2	33610
1C	See tab for Primary screen
1E, S1B	w[1118]; +/+; P{y[+t7.7] w[+mC]=GMR21G03-GAL4}attP2/P{w[+mC]=UAS-hATXN3.fl-Q84.myc}7.2	48952, 33610
	w[1118]; +/tsh GAL80; P{y[+t7.7] w[+mC]=GMR21G03-GAL4}attP2/P{w[+mC]=UAS-hATXN3.fl-Q84.myc}7.2	48952, 33610
1F	tub>gal80; +/P{w[+mC]=UAS-hATXN3.fl-Q27.myc}46.2, tshlexA, 8lexAop-FLP; +/P{y[+t7.7] w[+mC]=GMR21G03-GAL4}attP2	48952, 33609
	tub>gal80; tshlexA, 8lexAop-FLP; P{y[+t7.7] w[+mC]=GMR21G03-GAL4}attP2/P{w[+mC]=UAS-hATXN3.fl-Q84.myc}7.2	48952, 33610
1G	w[1118]; +/+; P{y[+t7.7] w[+mC]=GMR21G03-GAL4}attP2/P{y[+t7.7] w[+mC]=UAS-TrpA1(B).K}attP2	26264
	w[1118]; +/P{w[+mC]=UAS-Hsap\KCNJ2.EGFP}1; +/P{y[+t7.7] w[+mC]=GMR21G03-GAL4}attP2	6596
	w[1118]; +/+; P{y[+t7.7] w[+mC]=GMR21G03-GAL4}attP2/P{w[+mC]=UAS-shi[ts1].K}3	44222
	w[1118]; +/P{w[+mC]=UAS-hid.Z}2; +/P{y[+t7.7] w[+mC]=GMR21G03-GAL4}attP2	65403
S1A	w[*];P{w[+mC]=GAL4-elav.L}2/ P{w[+mC]=UAS-hATXN3.fl-Q27.myc}46.2; +/+	33609
	w[*];P{w[+mC]=GAL4-elav.L}2/+; +/ P{w[+mC]=UAS-hATXN3.fl-Q84.myc}7.2	33610
	w[*];P{w[+mC]=GAL4-elav.L}2/+; +/ P{w[+mC]=UAS-Zzzz\CAG.20Q}3	30549
	w[*];P{w[+mC]=GAL4-elav.L}2/P{w[+mC]=UAS-Zzzz\CAG.63Q}2; +/+	30544
	w[*];P{w[+mC]=GAL4-elav.L}2/M{RFP[3xP3.PB] w[+mC]=UAS-HTT.FL.Q25}ZH-51D; +/+	68397
	w[*];P{w[+mC]=GAL4-elav.L}2/P{w[+mC]=UAS-HTT.FL.Q120.His}2; +/+	68403
	w[*];P{w[+mC]=GAL4-elav.L}2/+; +/P{w[+mC]=UAS-HTT.128Q.FL}f27b	33808
	w[*];P{w[+mC]=GAL4-elav.L}2/P{w[+mC]=UAS-hATXN3.fl-Q27.myc}46.2; +/+	39739
	w[*];P{w[+mC]=GAL4-elav.L}2/P{w[+mC]=GAL4-ninaE.GMR}12; +/P{w[+mC]=UAS-Hsap\ATX1.30Q}F6	33818
S1B	w[1118]; +/+; P{y[+t7.7] v[+t1.8]=TRiP.HMS02764}attP2/P{y[+t7.7] w[+mC]=GMR21G03-GAL4}attP2	44048
	w[1118]; +/P{y[+t7.7] v[+t1.8]=TRiP.HMS05974}attP40; +/P{y[+t7.7] w[+mC]=GMR21G03-GAL4}attP2	80409
	w[1118]; +/P{y[+t7.7] v[+t1.8]=TRiP.HMJ22746}attP40; +/P{y[+t7.7] w[+mC]=GMR21G03-GAL4}attP3	60887
	w[1118]; +/+; P{y[+t7.7] w[+mC]=GMR21G03-GAL4}attP4/P{y[+t7.7] v[+t1.8]=TRiP.GL00447}attP2	35607
	w[1118]; +/+; P{y[+t7.7] w[+mC]=GMR21G03-GAL4}attP5/P{y[+t7.7] v[+t1.8]=TRiP.JF02877}attP2	28042
	w[1118]; +/+; P{y[+t7.7] w[+mC]=GMR21G03-GAL4}attP6/P{y[+t7.7] v[+t1.8]=TRiP.HMS02883}attP2	44663
	w[1118]; +/P{y[+t7.7] v[+t1.8]=TRiP.HMS05992}attP40; +/P{y[+t7.7] w[+mC]=GMR21G03-GAL4}attP7	80412
	w[1118]; +/+; P{y[+t7.7] w[+mC]=GMR21G03-GAL4}attP8/P{y[+t7.7] v[+t1.8]=TRiP.HMC04895}attP2	57706
2A	See tab for Split-Gal4 screen
2B	P{ry[+t7.2]=hsFLP}1, y[1] w[1118]; P{w[+mC]=UAS(FRT.stop)Hsap\KCNJ2}VIE-19A/+; +/+	26901, 68676
3A	w[1118]; +/P{y[+t7.7] w[+mC]=R21G03-p65.AD}attP40; +/P{w[+mC]=UAS-2xEGFP}AH2; P{w[+mC]=ChAT-GAL4.DBD}J8A1	23869
	w[1118]; +/P{y[+t7.7] w[+mC]=R21G03-p65.AD}attP40; +/ P{y[+t7.7] w[+mC]=ple-GAL4.DBD}attP2	70197
	w[1118]; +/P{y[+t7.7] w[+mC]=R21G03-p65.AD}attP40; +/P{y[+t7.7] w[+mC]=HL9-GAL4.DBD}attP2	69208
3B	w[1118]; +/P{w[+mC]=Gad1-GAL4.3.098}2; +/P{w[+mC]=UAS-hATXN3.fl-Q84.myc}7.2	51630
	w[1118]; +/P{w[+mC]=ChAT-GAL4.7.4}19B P{w[+mC]=UAS-GFP.S65T}Myo31DF[T2]; +/P{w[+mC]=UAS-hATXN3.fl-Q84.myc}7.2	6793
	w[1118]; +/+; P{w[+mC]=ple-GAL4.F}3/P{w[+mC]=UAS-hATXN3.fl-Q84.myc}7.3	8848
	w[1118]; +/P{w[+mC]=Ddc-GAL4.L}4.3D; +/P{w[+mC]=UAS-hATXN3.fl-Q84.myc}7.4	7010
	w[1118]; +/+; P{w[+mC]=Trh-GAL4.long}3/P{w[+mC]=UAS-hATXN3.fl-Q84.myc}7.5	38389
	w[1118]; +/P{w[+mC]=Tdc2-GAL4.C}2; +/P{w[+mC]=UAS-hATXN3.fl-Q84.myc}7.6	9313
3C	w[1118]; +/P{y[+t7.7] w[+mC]=R21G03-p65.AD}attP40;P{w[+mC]=UAS-hATXN3.fl-Q84.myc}7.2/P{y[+t7.7] w[+mC]=GAL4.DBD.Uw}attP2	71209
	w[1118]; +/P{y[+t7.7] w[+mC]=R21G03-p65.AD}attP40;P{w[+mC]=UAS-hATXN3.fl-Q84.myc}7.2/ P{y[+t7.7] w[+mC]=R47B12-GAL4.DBD}attP2	68638
	w[1118]; +/P{y[+t7.7] w[+mC]=R21G03-p65.AD}attP40;P{w[+mC]=UAS-hATXN3.fl-Q84.myc}7.2/ P{y[+t7.7] w[+mC]=VT045623-GAL4.DBD}attP2	72224
	w[1118]; +/P{y[+t7.7] w[+mC]=R21G03-p65.AD}attP40;P{w[+mC]=UAS-hATXN3.fl-Q84.myc}7.2/w[1118]; P{y[+t7.7] w[+mC]=VT044946-GAL4.DBD}attP2	74652
	w[1118]; +/P{y[+t7.7] w[+mC]=R21G03-p65.AD}attP40;P{w[+mC]=UAS-hATXN3.fl-Q84.myc}7.2/ P{y[+t7.7] w[+mC]=VT000606-GAL4.DBD}attP2	72100
4	y[1] w[*] P{y[+t7.7] w[+mC]=UAS-myrGFP.QUAS-mtdTomato-3xHA}su(Hw)attP8, P{ry[+t7.2]=hsFLP}1; P{y[+t7.7] w[+mC]=trans-Tango}attP40, PBac{y[+mDint2] w[+mC]=tubP(FRT.QS)}VK00018/R21G03-AD; VT045623-DBD/+	77480, 77481

## Sheet: Fig. 1C Primary screen
List of fly stocks used in the experiment shown in Figure 1C.
Figure		GAL4 line_Screened		78 lines
		Bloomington No.	Transgene	Under control of DNA seq	Identifier_for_Publication
1C (in graph)	w[1118]; +/+; P{y[+t7.7] w[+mC]=GMR21G03-GAL4}attP2/P{w[+mC]=UAS-hATXN3.fl-Q84.myc}7.2	48952	P{GMR21G03-GAL4}attP2	nAChRalpha2	RRID:BDSC_48952	GMR21G03
	w[1118]; +/+; P{y[+t7.7] w[+mC]=GMR45G06-GAL4}attP2/P{w[+mC]=UAS-hATXN3.fl-Q84.myc}7.3	50244	P{GMR45G06-GAL4}attP2	Calx	RRID:BDSC_50244	GMR45G06
	w[1118]; +/+; P{y[+t7.7] w[+mC]=GMR47B12-GAL4}attP2/P{w[+mC]=UAS-hATXN3.fl-Q84.myc}7.4	50296	P{GMR47B12-GAL4}attP2	DIP-theta	RRID:BDSC_50296	GMR47B12
	w[1118]; +/+; P{y[+t7.7] w[+mC]=GMR70H05GAL4}attP2/P{w[+mC]=UAS-hATXN3.fl-Q84.myc}7.5	39554	P{GMR70H05-GAL4}attP2	Dop1R2	RRID:BDSC_39554	GMR70H05
	w[1118]; +/+; P{y[+t7.7] w[+mC]=GMR42H11-GAL4}attP2/P{w[+mC]=UAS-hATXN3.fl-Q84.myc}7.6	41255	P{GMR42H11-GAL4}attP2	robo3	RRID:BDSC_41255	GMR42H11
	w[1118]; +/+; P{y[+t7.7] w[+mC]=GMR45A05-GAL4}attP2/P{w[+mC]=UAS-hATXN3.fl-Q84.myc}7.7	50218	P{GMR45A05-GAL4}attP2	jar	RRID:BDSC_50218	GMR45A05
	w[1118]; +/+; P{y[+t7.7] w[+mC]=GMR69C11-GAL4}attP2/P{w[+mC]=UAS-hATXN3.fl-Q84.myc}7.8	39487	P{GMR69C11-GAL4}attP2	eg	RRID:BDSC_39487	GMR69C11
	w[1118]; +/+; P{y[+t7.7] w[+mC]=GMR20C03-GAL4}attP2/P{w[+mC]=UAS-hATXN3.fl-Q84.myc}7.9	49290	P{GMR20C03-GAL4}attP2	RYa-R	RRID:BDSC_49290	GMR20C03
	w[1118]; +/+; P{y[+t7.7] w[+mC]=GMR20C04-GAL4}attP2/P{w[+mC]=UAS-hATXN3.fl-Q84.myc}7.10	48882	P{GMR20C04-GAL4}attP2	PK2-R1	RRID:BDSC_48882	GMR20C04
	w[1118]; +/+; P{y[+t7.7] w[+mC]=GMR72D01-GAL4}attP2/P{w[+mC]=UAS-hATXN3.fl-Q84.myc}7.11	39768	P{GMR72D01-GAL4}attP2	Dop2R	RRID:BDSC_39768	GMR72D01
	w[1118]; +/+; P{y[+t7.7] w[+mC]=GMR11H10-GAL4}attP2/P{w[+mC]=UAS-hATXN3.fl-Q84.myc}7.12	48479	P{GMR11H10-GAL4}attP2	Gycbeta100B	RRID:BDSC_48479	GMR11H10
	w[1118]; +/+; P{y[+t7.7] w[+mC]=GMR20E04-GAL4}attP2/P{w[+mC]=UAS-hATXN3.fl-Q84.myc}7.13	48897	P{GMR20E04-GAL4}attP2	eya	RRID:BDSC_48897	GMR20E04
	w[1118]; +/+; P{y[+t7.7] w[+mC]=GMR22H02-GAL4}attP2/P{w[+mC]=UAS-hATXN3.fl-Q84.myc}7.14	49304	P{GMR22H02-GAL4}attP2	nAChRalpha6	RRID:BDSC_49304	GMR22H02
	w[1118]; +/+; P{y[+t7.7] w[+mC]=GMR13B05-GAL4}attP2/P{w[+mC]=UAS-hATXN3.fl-Q84.myc}7.15	48543	P{GMR13B05-GAL4}attP2	hig	RRID:BDSC_48543	GMR13B05
	w[1118]; +/+; P{y[+t7.7] w[+mC]=GMR23B09-GAL4}attP2/P{w[+mC]=UAS-hATXN3.fl-Q84.myc}7.16	49018	P{GMR23B09-GAL4}attP2	Pkcdelta	RRID:BDSC_49018	GMR23B09
	w[1118]; +/+; P{y[+t7.7] w[+mC]=GMR23A07-GAL4}attP2/P{w[+mC]=UAS-hATXN3.fl-Q84.myc}7.17	49010	P{GMR23A07-GAL4}attP2	nAChRalpha2	RRID:BDSC_49010	GMR23A07
	w[1118]; +/+; P{y[+t7.7] w[+mC]=GMR38C11-GAL4}attP2/P{w[+mC]=UAS-hATXN3.fl-Q84.myc}7.18	47572	P{GMR38C11-GAL4}attP2	rdgA	RRID:BDSC_47572	GMR38C11
	w[1118]; +/+; P{y[+t7.7] w[+mC]=GMR64G08-GAL4}attP2/P{w[+mC]=UAS-hATXN3.fl-Q84.myc}7.19	39319	P{GMR64G08-GAL4}attP2	Proc-R	RRID:BDSC_39319	GMR64G08
	w[1118]; +/+; P{y[+t7.7] w[+mC]=GMR35A07-GAL4}attP2/P{w[+mC]=UAS-hATXN3.fl-Q84.myc}7.20	49813	P{GMR35A07-GAL4}attP2	Hr38	RRID:BDSC_49813	GMR35A07
	w[1118]; +/+; P{y[+t7.7] w[+mC]=GMR52F03-GAL4}attP2/P{w[+mC]=UAS-hATXN3.fl-Q84.myc}7.21	41276	P{GMR52F03-GAL4}attP2	Nos	RRID:BDSC_41276	GMR52F03
	w[1118]; +/+; P{y[+t7.7] w[+mC]=GMR22E10-GAL4}attP2/P{w[+mC]=UAS-hATXN3.fl-Q84.myc}7.22	49302	P{GMR22E10-GAL4}attP2	fru	RRID:BDSC_49302	GMR22E10
	w[1118]; +/+; P{y[+t7.7] w[+mC]=GMR21G04-GAL4}attP2/P{w[+mC]=UAS-hATXN3.fl-Q84.myc}7.23	48953	P{GMR21G04-GAL4}attP2	nAChRalpha2	RRID:BDSC_48953	GMR21G04
	w[1118]; +/+; P{y[+t7.7] w[+mC]=GMR47H07-GAL4}attP2/P{w[+mC]=UAS-hATXN3.fl-Q84.myc}7.24	49569	P{GMR47H07-GAL4}attP2	beat-IIa	RRID:BDSC_49569	GMR47H07
	w[1118]; +/+; P{y[+t7.7] w[+mC]=GMR22H01-GAL4}attP2/P{w[+mC]=UAS-hATXN3.fl-Q84.myc}7.25	49001	P{GMR22H01-GAL4}attP2	fru	RRID:BDSC_49001	GMR22H01
	w[1118]; +/+; P{y[+t7.7] w[+mC]=GMR12H03-GAL4}attP2/P{w[+mC]=UAS-hATXN3.fl-Q84.myc}7.26	48530	P{GMR12H03-GAL4}attP2	Fer2	RRID:BDSC_48530	GMR12H03
Rest of the lines screened in a second Primary screen (not in graph)
	w[1118]; +/+; P{y[+t7.7] w[+mC]=GMR28C04-GAL4}attP2/P{w[+mC]=UAS-hATXN3.fl-Q84.myc}7.29	49449	P{GMR28C04-GAL4}attP2	robo2	RRID:BDSC_49449	GMR28C04
	w[1118]; +/+; P{y[+t7.7] w[+mC]=GMR22D06-GAL4}attP2/P{w[+mC]=UAS-hATXN3.fl-Q84.myc}7.30	48036	P{GMR22D06-GAL4}attP2	fru	RRID:BDSC_48036	GMR22D06
	w[1118]; +/+; P{y[+t7.7] w[+mC]=GMR11G01-GAL4}attP2/P{w[+mC]=UAS-hATXN3.fl-Q84.myc}7.31	48469	P{GMR11G01-GAL4}attP2	Fas2	RRID:BDSC_48469	GMR11G01
	w[1118]; +/+; P{y[+t7.7] w[+mC]=GMR18B06-GAL4}attP2/P{w[+mC]=UAS-hATXN3.fl-Q84.myc}7.32	48800	P{GMR18B06-GAL4}attP2	TrissinR	RRID:BDSC_48800	GMR18B06
	w[1118]; +/+; P{y[+t7.7] w[+mC]=GMR72D01-GAL4}attP2/P{w[+mC]=UAS-hATXN3.fl-Q84.myc}7.33	39768	P{GMR72D01-GAL4}attP2	Dop2R	RRID:BDSC_39768	GMR72D01
	w[1118]; +/+; P{y[+t7.7] w[+mC]=GMR19B09-GAL4}attP2/P{w[+mC]=UAS-hATXN3.fl-Q84.myc}7.34	48840	P{GMR19B09-GAL4}attP2	Lgr3	RRID:BDSC_48840	GMR19B09
	w[1118]; +/+; P{y[+t7.7] w[+mC]=GMR53G12-GAL4}attP2/P{w[+mC]=UAS-hATXN3.fl-Q84.myc}7.35	50450	P{GMR53G12-GAL4}attP2	Ccn	RRID:BDSC_50450	GMR53G12
	w[1118]; +/+; P{y[+t7.7] w[+mC]=GMR20C03-GAL4}attP2/P{w[+mC]=UAS-hATXN3.fl-Q84.myc}7.36	49290	P{GMR20C03-GAL4}attP2	RYa-R	RRID:BDSC_49290	GMR20C03
	w[1118]; +/+; P{y[+t7.7] w[+mC]=GMR20C04-GAL4}attP2/P{w[+mC]=UAS-hATXN3.fl-Q84.myc}7.37	48882	P{GMR20C04-GAL4}attP2	PK2-R1	RRID:BDSC_48882	GMR20C04
	w[1118]; +/+; P{y[+t7.7] w[+mC]=GMR14E02-GAL4}attP2/P{w[+mC]=UAS-hATXN3.fl-Q84.myc}7.38	48640	P{GMR14E02-GAL4}attP2	rut	RRID:BDSC_48640	GMR14E02
	w[1118]; +/+; P{y[+t7.7] w[+mC]=GMR51G06-GAL4}attP2/P{w[+mC]=UAS-hATXN3.fl-Q84.myc}7.39	38798	P{GMR51G06-GAL4}attP2	cdi	RRID:BDSC_38798	GMR51G06
	w[1118]; +/+; P{y[+t7.7] w[+mC]=GMR12D09-GAL4}attP2/P{w[+mC]=UAS-hATXN3.fl-Q84.myc}7.40	48503	P{GMR12D09-GAL4}attP2	Ggamma30A	RRID:BDSC_48503	GMR12D09
	w[1118]; +/+; P{y[+t7.7] w[+mC]=GMR19C08-GAL4}attP2/P{w[+mC]=UAS-hATXN3.fl-Q84.myc}7.41	48845	P{GMR19C08-GAL4}attP2	Pdfr	RRID:BDSC_48845	GMR19C08
	w[1118]; +/+; P{y[+t7.7] w[+mC]=GMR13D11-GAL4}attP2/P{w[+mC]=UAS-hATXN3.fl-Q84.myc}7.42	48562	P{GMR13D11-GAL4}attP2	Ggamma30A	RRID:BDSC_48562	GMR13D11
	w[1118]; +/+; P{y[+t7.7] w[+mC]=GMR11F03-GAL4}attP2/P{w[+mC]=UAS-hATXN3.fl-Q84.myc}7.43	48464	P{GMR11F03-GAL4}attP2	Fas2	RRID:BDSC_48464	GMR11F03
	w[1118]; +/+; P{y[+t7.7] w[+mC]=GMR52H03-GAL4}attP2/P{w[+mC]=UAS-hATXN3.fl-Q84.myc}7.44	38849	P{GMR52H03-GAL4}attP2	5-HT1B	RRID:BDSC_38849	GMR52H03
	w[1118]; +/+; P{y[+t7.7] w[+mC]=GMR65A06-GAL4}attP2/P{w[+mC]=UAS-hATXN3.fl-Q84.myc}7.45	39330	P{GMR65A06-GAL4}attP2	bib	RRID:BDSC_39330	GMR65A06
	w[1118]; +/+; P{y[+t7.7] w[+mC]=GMR92G04-GAL4}attP2/P{w[+mC]=UAS-hATXN3.fl-Q84.myc}7.46	40626	P{GMR92G04-GAL4}attP2	gogo	RRID:BDSC_40626	GMR92G04
	w[1118]; +/+; P{y[+t7.7] w[+mC]=GMR93G12-GAL4}attP2/P{w[+mC]=UAS-hATXN3.fl-Q84.myc}7.47	40667	P{GMR93G12-GAL4}attP2	Gfrl	RRID:BDSC_40667	GMR93G12
	w[1118]; +/+; P{y[+t7.7] w[+mC]=GMR76H03-GAL4}attP2/P{w[+mC]=UAS-hATXN3.fl-Q84.myc}7.48	47756	P{GMR76H03-GAL4}attP2	Tbh	RRID:BDSC_47756	GMR76H03
	w[1118]; +/+; P{y[+t7.7] w[+mC]=GMR77E05-GAL4}attP2/P{w[+mC]=UAS-hATXN3.fl-Q84.myc}7.49	48338	P{GMR77E05-GAL4}attP2	Pvf3	RRID:BDSC_48338	GMR77E05
	w[1118]; +/+; P{y[+t7.7] w[+mC]=GMR84A01-GAL4}attP2/P{w[+mC]=UAS-hATXN3.fl-Q84.myc}7.50	48375	P{GMR84A01-GAL4}attP2	bon	RRID:BDSC_48375	GMR84A01
	w[1118]; +/+; P{y[+t7.7] w[+mC]=GMR15F02-GAL4}attP2/P{w[+mC]=UAS-hATXN3.fl-Q84.myc}7.51	48698	P{GMR15F02-GAL4}attP2	ss	RRID:BDSC_48698	GMR15F02
	w[1118]; +/+; P{y[+t7.7] w[+mC]=GMR20F02-GAL4}attP2/P{w[+mC]=UAS-hATXN3.fl-Q84.myc}7.52	48902	P{GMR20F02-GAL4}attP2	trpl	RRID:BDSC_48902	GMR20F02
	w[1118]; +/+; P{y[+t7.7] w[+mC]=GMR21E06-GAL4}attP2/P{w[+mC]=UAS-hATXN3.fl-Q84.myc}7.53	49296	P{GMR21E06-GAL4}attP2	trp	RRID:BDSC_49296	GMR21E06
	w[1118]; +/+; P{y[+t7.7] w[+mC]=GMR30A08-GAL4-GAL4}attP2/P{w[+mC]=UAS-hATXN3.fl-Q84.myc}7.54	49513	P{GMR30A08-GAL4}attP2	nompB	RRID:BDSC_49513	GMR30A08
	w[1118]; +/+; P{y[+t7.7] w[+mC]=GMR34B02-GAL4}attP2/P{w[+mC]=UAS-hATXN3.fl-Q84.myc}7.55	49768	P{GMR34B02-GAL4}attP2	Sema1a	RRID:BDSC_49768	GMR34B02
	w[1118]; +/+; P{y[+t7.7] w[+mC]=GMR34E07-GAL4}attP2/P{w[+mC]=UAS-hATXN3.fl-Q84.myc}7.56	49790	P{GMR34E07-GAL4}attP2	Sema1a	RRID:BDSC_49790	GMR34E07
	w[1118]; +/+; P{y[+t7.7] w[+mC]=GMR38E07-GAL4}attP2/P{w[+mC]=UAS-hATXN3.fl-Q84.myc}7.57	50007	P{GMR38E07-GAL4}attP2	rst	RRID:BDSC_50007	GMR38E07
	w[1118]; +/+; P{y[+t7.7] w[+mC]=GMR42D01-GAL4}attP2/P{w[+mC]=UAS-hATXN3.fl-Q84.myc}7.58	50152	P{GMR42D01-GAL4}attP2	bab2	RRID:BDSC_50152	GMR42D01
	w[1118]; +/+; P{y[+t7.7] w[+mC]=GMR20G10-GAL4}attP2/P{w[+mC]=UAS-hATXN3.fl-Q84.myc}7.59	48912	P{GMR20G10-GAL4}attP2	nAChRalpha3	RRID:BDSC_48912	GMR20G10
	w[1118]; +/+; P{y[+t7.7] w[+mC]=GMR23A05-GAL4}attP2/P{w[+mC]=UAS-hATXN3.fl-Q84.myc}7.60	49008	P{GMR23A05-GAL4}attP2	nAChRalpha1	RRID:BDSC_49008	GMR23A05
	w[1118]; +/+; P{y[+t7.7] w[+mC]=GMR75G12-GAL4}attP2/P{w[+mC]=UAS-hATXN3.fl-Q84.myc}7.61	39906	P{GMR75G12-GAL4}attP2	Drgx	RRID:BDSC_39906	GMR75G12
	w[1118]; +/+; P{y[+t7.7] w[+mC]=GMR20A06-GAL4}attP2/P{w[+mC]=UAS-hATXN3.fl-Q84.myc}7.62	48873	P{GMR20A06-GAL4}attP2	nAChRalpha3	RRID:BDSC_48873	GMR20A06
	w[1118]; +/+; P{y[+t7.7] w[+mC]=GMR20C12-GAL4}attP2/P{w[+mC]=UAS-hATXN3.fl-Q84.myc}7.63	48888	P{GMR20C12-GAL4}attP2	nAChRalpha3	RRID:BDSC_48888	GMR20C12
	w[1118]; +/+; P{y[+t7.7] w[+mC]=GMR20F02-GAL4}attP2/P{w[+mC]=UAS-hATXN3.fl-Q84.myc}7.64	48901	P{GMR20F02-GAL4}attP2	trpl	RRID:BDSC_48901	GMR20F02
	w[1118]; +/+; P{y[+t7.7] w[+mC]=GMR20G06-GAL4}attP2/P{w[+mC]=UAS-hATXN3.fl-Q84.myc}7.65	48909	P{GMR20G06-GAL4}attP2	nAChRalpha3	RRID:BDSC_48909	GMR20G06
	w[1118]; +/+; P{y[+t7.7] w[+mC]=GMR24F10-GAL4}attP2/P{w[+mC]=UAS-hATXN3.fl-Q84.myc}7.66	49090	P{GMR24F10-GAL4}attP2	Cpn	RRID:BDSC_49090	GMR24F10
	w[1118]; +/+; P{y[+t7.7] w[+mC]=GMR34H05-GAL4}attP2/P{w[+mC]=UAS-hATXN3.fl-Q84.myc}7.67	49805	P{GMR34H05-GAL4}attP2	Dbx	RRID:BDSC_49805	GMR34H05
	w[1118]; +/+; P{y[+t7.7] w[+mC]=GMR20A06-GAL4}attP2/P{w[+mC]=UAS-hATXN3.fl-Q84.myc}7.68	71707	P{GMR20A06-GAL4}attP2	tsh	RRID:BDSC_71707	GMR20A06
	w[1118]; +/+; P{y[+t7.7] w[+mC]=GMR53C01-GAL4}attP2/P{w[+mC]=UAS-hATXN3.fl-Q84.myc}7.69	38868	P{GMR53C01-GAL4}attP2	Nos	RRID:BDSC_38868	GMR53C01
	w[1118]; +/+; P{y[+t7.7] w[+mC]=GMR38H02-GAL4}attP2/P{w[+mC]=UAS-hATXN3.fl-Q84.myc}7.70	47352	P{GMR38H02-GAL4}attP2	Nrt	RRID:BDSC_47352	GMR38H02
	w[1118]; +/+; P{y[+t7.7] w[+mC]=GMR32B03-GAL4}attP2/P{w[+mC]=UAS-hATXN3.fl-Q84.myc}7.71	49886	P{GMR32B03-GAL4}attP2	Ubx	RRID:BDSC_49886	GMR32B03
	w[1118]; +/+; P{y[+t7.7] w[+mC]=GMR41A08-GAL4}attP2/P{w[+mC]=UAS-hATXN3.fl-Q84.myc}7.72	50108	P{GMR41A08-GAL4}attP2	chinmo	RRID:BDSC_50108	GMR41A08
	w[1118]; +/+; P{y[+t7.7] w[+mC]=GMR50F08-GAL4}attP2/P{w[+mC]=UAS-hATXN3.fl-Q84.myc}7.73	48618	P{GMR50F08-GAL4}attP2	CG11144	RRID:BDSC_48618	GMR50F08
	w[1118]; +/+; P{y[+t7.7] w[+mC]=GMR22A04-GAL4}attP2/P{w[+mC]=UAS-hATXN3.fl-Q84.myc}7.74	48963	P{GMR22A04-GAL4}attP2	Trpgamma	RRID:BDSC_48963	GMR22A04
	w[1118]; +/+; P{y[+t7.7] w[+mC]=GMR33A12-GAL4}attP2/P{w[+mC]=UAS-hATXN3.fl-Q84.myc}7.75	49739	P{GMR33A12-GAL4}attP2	Src64B	RRID:BDSC_49739	GMR33A12
	w[1118]; +/+; P{y[+t7.7] w[+mC]=GMR12G03-GAL4}attP2/P{w[+mC]=UAS-hATXN3.fl-Q84.myc}7.76	48522	P{GMR12G03-GAL4}attP2	Gycbeta100B	RRID:BDSC_48522	GMR12G03

## Sheet: Fig. 2A Split-Gal4 screen
List of fly stocks used in the experiment shown in Figure 2A.
Genotype	Bloomington Stock no					43 LINES+ELAV+EMPTY
		Under control of DNA seq	GFP visible?	GFP in central brain?	GFP in VNC?	Selected for tremor screen?
w[1118]; +/P{y[+t7.7] w[+mC]=R21G03-p65.AD}attP40; PBac{y[+mDint2] w[+mC]=UAS-CD4-tdGFP}VK00033/P{y[+t7.7] w[+mC]=GAL4.DBD.Uw}attP2	71209	GAL4-DBD.empty' control	Y	Y	N	Y
w[1118]; +/P{y[+t7.7] w[+mC]=R21G03-p65.AD}attP40; PBac{y[+mDint2] w[+mC]=UAS-CD4-tdGFP}VK00033/P{y[+t7.7] w[+mC]=R71C07-GAL4.DBD}attP2	68517	in/near elav	Y	Y	Y	elav as positive control
w[1118]; +/P{y[+t7.7] w[+mC]=R21G03-p65.AD}attP40; PBac{y[+mDint2] w[+mC]=UAS-CD4-tdGFP}VK00033/P{y[+t7.7] w[+mC]=R32E05-GAL4.DBD}attP2	70267	in/near SNF4Agamma	Y	Y	Y	Y
w[1118]; +/P{y[+t7.7] w[+mC]=R21G03-p65.AD}attP40; PBac{y[+mDint2] w[+mC]=UAS-CD4-tdGFP}VK00033/P{y[+t7.7] w[+mC]=R47B12-GAL4.DBD}attP2	68638	in/near DIP-theta	Y	Y	Y	Y
w[1118]; +/P{y[+t7.7] w[+mC]=R21G03-p65.AD}attP40; PBac{y[+mDint2] w[+mC]=UAS-CD4-tdGFP}VK00033/P{y[+t7.7] w[+mC]=R67E05-GAL4.DBD}attP2	69668	in/near acj6	Y	Y	Y	Y
w[1118]; +/P{y[+t7.7] w[+mC]=R21G03-p65.AD}attP40; PBac{y[+mDint2] w[+mC]=UAS-CD4-tdGFP}VK00033/P{y[+t7.7] w[+mC]=R19F01-GAL4.DBD}attP2	69194	in/near Trpm	Y	Y	Y	Y
w[1118]; +/P{y[+t7.7] w[+mC]=R21G03-p65.AD}attP40; PBac{y[+mDint2] w[+mC]=UAS-CD4-tdGFP}VK00033/P{y[+t7.7] w[+mC]=R25B12-GAL4.DBD}attP2	69843	in/near CrzR	Y	Y	Y	Y
w[1118]; +/P{y[+t7.7] w[+mC]=R21G03-p65.AD}attP40; PBac{y[+mDint2] w[+mC]=UAS-CD4-tdGFP}VK00033/ P{y[+t7.7] w[+mC]=R12C07-GAL4.DBD}attP2	69468	in/near dnc	Y	Y	Y	Y
w[1118]; +/P{y[+t7.7] w[+mC]=R21G03-p65.AD}attP40; PBac{y[+mDint2] w[+mC]=UAS-CD4-tdGFP}VK00033/P{y[+t7.7] w[+mC]=R38B08-GAL4.DBD}attP2	68637	in/near rdgA	Y	Y	N	Y
w[1118]; +/P{y[+t7.7] w[+mC]=R21G03-p65.AD}attP40; PBac{y[+mDint2] w[+mC]=UAS-CD4-tdGFP}VK00033/P{y[+t7.7] w[+mC]=R35B12-GAL4.DBD}attP2	69055	in/near Abd-B	Y	Y	Y	Y
w[1118]; +/P{y[+t7.7] w[+mC]=R21G03-p65.AD}attP40; PBac{y[+mDint2] w[+mC]=UAS-CD4-tdGFP}VK00033/P{y[+t7.7] w[+mC]=R21H11-GAL4.DBD}attP2	69708	in/near Adar	Y	N	Y	Y
w[1118]; +/P{y[+t7.7] w[+mC]=R21G03-p65.AD}attP40; PBac{y[+mDint2] w[+mC]=UAS-CD4-tdGFP}VK00033/P{y[+t7.7] w[+mC]=R11C07-GAL4.DBD}attP2	69177	in/near Ubx	Y	Y	N	Y
w[1118]; +/P{y[+t7.7] w[+mC]=R21G03-p65.AD}attP40; PBac{y[+mDint2] w[+mC]=UAS-CD4-tdGFP}VK00033/P{y[+t7.7] w[+mC]=R12G01-GAL4.DBD}attP2	69390	in/near Gycbeta100B	Y	Y	Y	Y
w[1118]; +/P{y[+t7.7] w[+mC]=R21G03-p65.AD}attP40; PBac{y[+mDint2] w[+mC]=UAS-CD4-tdGFP}VK00033/P{y[+t7.7] w[+mC]=R23F05-GAL4.DBD}attP2	70007	in/near Actbeta	Y	Y	N	Y
w[1118]; +/P{y[+t7.7] w[+mC]=R21G03-p65.AD}attP40; PBac{y[+mDint2] w[+mC]=UAS-CD4-tdGFP}VK00033/P{y[+t7.7] w[+mC]=R14B03-GAL4.DBD}attP2	69182	in/near sim	Y	Y	Y	Y
w[1118]; +/P{y[+t7.7] w[+mC]=R21G03-p65.AD}attP40; PBac{y[+mDint2] w[+mC]=UAS-CD4-tdGFP}VK00033/P{y[+t7.7] w[+mC]=R11F12-GAL4.DBD}attP2	70045	in/near AstC-R2	Y			Y
w[1118]; +/P{y[+t7.7] w[+mC]=R21G03-p65.AD}attP40; PBac{y[+mDint2] w[+mC]=UAS-CD4-tdGFP}VK00033/P{y[+t7.7] w[+mC]=R15B01-GAL4.DBD}attP2	69045	in/near dnc	Y	N	Y (very faint)	Y
w[1118]; +/P{y[+t7.7] w[+mC]=R21G03-p65.AD}attP40; PBac{y[+mDint2] w[+mC]=UAS-CD4-tdGFP}VK00033/P{y[+t7.7] w[+mC]=R94F11-GAL4.DBD}attP2	69679	in/near dpr4	Y	Y	N	Y
w[1118]; +/P{y[+t7.7] w[+mC]=R21G03-p65.AD}attP40; PBac{y[+mDint2] w[+mC]=UAS-CD4-tdGFP}VK00033/P{y[+t7.7] w[+mC]=R26H04-GAL4.DBD}attP2	69082	in/near Fur1	Y	Y	Y	Y
w[1118]; +/P{y[+t7.7] w[+mC]=R21G03-p65.AD}attP40; PBac{y[+mDint2] w[+mC]=UAS-CD4-tdGFP}VK00033/P{y[+t7.7] w[+mC]=R14F05-GAL4.DBD}attP2	68941	in/near so	Y	Y	Y	Y
w[1118]; +/P{y[+t7.7] w[+mC]=R21G03-p65.AD}attP40; PBac{y[+mDint2] w[+mC]=UAS-CD4-tdGFP}VK00033/P{y[+t7.7] w[+mC]=R14C03-GAL4.DBD}attP2	69723	in/near rut	Y	N	Y	Y
w[1118]; +/P{y[+t7.7] w[+mC]=R21G03-p65.AD}attP40; PBac{y[+mDint2] w[+mC]=UAS-CD4-tdGFP}VK00033/P{y[+t7.7] w[+mC]=R20F11-GAL4.DBD}attP2	68708	in/near sNPF	Unclear			Y
w[1118]; +/P{y[+t7.7] w[+mC]=R21G03-p65.AD}attP40; PBac{y[+mDint2] w[+mC]=UAS-CD4-tdGFP}VK00033/P{y[+t7.7] w[+mC]=R40D12-GAL4.DBD}attP2	69654	in/near NK7.1	Y	Y	Y	Y
w[1118]; +/P{y[+t7.7] w[+mC]=R21G03-p65.AD}attP40; PBac{y[+mDint2] w[+mC]=UAS-CD4-tdGFP}VK00033/P{y[+t7.7] w[+mC]=R30A06-GAL4.DBD}attP2	69052	in/near NetA	Y	Y	Y	Y
w[1118]; +/P{y[+t7.7] w[+mC]=R21G03-p65.AD}attP40; PBac{y[+mDint2] w[+mC]=UAS-CD4-tdGFP}VK00033/P{y[+t7.7] w[+mC]=R70H05-GAL4.DBD}attP2	69432	in/near Dop1R2	Y	N	Y	Y
w[1118]; +/P{y[+t7.7] w[+mC]=R21G03-p65.AD}attP40; PBac{y[+mDint2] w[+mC]=UAS-CD4-tdGFP}VK00033/P{y[+t7.7] w[+mC]=R40F09-GAL4.DBD}attP2	68910	in/near CG15710	Y	Y	N	Y
w[1118]; +/P{y[+t7.7] w[+mC]=R21G03-p65.AD}attP40; PBac{y[+mDint2] w[+mC]=UAS-CD4-tdGFP}VK00033/P{y[+t7.7] w[+mC]=R17C11-GAL4.DBD}attP2	68950	in/near noc	Y	Y	Y	Y
w[1118]; +/P{y[+t7.7] w[+mC]=R21G03-p65.AD}attP40; PBac{y[+mDint2] w[+mC]=UAS-CD4-tdGFP}VK00033/P{y[+t7.7] w[+mC]=R41C01-GAL4.DBD}attP2	69282	in/near NK7.1	Y	Y	N	Y
w[1118]; +/P{y[+t7.7] w[+mC]=R21G03-p65.AD}attP40; PBac{y[+mDint2] w[+mC]=UAS-CD4-tdGFP}VK00033/P{y[+t7.7] w[+mC]=R10H09-GAL4.DBD}attP2	70005	in/near pdm3	Unclear			Y
w[1118]; +/P{y[+t7.7] w[+mC]=R21G03-p65.AD}attP40; PBac{y[+mDint2] w[+mC]=UAS-CD4-tdGFP}VK00033/P{y[+t7.7] w[+mC]=R42B09-GAL4.DBD}attP2	69284	in/near Lmx1a	Unclear			Y
w[1118]; +/P{y[+t7.7] w[+mC]=R21G03-p65.AD}attP40; PBac{y[+mDint2] w[+mC]=UAS-CD4-tdGFP}VK00033/P{y[+t7.7] w[+mC]=R10B09-GAL4.DBD}attP2	69900	in/near Fas2	Y	Y	nd	Y
w[1118]; +/P{y[+t7.7] w[+mC]=R21G03-p65.AD}attP40; PBac{y[+mDint2] w[+mC]=UAS-CD4-tdGFP}VK00033/P{y[+t7.7] w[+mC]=R20G10-GAL4.DBD}attP2	68572	in/near nAChRalpha3	Y	Y	Y	Y
w[1118]; +/P{y[+t7.7] w[+mC]=R21G03-p65.AD}attP40; PBac{y[+mDint2] w[+mC]=UAS-CD4-tdGFP}VK00033/P{y[+t7.7] w[+mC]=R16A07-GAL4.DBD}attP2	69262	in/near wg	Y	Y	Y	Y
w[1118]; +/P{y[+t7.7] w[+mC]=R21G03-p65.AD}attP40; PBac{y[+mDint2] w[+mC]=UAS-CD4-tdGFP}VK00033/P{y[+t7.7] w[+mC]=R14G02-GAL4.DBD}attP2	69215	in/near norpA	Y	N	Y	Y
w[1118]; +/P{y[+t7.7] w[+mC]=R21G03-p65.AD}attP40; PBac{y[+mDint2] w[+mC]=UAS-CD4-tdGFP}VK00033/P{y[+t7.7] w[+mC]=R14A12-GAL4.DBD}attP2	69206	in/near Dh31	Y	N	Y	Y
w[1118]; +/P{y[+t7.7] w[+mC]=R21G03-p65.AD}attP40; PBac{y[+mDint2] w[+mC]=UAS-CD4-tdGFP}VK00033/P{y[+t7.7] w[+mC]=R14A12-GAL4.DBD}attP2	69260	in/near ss	Y	Y	N	Y
w[1118]; +/P{y[+t7.7] w[+mC]=R21G03-p65.AD}attP40; PBac{y[+mDint2] w[+mC]=UAS-CD4-tdGFP}VK00033/P{y[+t7.7] w[+mC]=R93G08-GAL4.DBD}attP2	69256	in/near Gfrl	Y	Y	Y	Y
w[1118]; +/P{y[+t7.7] w[+mC]=R21G03-p65.AD}attP40; PBac{y[+mDint2] w[+mC]=UAS-CD4-tdGFP}VK00033/P{y[+t7.7] w[+mC]=R13B08-GAL4.DBD}attP2	68725	in/near kn	Y	Y	Y	Y
w[1118]; +/P{y[+t7.7] w[+mC]=R21G03-p65.AD}attP40; PBac{y[+mDint2] w[+mC]=UAS-CD4-tdGFP}VK00033/P{y[+t7.7] w[+mC]=R47D07-GAL4.DBD}attP2	68770	in/near beat-Vb	Y	Y	Y	Y
w[1118]; +/P{y[+t7.7] w[+mC]=R21G03-p65.AD}attP40; PBac{y[+mDint2] w[+mC]=UAS-CD4-tdGFP}VK00033/P{y[+t7.7] w[+mC]=R93D09-GAL4.DBD}attP2	68559	in/near beat-Vc	Y	Y	Y	Y
w[1118]; +/P{y[+t7.7] w[+mC]=R21G03-p65.AD}attP40; PBac{y[+mDint2] w[+mC]=UAS-CD4-tdGFP}VK00033/P{y[+t7.7] w[+mC]=R82E01-GAL4.DBD}attP2	68551	in/near CR4575	Unclear			Y
w[1118]; +/P{y[+t7.7] w[+mC]=R21G03-p65.AD}attP40; PBac{y[+mDint2] w[+mC]=UAS-CD4-tdGFP}VK00033/P{y[+t7.7] w[+mC]=R85A07-GAL4.DBD}attP2	68603	in/near H15	Y	Y	N	Y
w[1118]; +/P{y[+t7.7] w[+mC]=R21G03-p65.AD}attP40; PBac{y[+mDint2] w[+mC]=UAS-CD4-tdGFP}VK00033/P{y[+t7.7] w[+mC]=R74B08-GAL4.DBD}attP2	68662	in/near pHCl-1	Y	Y	Y	Y
w[1118]; +/P{y[+t7.7] w[+mC]=R21G03-p65.AD}attP40; PBac{y[+mDint2] w[+mC]=UAS-CD4-tdGFP}VK00033/P{y[+t7.7] w[+mC]=R81C12-GAL4.DBD}attP2	68618	in/near B-H1	Y	Y	Y	Y
w[1118]; +/P{y[+t7.7] w[+mC]=R21G03-p65.AD}attP40; PBac{y[+mDint2] w[+mC]=UAS-CD4-tdGFP}VK00033/P{y[+t7.7] w[+mC]=R32D08-GAL4.DBD}attP2	68670	in/near Ubx	Y	Y	Y	Y
w[1118]; +/P{y[+t7.7] w[+mC]=R21G03-p65.AD}attP40; PBac{y[+mDint2] w[+mC]=UAS-CD4-tdGFP}VK00033/P{y[+t7.7] w[+mC]=R52A01-GAL4.DBD}attP2	69141	in/near VGlut	Y	Y	Y	Y
w[1118]; +/P{y[+t7.7] w[+mC]=R21G03-p65.AD}attP40; PBac{y[+mDint2] w[+mC]=UAS-CD4-tdGFP}VK00033/P{y[+t7.7] w[+mC]=R50E01-GAL4.DBD}attP2	69138	in/near VGlut	N
w[1118]; +/P{y[+t7.7] w[+mC]=R21G03-p65.AD}attP40; PBac{y[+mDint2] w[+mC]=UAS-CD4-tdGFP}VK00033/P{y[+t7.7] w[+mC]=VT004241-GAL4.DBD}attP2	73477	in/near Akap200	N
w[1118]; +/P{y[+t7.7] w[+mC]=R21G03-p65.AD}attP40; PBac{y[+mDint2] w[+mC]=UAS-CD4-tdGFP}VK00033/P{y[+t7.7] w[+mC]=R88F03-GAL4.DBD}attP2	69647	in/near Nmdar2	N
w[1118]; +/P{y[+t7.7] w[+mC]=R21G03-p65.AD}attP40; PBac{y[+mDint2] w[+mC]=UAS-CD4-tdGFP}VK00033/P{y[+t7.7] w[+mC]=VT026700-GAL4.DBD}attP2	72678	in/near ple	N
w[1118]; +/P{y[+t7.7] w[+mC]=R21G03-p65.AD}attP40; PBac{y[+mDint2] w[+mC]=UAS-CD4-tdGFP}VK00033/P{y[+t7.7] w[+mC]=R51G05-GAL4.DBD}attP2	70082	in/near VGlut	N
w[1118]; +/P{y[+t7.7] w[+mC]=R21G03-p65.AD}attP40; PBac{y[+mDint2] w[+mC]=UAS-CD4-tdGFP}VK00033/P{y[+t7.7] w[+mC]=R22G07-GAL4.DBD}attP2	69268	in/near Adar	N
w[1118]; +/P{y[+t7.7] w[+mC]=R21G03-p65.AD}attP40; PBac{y[+mDint2] w[+mC]=UAS-CD4-tdGFP}VK00033/P{y[+t7.7] w[+mC]=VT036871-GAL4.DBD}attP2	73720	in/near Nmdar1	N
w[1118]; +/P{y[+t7.7] w[+mC]=R21G03-p65.AD}attP40; PBac{y[+mDint2] w[+mC]=UAS-CD4-tdGFP}VK00033/P{y[+t7.7] w[+mC]=R23C02-GAL4.DBD}attP2	68907	in/near Adar	N
w[1118]; +/P{y[+t7.7] w[+mC]=R21G03-p65.AD}attP40; PBac{y[+mDint2] w[+mC]=UAS-CD4-tdGFP}VK00033/P{y[+t7.7] w[+mC]=R51H05-GAL4.DBD}attP2	69036	in/near VGlut	N
w[1118]; +/P{y[+t7.7] w[+mC]=R21G03-p65.AD}attP40; PBac{y[+mDint2] w[+mC]=UAS-CD4-tdGFP}VK00033/P{y[+t7.7] w[+mC]=VT047276-GAL4.DBD}attP2	73981	in/near alrm	N
w[1118]; +/P{y[+t7.7] w[+mC]=R21G03-p65.AD}attP40; PBac{y[+mDint2] w[+mC]=UAS-CD4-tdGFP}VK00033/P{y[+t7.7] w[+mC]=R74F07-GAL4.DBD}attP2	69597	in/near Eaat2	N
w[1118]; +/P{y[+t7.7] w[+mC]=R21G03-p65.AD}attP40; PBac{y[+mDint2] w[+mC]=UAS-CD4-tdGFP}VK00033/P{y[+t7.7] w[+mC]=VT004721-GAL4.DBD}attP2	74466	in/near Eaat1	N
w[1118]; +/P{y[+t7.7] w[+mC]=R21G03-p65.AD}attP40; PBac{y[+mDint2] w[+mC]=UAS-CD4-tdGFP}VK00033/P{y[+t7.7] w[+mC]=R18B05-GAL4.DBD}attP2	69266	in/near Dr	N
w[1118]; +/P{y[+t7.7] w[+mC]=R21G03-p65.AD}attP40; PBac{y[+mDint2] w[+mC]=UAS-CD4-tdGFP}VK00033/P{y[+t7.7] w[+mC]=R27A10-GAL4.DBD}attP2	69273	in/near chn	N
w[1118]; +/P{y[+t7.7] w[+mC]=R21G03-p65.AD}attP40; PBac{y[+mDint2] w[+mC]=UAS-CD4-tdGFP}VK00033/P{y[+t7.7] w[+mC]=R87G07-GAL4.DBD}attP2	69343	in/near salr	N
w[1118]; +/P{y[+t7.7] w[+mC]=R21G03-p65.AD}attP40; PBac{y[+mDint2] w[+mC]=UAS-CD4-tdGFP}VK00033/P{y[+t7.7] w[+mC]=R22E10-GAL4.DBD}attP2	69350	in/near fru	N
w[1118]; +/P{y[+t7.7] w[+mC]=R21G03-p65.AD}attP40; PBac{y[+mDint2] w[+mC]=UAS-CD4-tdGFP}VK00033/P{y[+t7.7] w[+mC]=R26A02-GAL4.DBD}attP2	69374	in/near CCKLR-17D1	N
w[1118]; +/P{y[+t7.7] w[+mC]=R21G03-p65.AD}attP40; PBac{y[+mDint2] w[+mC]=UAS-CD4-tdGFP}VK00033/P{y[+t7.7] w[+mC]=R26C06-GAL4.DBD}attP2	69395	in/near Fur1	N
w[1118]; +/P{y[+t7.7] w[+mC]=R21G03-p65.AD}attP40; PBac{y[+mDint2] w[+mC]=UAS-CD4-tdGFP}VK00033/P{y[+t7.7] w[+mC]=R91B01-GAL4.DBD}attP2	69422	in/near beat-IIIb	N
w[1118]; +/P{y[+t7.7] w[+mC]=R21G03-p65.AD}attP40; PBac{y[+mDint2] w[+mC]=UAS-CD4-tdGFP}VK00033/P{y[+t7.7] w[+mC]=R60H12-GAL4.DBD}attP2	69482	in/near Proc	N
w[1118]; +/P{y[+t7.7] w[+mC]=R21G03-p65.AD}attP40; PBac{y[+mDint2] w[+mC]=UAS-CD4-tdGFP}VK00033/P{y[+t7.7] w[+mC]=R92H01-GAL4.DBD}attP2	69486	in/near beat-Va	N
w[1118]; +/P{y[+t7.7] w[+mC]=R21G03-p65.AD}attP40; PBac{y[+mDint2] w[+mC]=UAS-CD4-tdGFP}VK00033/P{y[+t7.7] w[+mC]=R28D01-GAL4.DBD}attP2	69495	in/near fra	N
w[1118]; +/P{y[+t7.7] w[+mC]=R21G03-p65.AD}attP40; PBac{y[+mDint2] w[+mC]=UAS-CD4-tdGFP}VK00033/P{y[+t7.7] w[+mC]=R38G02-GAL4.DBD}attP2	69529	in/near rst	N
w[1118]; +/P{y[+t7.7] w[+mC]=R21G03-p65.AD}attP40; PBac{y[+mDint2] w[+mC]=UAS-CD4-tdGFP}VK00033/P{y[+t7.7] w[+mC]=R93G12-GAL4.DBD}attP2	69540	in/near Gfrl	N
w[1118]; +/P{y[+t7.7] w[+mC]=R21G03-p65.AD}attP40; PBac{y[+mDint2] w[+mC]=UAS-CD4-tdGFP}VK00033/P{y[+t7.7] w[+mC]=R10D10-GAL4.DBD}attP2	69558	in/near dimm	N
w[1118]; +/P{y[+t7.7] w[+mC]=R21G03-p65.AD}attP40; PBac{y[+mDint2] w[+mC]=UAS-CD4-tdGFP}VK00033/P{y[+t7.7] w[+mC]=R21E02-GAL4.DBD}attP2	69574	in/near Dh31	N
w[1118]; +/P{y[+t7.7] w[+mC]=R21G03-p65.AD}attP40; PBac{y[+mDint2] w[+mC]=UAS-CD4-tdGFP}VK00033/P{y[+t7.7] w[+mC]=R46H03-GAL4.DBD}attP2	69588	in/near E(z)	N
w[1118]; +/P{y[+t7.7] w[+mC]=R21G03-p65.AD}attP40; PBac{y[+mDint2] w[+mC]=UAS-CD4-tdGFP}VK00033/P{y[+t7.7] w[+mC]=R34E05-GAL4.DBD}attP2	69604	in/near toe	N
w[1118]; +/P{y[+t7.7] w[+mC]=R21G03-p65.AD}attP40; PBac{y[+mDint2] w[+mC]=UAS-CD4-tdGFP}VK00033/P{y[+t7.7] w[+mC]=R61E08-GAL4.DBD}attP2	69624	in/near DAT	N
w[1118]; +/P{y[+t7.7] w[+mC]=R21G03-p65.AD}attP40; PBac{y[+mDint2] w[+mC]=UAS-CD4-tdGFP}VK00033/P{y[+t7.7] w[+mC]=R83H01-GAL4.DBD}attP2	69634	in/near Blimp-1	N
w[1118]; +/P{y[+t7.7] w[+mC]=R21G03-p65.AD}attP40; PBac{y[+mDint2] w[+mC]=UAS-CD4-tdGFP}VK00033/P{y[+t7.7] w[+mC]=R22D06-GAL4.DBD}attP2	69441	in/near fru	N
w[1118]; +/P{y[+t7.7] w[+mC]=R21G03-p65.AD}attP40; PBac{y[+mDint2] w[+mC]=UAS-CD4-tdGFP}VK00033/P{y[+t7.7] w[+mC]=R67E03-GAL4.DBD}attP2	69455	in/near acj6	N
w[1118]; +/P{y[+t7.7] w[+mC]=R21G03-p65.AD}attP40; PBac{y[+mDint2] w[+mC]=UAS-CD4-tdGFP}VK00033/P{y[+t7.7] w[+mC]=R13G04-GAL4.DBD}attP2	68728	in/near dnc	Y
w[1118]; +/P{y[+t7.7] w[+mC]=R21G03-p65.AD}attP40; PBac{y[+mDint2] w[+mC]=UAS-CD4-tdGFP}VK00033/P{y[+t7.7] w[+mC]=R12G09-GAL4.DBD}attP2	69079	in/near Gprk2	N
w[1118]; +/P{y[+t7.7] w[+mC]=R21G03-p65.AD}attP40; PBac{y[+mDint2] w[+mC]=UAS-CD4-tdGFP}VK00033/P{y[+t7.7] w[+mC]=R15E02-GAL4.DBD}attP2	69825	in/near norpA	N
w[1118]; +/P{y[+t7.7] w[+mC]=R21G03-p65.AD}attP40; PBac{y[+mDint2] w[+mC]=UAS-CD4-tdGFP}VK00033/P{y[+t7.7] w[+mC]=R13A08-GAL4.DBD}attP2	70046	in/near Gycbeta100B	N
w[1118]; +/P{y[+t7.7] w[+mC]=R21G03-p65.AD}attP40; PBac{y[+mDint2] w[+mC]=UAS-CD4-tdGFP}VK00033/P{y[+t7.7] w[+mC]=R53B03-GAL4.DBD}attP2	70057	in/near 5-HT1A	N
w[1118]; +/P{y[+t7.7] w[+mC]=R21G03-p65.AD}attP40; PBac{y[+mDint2] w[+mC]=UAS-CD4-tdGFP}VK00033/P{y[+t7.7] w[+mC]=R13E12-GAL4.DBD}attP2	69582	in/near Gycbeta100B	N
w[1118]; +/P{y[+t7.7] w[+mC]=R21G03-p65.AD}attP40; PBac{y[+mDint2] w[+mC]=UAS-CD4-tdGFP}VK00033/P{y[+t7.7] w[+mC]=R13C04-GAL4.DBD}attP2	69889	in/near Ggamma30A	N
w[1118]; +/P{y[+t7.7] w[+mC]=R21G03-p65.AD}attP40; PBac{y[+mDint2] w[+mC]=UAS-CD4-tdGFP}VK00033/P{y[+t7.7] w[+mC]=R52F12-GAL4.DBD}attP2	69849	in/near klg	N
w[1118]; +/P{y[+t7.7] w[+mC]=R21G03-p65.AD}attP40; PBac{y[+mDint2] w[+mC]=UAS-CD4-tdGFP}VK00033/P{y[+t7.7] w[+mC]=R35G08-GAL4.DBD}attP2	69902	in/near CG32532	N
w[1118]; +/P{y[+t7.7] w[+mC]=R21G03-p65.AD}attP40; PBac{y[+mDint2] w[+mC]=UAS-CD4-tdGFP}VK00033/P{y[+t7.7] w[+mC]=R69C11-GAL4.DBD}attP2	68866	in/near eg	Y
w[1118]; +/P{y[+t7.7] w[+mC]=R21G03-p65.AD}attP40; PBac{y[+mDint2] w[+mC]=UAS-CD4-tdGFP}VK00033/P{y[+t7.7] w[+mC]=R11B07-GAL4.DBD}attP2	69561	in/near Syt4	N
w[1118]; +/P{y[+t7.7] w[+mC]=R21G03-p65.AD}attP40; PBac{y[+mDint2] w[+mC]=UAS-CD4-tdGFP}VK00033/P{y[+t7.7] w[+mC]=VT000347-GAL4.DBD}attP2	72516	in/near Eaat2	N
w[1118]; +/P{y[+t7.7] w[+mC]=R21G03-p65.AD}attP40; PBac{y[+mDint2] w[+mC]=UAS-CD4-tdGFP}VK00033/P{y[+t7.7] w[+mC]=R51C07-GAL4.DBD}attP2	69857	in/near VGlut	N
w[1118]; +/P{y[+t7.7] w[+mC]=R21G03-p65.AD}attP40; PBac{y[+mDint2] w[+mC]=UAS-CD4-tdGFP}VK00033/P{y[+t7.7] w[+mC]=R31B12-GAL4.DBD}attP2	68498	in/near SNF4Agamma	N
w[1118]; +/P{y[+t7.7] w[+mC]=R21G03-p65.AD}attP40; PBac{y[+mDint2] w[+mC]=UAS-CD4-tdGFP}VK00033/P{y[+t7.7] w[+mC]=R37E08-GAL4.DBD}attP2	68499	in/near shot	N
w[1118]; +/P{y[+t7.7] w[+mC]=R21G03-p65.AD}attP40; PBac{y[+mDint2] w[+mC]=UAS-CD4-tdGFP}VK00033/P{y[+t7.7] w[+mC]=R10H02-GAL4.DBD}attP2	68511	in/near Itp-r83A	Y
w[1118]; +/P{y[+t7.7] w[+mC]=R21G03-p65.AD}attP40; PBac{y[+mDint2] w[+mC]=UAS-CD4-tdGFP}VK00033/P{y[+t7.7] w[+mC]=R21F03-GAL4.DBD}attP2	68528	in/near nAChRbeta2	N
w[1118]; +/P{y[+t7.7] w[+mC]=R21G03-p65.AD}attP40; PBac{y[+mDint2] w[+mC]=UAS-CD4-tdGFP}VK00033/P{y[+t7.7] w[+mC]=R81E10-GAL4.DBD}attP2	68529	in/near B-H1	N
w[1118]; +/P{y[+t7.7] w[+mC]=R21G03-p65.AD}attP40; PBac{y[+mDint2] w[+mC]=UAS-CD4-tdGFP}VK00033/P{y[+t7.7] w[+mC]=R95C02-GAL4.DBD}attP2	68615	in/near htl	N
w[1118]; +/P{y[+t7.7] w[+mC]=R21G03-p65.AD}attP40; PBac{y[+mDint2] w[+mC]=UAS-CD4-tdGFP}VK00033/P{y[+t7.7] w[+mC]=R26B10-GAL4.DBD}attP2	68633	in/near CCKLR-17D1	N
w[1118]; +/P{y[+t7.7] w[+mC]=R21G03-p65.AD}attP40; PBac{y[+mDint2] w[+mC]=UAS-CD4-tdGFP}VK00033/P{y[+t7.7] w[+mC]=R11H10-GAL4.DBD}attP2	68724	in/near Gycbeta100B	Y	Y	Y	Resembles background expression
w[1118]; +/P{y[+t7.7] w[+mC]=R21G03-p65.AD}attP40; PBac{y[+mDint2] w[+mC]=UAS-CD4-tdGFP}VK00033/P{y[+t7.7] w[+mC]=R22D12-GAL4.DBD}attP2	69806	in/near Adar	N
w[1118]; +/P{y[+t7.7] w[+mC]=R21G03-p65.AD}attP40; PBac{y[+mDint2] w[+mC]=UAS-CD4-tdGFP}VK00033/P{y[+t7.7] w[+mC]=VT036874-GAL4.DBD}attP2	73564	in/near Nmdar1	N
w[1118]; +/P{y[+t7.7] w[+mC]=R21G03-p65.AD}attP40; PBac{y[+mDint2] w[+mC]=UAS-CD4-tdGFP}VK00033/P{y[+t7.7] w[+mC]=R20B07-GAL4.DBD}attP2	68748	in/near nAChRalpha3	N
w[1118]; +/P{y[+t7.7] w[+mC]=R21G03-p65.AD}attP40; PBac{y[+mDint2] w[+mC]=UAS-CD4-tdGFP}VK00033/P{y[+t7.7] w[+mC]=R29F02-GAL4.DBD}attP2	68751	in/near NetB	N
w[1118]; +/P{y[+t7.7] w[+mC]=R21G03-p65.AD}attP40; PBac{y[+mDint2] w[+mC]=UAS-CD4-tdGFP}VK00033/P{y[+t7.7] w[+mC]=R26H12-GAL4.DBD}attP2	68755	in/near Fur1	N
w[1118]; +/P{y[+t7.7] w[+mC]=R21G03-p65.AD}attP40; PBac{y[+mDint2] w[+mC]=UAS-CD4-tdGFP}VK00033/P{y[+t7.7] w[+mC]=R26E01-GAL4.DBD}attP2	68761	in/near Fur1	Y	Y	N	Resembles background expression
w[1118]; +/P{y[+t7.7] w[+mC]=R21G03-p65.AD}attP40; PBac{y[+mDint2] w[+mC]=UAS-CD4-tdGFP}VK00033/P{y[+t7.7] w[+mC]=R42E12-GAL4.DBD}attP2	69057	in/near Sox102F	N
w[1118]; +/P{y[+t7.7] w[+mC]=R21G03-p65.AD}attP40; PBac{y[+mDint2] w[+mC]=UAS-CD4-tdGFP}VK00033/P{y[+t7.7] w[+mC]=R33E02-GAL4.DBD}attP2	69071	in/near Src64B	N
w[1118]; +/P{y[+t7.7] w[+mC]=R21G03-p65.AD}attP40; PBac{y[+mDint2] w[+mC]=UAS-CD4-tdGFP}VK00033/P{y[+t7.7] w[+mC]=R32B03-GAL4.DBD}attP2	69117	in/near Ubx	Y
w[1118]; +/P{y[+t7.7] w[+mC]=R21G03-p65.AD}attP40; PBac{y[+mDint2] w[+mC]=UAS-CD4-tdGFP}VK00033/P{y[+t7.7] w[+mC]=R11F03-GAL4.DBD}attP2	69178	in/near Fas2	Y	Y	N	Resembles background expression
w[1118]; +/P{y[+t7.7] w[+mC]=R21G03-p65.AD}attP40; PBac{y[+mDint2] w[+mC]=UAS-CD4-tdGFP}VK00033/P{y[+t7.7] w[+mC]=R12D07-GAL4.DBD}attP2	69179	in/near Gycbeta100B	N
w[1118]; +/P{y[+t7.7] w[+mC]=R21G03-p65.AD}attP40; PBac{y[+mDint2] w[+mC]=UAS-CD4-tdGFP}VK00033/P{y[+t7.7] w[+mC]=R12E09-GAL4.DBD}attP2	69180	in/near D	N
w[1118]; +/P{y[+t7.7] w[+mC]=R21G03-p65.AD}attP40; PBac{y[+mDint2] w[+mC]=UAS-CD4-tdGFP}VK00033/P{y[+t7.7] w[+mC]=R14E06-GAL4.DBD}attP2	69184	in/near sima	N
w[1118]; +/P{y[+t7.7] w[+mC]=R21G03-p65.AD}attP40; PBac{y[+mDint2] w[+mC]=UAS-CD4-tdGFP}VK00033/P{y[+t7.7] w[+mC]=R15C12-GAL4.DBD}attP2	69185	in/near trh	Y
w[1118]; +/P{y[+t7.7] w[+mC]=R21G03-p65.AD}attP40; PBac{y[+mDint2] w[+mC]=UAS-CD4-tdGFP}VK00033/P{y[+t7.7] w[+mC]=R18D09-GAL4.DBD}attP2	69191	in/near CG13995	Y
w[1118]; +/P{y[+t7.7] w[+mC]=R21G03-p65.AD}attP40; PBac{y[+mDint2] w[+mC]=UAS-CD4-tdGFP}VK00033/P{y[+t7.7] w[+mC]=R20G04-GAL4.DBD}attP2	69197	in/near nAChRalpha3	N
w[1118]; +/P{y[+t7.7] w[+mC]=R21G03-p65.AD}attP40; PBac{y[+mDint2] w[+mC]=UAS-CD4-tdGFP}VK00033/P{y[+t7.7] w[+mC]=R12D12-GAL4.DBD}attP2	69213	in/near dnc	N
w[1118]; +/P{y[+t7.7] w[+mC]=R21G03-p65.AD}attP40; PBac{y[+mDint2] w[+mC]=UAS-CD4-tdGFP}VK00033/P{y[+t7.7] w[+mC]=R19G01-GAL4.DBD}attP2	69222	in/near nAChRalpha5	N
w[1118]; +/P{y[+t7.7] w[+mC]=R21G03-p65.AD}attP40; PBac{y[+mDint2] w[+mC]=UAS-CD4-tdGFP}VK00033/P{y[+t7.7] w[+mC]=R76G11-GAL4.DBD}attP2	69249	in/near Tbh	N
w[1118]; +/P{y[+t7.7] w[+mC]=R21G03-p65.AD}attP40; PBac{y[+mDint2] w[+mC]=UAS-CD4-tdGFP}VK00033/P{y[+t7.7] w[+mC]=R12D09-GAL4.DBD}attP2	69888	in/near Ggamma30A	N
w[1118]; +/P{y[+t7.7] w[+mC]=R21G03-p65.AD}attP40; PBac{y[+mDint2] w[+mC]=UAS-CD4-tdGFP}VK00033/P{y[+t7.7] w[+mC]=R17H01-GAL4.DBD}attP2	69922	in/near Lgr3	Y
w[1118]; +/P{y[+t7.7] w[+mC]=R21G03-p65.AD}attP40; PBac{y[+mDint2] w[+mC]=UAS-CD4-tdGFP}VK00033/P{y[+t7.7] w[+mC]=R47E10-GAL4.DBD}attP2	68778	in/near Syt12	Y
w[1118]; +/P{y[+t7.7] w[+mC]=R21G03-p65.AD}attP40; PBac{y[+mDint2] w[+mC]=UAS-CD4-tdGFP}VK00033/P{y[+t7.7] w[+mC]=R10C07-GAL4.DBD}attP2	69004	in/near pdm2	N
w[1118]; +/P{y[+t7.7] w[+mC]=R21G03-p65.AD}attP40; PBac{y[+mDint2] w[+mC]=UAS-CD4-tdGFP}VK00033/P{y[+t7.7] w[+mC]=R38C11-GAL4.DBD}attP2	75745	in/near rdgA	Y
w[1118]; +/P{y[+t7.7] w[+mC]=R21G03-p65.AD}attP40; PBac{y[+mDint2] w[+mC]=UAS-CD4-tdGFP}VK00033/P{y[+t7.7] w[+mC]=R13F07-GAL4.DBD}attP2	68938	in/near Ggamma30A	N
w[1118]; +/P{y[+t7.7] w[+mC]=R21G03-p65.AD}attP40; PBac{y[+mDint2] w[+mC]=UAS-CD4-tdGFP}VK00033/P{y[+t7.7] w[+mC]=R47H07-GAL4.DBD}attP2	69405	in/near beat-IIa	N
w[1118]; +/P{y[+t7.7] w[+mC]=R21G03-p65.AD}attP40; PBac{y[+mDint2] w[+mC]=UAS-CD4-tdGFP}VK00033/P{y[+t7.7] w[+mC]=R19G12-GAL4.DBD}attP2	69195	in/near nAChRalpha3	N
w[1118]; +/P{y[+t7.7] w[+mC]=R21G03-p65.AD}attP40; PBac{y[+mDint2] w[+mC]=UAS-CD4-tdGFP}VK00033/P{y[+t7.7] w[+mC]=R81D02-GAL4.DBD}attP2	69537	in/near B-H1	Y
w[1118]; +/P{y[+t7.7] w[+mC]=R21G03-p65.AD}attP40; PBac{y[+mDint2] w[+mC]=UAS-CD4-tdGFP}VK00033/P{y[+t7.7] w[+mC]=R12A12-GAL4.DBD}attP2	69467	in/near Gprk2	Y
w[1118]; +/P{y[+t7.7] w[+mC]=R21G03-p65.AD}attP40; PBac{y[+mDint2] w[+mC]=UAS-CD4-tdGFP}VK00033/P{y[+t7.7] w[+mC]=R19F06-GAL4.DBD}attP2	69098	in/near Lgr1	N
w[1118]; +/P{y[+t7.7] w[+mC]=R21G03-p65.AD}attP40; PBac{y[+mDint2] w[+mC]=UAS-CD4-tdGFP}VK00033/P{y[+t7.7] w[+mC]=R24H12-GAL4.DBD}attP2	68764	in/near Wnt10	N
w[1118]; +/P{y[+t7.7] w[+mC]=R21G03-p65.AD}attP40; PBac{y[+mDint2] w[+mC]=UAS-CD4-tdGFP}VK00033/P{y[+t7.7] w[+mC]=R51F05-GAL4.DBD}attP2	71176	in/near Ipp	N
w[1118]; +/P{y[+t7.7] w[+mC]=R21G03-p65.AD}attP40; PBac{y[+mDint2] w[+mC]=UAS-CD4-tdGFP}VK00033/P{y[+t7.7] w[+mC]=R36G02-GAL4.DBD}attP2	68768	in/near Dgk	N
w[1118]; +/P{y[+t7.7] w[+mC]=R21G03-p65.AD}attP40; PBac{y[+mDint2] w[+mC]=UAS-CD4-tdGFP}VK00033/P{y[+t7.7] w[+mC]=R12F03-GAL4.DBD}attP2	69042	in/near dnc	Y
w[1118]; +/P{y[+t7.7] w[+mC]=R21G03-p65.AD}attP40; PBac{y[+mDint2] w[+mC]=UAS-CD4-tdGFP}VK00033/P{y[+t7.7] w[+mC]=R30H02-GAL4.DBD}attP2	69072	in/near spi	Y
w[1118]; +/P{y[+t7.7] w[+mC]=R21G03-p65.AD}attP40; PBac{y[+mDint2] w[+mC]=UAS-CD4-tdGFP}VK00033/P{y[+t7.7] w[+mC]=R30H02-GAL4.DBD}attP2	75650	in/near ab	N
w[1118]; +/P{y[+t7.7] w[+mC]=R21G03-p65.AD}attP40; PBac{y[+mDint2] w[+mC]=UAS-CD4-tdGFP}VK00033/P{y[+t7.7] w[+mC]=R20A03-GAL4.DBD}attP2	75808	in/near CNMaR	N
w[1118]; +/P{y[+t7.7] w[+mC]=R21G03-p65.AD}attP40; PBac{y[+mDint2] w[+mC]=UAS-CD4-tdGFP}VK00033/P{y[+t7.7] w[+mC]=R92C02-GAL4.DBD}attP2	75696	in/near beat-Ic	Y
w[1118]; +/P{y[+t7.7] w[+mC]=R21G03-p65.AD}attP40; PBac{y[+mDint2] w[+mC]=UAS-CD4-tdGFP}VK00033/P{y[+t7.7] w[+mC]=R28A09-GAL4.DBD}attP2	69107	in/near hh	Y
w[1118]; +/P{y[+t7.7] w[+mC]=R21G03-p65.AD}attP40; PBac{y[+mDint2] w[+mC]=UAS-CD4-tdGFP}VK00033/P{y[+t7.7] w[+mC]=R21D02-GAL4.DBD}attP2	70335	in/near nAChRalpha6	Y
w[1118]; +/P{y[+t7.7] w[+mC]=R21G03-p65.AD}attP40; PBac{y[+mDint2] w[+mC]=UAS-CD4-tdGFP}VK00033/P{y[+t7.7] w[+mC]=R65D05-GAL4.DBD}attP2	69667	in/near AstA	N
w[1118]; +/P{y[+t7.7] w[+mC]=R21G03-p65.AD}attP40; PBac{y[+mDint2] w[+mC]=UAS-CD4-tdGFP}VK00033/P{y[+t7.7] w[+mC]=R65E06-GAL4.DBD}attP2	71180	in/near Abl	Y
w[1118]; +/P{y[+t7.7] w[+mC]=R21G03-p65.AD}attP40; PBac{y[+mDint2] w[+mC]=UAS-CD4-tdGFP}VK00033/P{y[+t7.7] w[+mC]=R21C11-GAL4.DBD}attP2	71190	in/near nAChRalpha3	Y
w[1118]; +/P{y[+t7.7] w[+mC]=R21G03-p65.AD}attP40; PBac{y[+mDint2] w[+mC]=UAS-CD4-tdGFP}VK00033/P{y[+t7.7] w[+mC]=R91D10-GAL4.DBD}attP2	69437	in/near dpr12	Y
w[1118]; +/P{y[+t7.7] w[+mC]=R21G03-p65.AD}attP40; PBac{y[+mDint2] w[+mC]=UAS-CD4-tdGFP}VK00033/P{y[+t7.7] w[+mC]=R27G01-GAL4.DBD}attP2	69074	in/near Lmpt	Y
w[1118]; +/P{y[+t7.7] w[+mC]=R21G03-p65.AD}attP40; PBac{y[+mDint2] w[+mC]=UAS-CD4-tdGFP}VK00033/P{y[+t7.7] w[+mC]=R20C08-GAL4.DBD}attP2	69707	in/near nAChRalpha6	N
w[1118]; +/P{y[+t7.7] w[+mC]=R21G03-p65.AD}attP40; PBac{y[+mDint2] w[+mC]=UAS-CD4-tdGFP}VK00033/P{y[+t7.7] w[+mC]=R50D04-GAL4.DBD}attP2	69717	in/near 5-HT2A	N
w[1118]; +/P{y[+t7.7] w[+mC]=R21G03-p65.AD}attP40; PBac{y[+mDint2] w[+mC]=UAS-CD4-tdGFP}VK00033/P{y[+t7.7] w[+mC]=R93F03-GAL4.DBD}attP2	69759	in/near tinc	N
w[1118]; +/P{y[+t7.7] w[+mC]=R21G03-p65.AD}attP40; PBac{y[+mDint2] w[+mC]=UAS-CD4-tdGFP}VK00033/P{y[+t7.7] w[+mC]=R15A01-GAL4.DBD}attP2	69770	in/near sc	N
w[1118]; +/P{y[+t7.7] w[+mC]=R21G03-p65.AD}attP40; PBac{y[+mDint2] w[+mC]=UAS-CD4-tdGFP}VK00033/P{y[+t7.7] w[+mC]=R20E08-GAL4.DBD}attP2	69771	in/near sNPF	N
w[1118]; +/P{y[+t7.7] w[+mC]=R21G03-p65.AD}attP40; PBac{y[+mDint2] w[+mC]=UAS-CD4-tdGFP}VK00033/P{y[+t7.7] w[+mC]=R16F08-GAL4.DBD}attP2	69785	in/near RhoGAP18B	N
w[1118]; +/P{y[+t7.7] w[+mC]=R21G03-p65.AD}attP40; PBac{y[+mDint2] w[+mC]=UAS-CD4-tdGFP}VK00033/P{y[+t7.7] w[+mC]=R12D11-GAL4.DBD}attP2	69796	in/near net	N
w[1118]; +/P{y[+t7.7] w[+mC]=R21G03-p65.AD}attP40; PBac{y[+mDint2] w[+mC]=UAS-CD4-tdGFP}VK00033/P{y[+t7.7] w[+mC]=R16F06-GAL4.DBD}attP2	69800	in/near ey	N
w[1118]; +/P{y[+t7.7] w[+mC]=R21G03-p65.AD}attP40; PBac{y[+mDint2] w[+mC]=UAS-CD4-tdGFP}VK00033/P{y[+t7.7] w[+mC]=R24A07-GAL4.DBD}attP2	69807	in/near Wnt4	N
w[1118]; +/P{y[+t7.7] w[+mC]=R21G03-p65.AD}attP40; PBac{y[+mDint2] w[+mC]=UAS-CD4-tdGFP}VK00033/P{y[+t7.7] w[+mC]=R23E11-GAL4.DBD}attP2	69830	in/near ana	N
w[1118]; +/P{y[+t7.7] w[+mC]=R21G03-p65.AD}attP40; PBac{y[+mDint2] w[+mC]=UAS-CD4-tdGFP}VK00033/P{y[+t7.7] w[+mC]=R41B07-GAL4.DBD}attP2	69847	in/near bab2	N
w[1118]; +/P{y[+t7.7] w[+mC]=R21G03-p65.AD}attP40; PBac{y[+mDint2] w[+mC]=UAS-CD4-tdGFP}VK00033/P{y[+t7.7] w[+mC]=R89G01-GAL4.DBD}attP2	69436	in/near Dscam3	N
w[1118]; +/P{y[+t7.7] w[+mC]=R21G03-p65.AD}attP40; PBac{y[+mDint2] w[+mC]=UAS-CD4-tdGFP}VK00033/P{y[+t7.7] w[+mC]=R95G08-GAL4.DBD}attP2	69439	in/near dpr11	N
w[1118]; +/P{y[+t7.7] w[+mC]=R21G03-p65.AD}attP40; PBac{y[+mDint2] w[+mC]=UAS-CD4-tdGFP}VK00033/P{y[+t7.7] w[+mC]=R92C03-GAL4.DBD}attP2	70066	in/near beat-Ic	N
w[1118]; +/P{y[+t7.7] w[+mC]=R21G03-p65.AD}attP40; PBac{y[+mDint2] w[+mC]=UAS-CD4-tdGFP}VK00033/P{y[+t7.7] w[+mC]=R10E04-GAL4.DBD}attP2	68932	in/near Fas2	N
w[1118]; +/P{y[+t7.7] w[+mC]=R21G03-p65.AD}attP40; PBac{y[+mDint2] w[+mC]=UAS-CD4-tdGFP}VK00033/P{y[+t7.7] w[+mC]=R20F02-GAL4.DBD}attP2	69853	in/near trpl	N
w[1118]; +/P{y[+t7.7] w[+mC]=R21G03-p65.AD}attP40; PBac{y[+mDint2] w[+mC]=UAS-CD4-tdGFP}VK00033/P{y[+t7.7] w[+mC]=R38B05-GAL4.DBD}attP2	69200	in/near shakB	N
w[1118]; +/P{y[+t7.7] w[+mC]=R21G03-p65.AD}attP40; PBac{y[+mDint2] w[+mC]=UAS-CD4-tdGFP}VK00033/P{y[+t7.7] w[+mC]=R38G07-GAL4.DBD}attP2	69232	in/near shakB	Y
w[1118]; +/P{y[+t7.7] w[+mC]=R21G03-p65.AD}attP40; PBac{y[+mDint2] w[+mC]=UAS-CD4-tdGFP}VK00033/P{y[+t7.7] w[+mC]=R38H10-GAL4.DBD}attP2	69543	in/near shakB	N
w[1118]; +/P{y[+t7.7] w[+mC]=R21G03-p65.AD}attP40; PBac{y[+mDint2] w[+mC]=UAS-CD4-tdGFP}VK00033/P{y[+t7.7] w[+mC]=R29G08-GAL4.DBD}attP2	69580	in/near msn	N
